# Supplementary material for: OsNOA1 functions in a threshold-dependent manner to regulate chloroplast proteins in rice at lower temperatures
Source: BMC Plant Biol. 2018 Mar 16;18:44. doi: 10.1186/s12870-018-1258-9 (PMC5857130; doi:10.1186/s12870-018-1258-9)
Supplement: Supplementary file 1 — Table S1. Complete list of all identified proteins. Complete list of all identified proteins (4176 proteins) were organized by protein accession numbers. (XLS 4120 kb) [file 12870_2018_1258_MOESM1_ESM.xls]

## Sheet: Table S1
	Table S1. Complete list of all identified proteins
Gi numubers	Fasta title / description line	Protein score	Protein mass	Number of total peptide hits	Number of total peptide hits with significance	Number of unique peptides identified for the inferred protein	Number of unique peptides identified with significance	Percentage of protein sequence covered by assigned peptide matches	Calculated pI value for protein	peptide query	rank of peptide match	Observed relative molecular mass	Observed charge state	Calculated relative molecular mass	Number of missed enzyme cleavage sites	Peptide match score	peptide homologous	Peptide score identity threshold	Peptide expectation score	Peptide residues before	Peptide sequence	Peptide residues after	Peptide variable modifications	Peptide variable modifications position	Peptide scanning title
gi|109156612	photosystem II 47 kDa protein [Oryza sativa Indica Group]	1390	59562	58	52	12	11	29.1	6.06	162281	1	2769.43	4	2769.43	0	40.24	27	35	0.00052	R	DVFAGIDPDLDAQVEFGTFQK	V			Spectrum157884 scans: 15800,	127/126	0	128/126	1.329	129/126	0.517	130/126	1.309	131/126	1.098	126	702.9	127	0	128	1168	129	863.4	130	869.4	131	1129	emPAI	2.09
gi|11466764	photosystem II protein D1 [Oryza sativa Japonica Group]	778	39281	41	35	6	6	21.2	5.21	149083	1	2416.16	3	2416.17	0	56.45		33	4.9e-05	R	FGQEEETYNIVAAHGYFGR	L			Spectrum154406 scans: 11945,	127/126	0.253	128/126	1.128	129/126	0.211	130/126	0.591	131/126	0.532	126	4809	127	2886	128	6779	129	2412	130	2684	131	3741	emPAI	2.36
gi|11466770	photosystem II protein D2 [Oryza sativa Japonica Group]	972	40693	44	43	7	6	25.2	5.34	164497	1	2835.42	3	2835.42	0	60.07		34	3.1e-05	R	AWMAAQDQPHENLIFPEEVLPR	G	Oxidation (M)	0.0020000000000000000000.0	Spectrum169269 scans: 12794,	127/126	0.358	128/126	0.829	129/126	0.423	130/126	1.112	131/126	1.159	126	364.1	127	308.8	128	377.3	129	366	130	382.3	131	617.3	emPAI	0.87
gi|11466771	photosystem II 44 kDa protein [Oryza sativa Japonica Group]	495	55422	79	24	10	7	21.4	6.71	132624	1	2120.17	3	2120.16	1	25.54		35	0.1	R	APWLEPLRGPNGLDLSR	L	Deamidated (NQ)	0.00000000001000000.0	Spectrum82025 scans: 14252,	127/126	---	128/126	---	129/126	---	130/126	---	131/126	---	126		127		128		129		130		131		emPAI	1.24
gi|11466778	RNA polymerase beta~ subunit [Oryza sativa Japonica Group]	123	88618	7	6	5	5	8.5	9.07	105191	1	1830.99	3	1830.99	0	37.02		36	0.0079	K	LVQEAVDTLLDSGSR	G			Spectrum41459 scans: 15648,	127/126	0.414	128/126	0.875	129/126	0.509	130/126	1.452	131/126	0.711	126	287.1	127	282.2	128	314	129	347.2	130	393.7	131	298.5	emPAI	0.2
gi|11466779	RNA polymerase beta~~ chain [Oryza sativa Japonica Group]	84	194671	8	7	7	6	5.8	6.87	148569	1	2403.12	3	2403.12	1	34.09		32	0.0062	R	EKDSENEYGSPENEYR	T			Spectrum161636 scans: 4380,	127/126	0.387	128/126	1.335	129/126	0.402	130/126	0.397	131/126	0.114	126	8252	127	7577	128	13770	129	7877	130	3093	131	1375	emPAI	0.1
gi|11466780	ribosomal protein S2 [Oryza sativa Japonica Group]	199	32073	17	12	9	6	35.6	9.93	144415	1	2315.19	3	2315.19	0	50.93	31	35	0.00013	R	FLSEACDLVFDAASQGK	S			Spectrum54247 scans: 15681,	127/126	0.212	128/126	1.143	129/126	0.31	130/126	1.521	131/126	0.358	126	1253	127	629.8	128	1790	129	923.6	130	1800	131	657.1	emPAI	0.99
gi|11466781	ATP synthase CF0 A subunit [Oryza sativa Japonica Group]	27	29636	1	1	1	1	2.8	5.47	42260	1	1300.74	2	1300.74	0	26.86	23	35	0.0045	K	GLSYFEK	Y			Spectrum62769 scans: 11146,	127/126	0.045	128/126	0.654	129/126	0.078	130/126	0.808	131/126	0.542	126	1015000	127	107400	128	829200	129	188900	130	774200	131	804600	emPAI	0.11
gi|11466782	ATP synthase CF0 C subunit [Oryza sativa Japonica Group]	37	8428	3	3	1	1	8.6	4.95	31313	1	1215.69	2	1215.69	0	32.35	29	34	0.0056	R	QPEAEGK	I			Spectrum42410 scans: 2569,	127/126	0.043	128/126	1.233	129/126	0.055	130/126	1.231	131/126	1.467	126	96120	127	9886	128	148200	129	12580	130	111800	131	206300	emPAI	0.42
gi|11466784	ATP synthase CF1 alpha subunit [Oryza sativa Japonica Group]	1727	60958	122	90	26	20	53.1	5.95	154851	1	2556.37	2	2556.38	0	47.03		35	0.00076	K	QSQANPLPVEEQIATIYIGTR	G			Spectrum141464 scans: 15633,	127/126	0.031	128/126	0.585	129/126	0.063	130/126	0.873	131/126	0.582	126	14490	127	1071	128	10590	129	2154	130	11950	131	12330	emPAI	3.36
gi|11466785	ribosomal protein S14 [Oryza sativa Japonica Group]	150	15340	9	8	3	3	29.1	11.46	93355	1	1724.88	2	1724.88	0	42.12	23	34	0.00014	R	EMVYACLLPGATR	S	Oxidation (M)	0.0200000000000.0	Spectrum23107 scans: 10101,	127/126	0.048	128/126	0.977	129/126	0.122	130/126	0.802	131/126	0.173	126	33320	127	3758	128	40710	129	9655	130	25250	131	8420	emPAI	1.23
gi|11466786	photosystem I P700 chlorophyll a apoprotein A2 [Oryza sativa Japonica Group]	202	86289	14	8	7	4	11	6.63	113296	1	1904.91	2	1904.91	0	64.91		32	5.4e-06	R	DYNPEQNEDNVLAR	M			Spectrum133429 scans: 6756,	127/126	0.035	128/126	0.67	129/126	0.052	130/126	0.762	131/126	0.871	126	41300	127	3461	128	34610	129	5105	130	29740	131	52650	emPAI	0.21
gi|11466787	photosystem I P700 chlorophyll a apoprotein A1 [Oryza sativa Japonica Group]	347	87685	33	25	8	4	9.2	6.83	87828	1	1705.97	3	1705.97	0	46.85		35	0.00081	K	EIPLPHEFILNR	D			Spectrum47028 scans: 11596,	127/126	0.104	128/126	1.027	129/126	0.161	130/126	1.075	131/126	0.76	126	1654	127	299.3	128	1675	129	450	130	1472	131	1645	emPAI	0.16
gi|11466788	photosystem I assembly protein Ycf3 [Oryza sativa Japonica Group]	40	21267	1	1	1	1	5.3	5.28	54431	1	1402.84	2	1402.84	0	39.59	28	35	0.00086	R	IIPTTSGEK	R			Spectrum5010 scans: 8005,	127/126	0.178	128/126	0.974	129/126	0.228	130/126	0.429	131/126	0.639	126	116100	127	49010	128	141300	129	62980	130	47020	131	108600	emPAI	0.16
gi|11466789	ribosomal protein S4 [Oryza sativa Japonica Group]	340	28965	35	20	10	5	43.3	10.97	145778	1	2340.4	4	2340.4	1	22.93		30	0.058	R	LVQNSIASSDPGKLPK	H			Spectrum93218 scans: 9740,	127/126	---	128/126	---	129/126	---	130/126	---	131/126	---	126		127		128		129		130		131		emPAI	1.14
gi|11466790	NADH dehydrogenase subunit J [Oryza sativa Japonica Group]	73	20490	2	2	2	2	13.8	5.83	118207	1	1953.93	2	1953.93	0	66.57		32	3.9e-06	K	DYITPNFYEIQDAH	-			Spectrum95848 scans: 12635,	127/126	0.154	128/126	0.934	129/126	0.264	130/126	0.932	131/126	0.812	126	4357	127	1593	128	5087	129	2738	130	3836	131	5174	emPAI	0.35
gi|11466793	ATP synthase CF1 epsilon subunit [Oryza sativa Japonica Group]	50	16640	12	4	6	3	27.7	5.03	110097	1	1875.22	3	1875.22	1	27.09	23	26	0.0093	M	KLNLYVLTPK	R			Spectrum154527 scans: 12078,	127/126	0.097	128/126	0.325	129/126	0.223	130/126	1.844	131/126	1.627	126	28200	127	6518	128	11440	129	14950	130	49110	131	67140	emPAI	0.74
gi|11466794	ATP synthase CF1 beta subunit [Oryza sativa Japonica Group]	8009	59766	310	276	24	21	57.2	5.47	166359	1	2936.56	3	2936.56	0	98.83		35	4.3e-09	R	IFNVLGEPVDNLGPVDTSATFPIHR	S			Spectrum85665 scans: 18308,	127/126	0.505	128/126	0.748	129/126	0.414	130/126	0.809	131/126	0.602	126	1064	127	1275	128	994.7	129	1047	130	813	131	936.4	emPAI	25.33
gi|11466795	ribulose-1,5-bisphosphate carboxylase/oxygenase large subunit [Oryza sativa Japonica Group]	13817	59376	1533	994	37	28	57.9	6.22	171474	1	4083.03	5	4083.03	0	20.32	21	34	0.014	R	VTPQPGVPPEEAGAAVAAESSTGTWTTVWTDGLTSLDR	Y			Spectrum144299 scans: 18809,	127/126	---	128/126	---	129/126	---	130/126	---	131/126	---	126		127		128		129		130		131		emPAI	56.02
gi|11466800	photosystem I assembly protein Ycf4 [Oryza sativa Japonica Group]	23	23814	3	1	2	1	9.7	10.01	40131	1	1281.73	2	1281.73	0	22.65		34	0.14	K	AAELAYFLR	I			Spectrum66978 scans: 15783,	127/126	---	128/126	---	129/126	---	130/126	---	131/126	---	126		127		128		129		130		131		emPAI	0.14
gi|11466803	cytochrome f [Oryza sativa Japonica Group]	604	41059	46	33	13	10	34.1	8.98	142503	1	2280.25	3	2280.25	0	27.66		35	0.061	K	YSEIVFPILSPDPAMK	K	Oxidation (M)	0.0000000000000020.0	Spectrum83974 scans: 16408,	127/126	---	128/126	---	129/126	---	130/126	---	131/126	---	126		127		128		129		130		131		emPAI	2.19
gi|11466805	photosystem II protein L [Oryza sativa Japonica Group]	36	4723	1	1	1	1	36.8	4.53	103884	1	1870.93	3	1870.93	0	35.67	22	33	0.00054	M	TQSNPNEQNVELNR	T			Spectrum117634 scans: 3274,	127/126	1.252	128/126	1.217	129/126	1.054	130/126	0.795	131/126	0.788	126	1411	127	3080	128	1694	129	2518	130	929.1	131	1455	emPAI	0.77
gi|11466806	photosystem II protein VI [Oryza sativa Japonica Group]	32	4711	2	1	1	1	20.5	10.75	32548	1	1224.71	2	1224.71	0	31.6	22	34	0.0013	R	TYPIFTVR	W			Spectrum94852 scans: 11539,	127/126	0.087	128/126	0.948	129/126	0.233	130/126	0.668	131/126	0.969	126	124800	127	25800	128	147900	129	69060	130	78740	131	177000	emPAI	0.79
gi|11466807	photosystem II protein V [Oryza sativa Japonica Group]	255	9668	19	18	4	4	37.3	4.64	159937	1	2707.4	3	2707.4	1	43.69		35	0.0016	R	QGIPLITDRFDSLEQLDEFSR	S			Spectrum157396 scans: 15256,	127/126	0.024	128/126	0.762	129/126	0.024	130/126	0.994	131/126	0.257	126	11740	127	657.7	128	11180	129	661.7	130	11020	131	4409	emPAI	3.65
gi|11466811	ribosomal protein L33 [Oryza sativa Japonica Group]	79	9929	7	5	2	2	33.3	10.2	87493	1	1676.91	3	1676.91	1	23.81	24	36	0.013	R	KGANEESAGISR	Y	Deamidated (NQ)	0.000100000000.0	Spectrum87225 scans: 3129,	127/126	---	128/126	---	129/126	---	130/126	---	131/126	---	126		127		128		129		130		131		emPAI	0.83
gi|11466812	ribosomal protein S18 [Oryza sativa Japonica Group]	69	23813	13	7	5	3	22.7	12.05	53069	1	1390.87	3	1390.87	0	36.31	24	34	0.00061	R	HIPPLTQK	F			Spectrum74934 scans: 6437,	127/126	0.447	128/126	0.929	129/126	0.341	130/126	0.931	131/126	0.341	126	5374	127	5699	128	6240	129	4359	130	4728	131	2677	emPAI	0.48
gi|11466813	ribosomal protein L20 [Oryza sativa Japonica Group]	87	16629	8	3	5	2	39.5	12.13	154041	1	2532.47	3	2532.47	0	84.59		32	5.8e-08	K	ILAQVAVLNSNNLYTISNK	I			Spectrum157286 scans: 15134,	127/126	0.276	128/126	1.203	129/126	0.4	130/126	0.934	131/126	0.599	126	1793	127	1175	128	2697	129	1707	130	1582	131	1572	emPAI	0.45
gi|11466814	ATP-dependent Clp protease proteolytic subunit [Oryza sativa Japonica Group]	334	26473	21	15	7	5	38	4.69	149043	1	2415.16	3	2415.16	0	33.31	24	33	0.0013	R	IPGDEEATWVDLYNVMYR	E	Oxidation (M)	0.000000000000000200.0	Spectrum141419 scans: 15582,	127/126	0.717	128/126	1.072	129/126	0.932	130/126	1.973	131/126	1.058	126	3768	127	6408	128	5048	129	8352	130	7023	131	5834	emPAI	1.59
gi|11466818	photosystem II protein H [Oryza sativa Japonica Group]	50	8569	10	2	2	1	38.4	6.02	138869	1	2219.31	3	2219.31	0	21.11		31	0.12	R	VGNLLKPLNSEYGK	V	Deamidated (NQ)	0.00000000100000.0	Spectrum138274 scans: 12100,	127/126	---	128/126	---	129/126	---	130/126	---	131/126	---	126		127		128		129		130		131		emPAI	0.99
gi|11466819	cytochrome b6 [Oryza sativa Japonica Group]	373	25885	13	12	4	4	25.1	8.89	147869	1	2386.44	3	2386.44	0	42.12	22	29	0.00012	K	IVTGVPDAIPVIGSPLVELLR	G			Spectrum128977 scans: 17484,	127/126	0.388	128/126	1.303	129/126	0.49	130/126	1.177	131/126	0.516	126	1966	127	1809	128	3201	129	2290	130	2185	131	1484	emPAI	1.07
gi|11466821	RNA polymerase alpha subunit [Oryza sativa Japonica Group]	41	44256	4	2	3	2	8.9	8.76	88435	1	1686.02	3	1686.02	1	38.68		32	0.0026	R	KGQADTVGIALR	R			Spectrum45998 scans: 6533,	127/126	0.408	128/126	1.197	129/126	0.34	130/126	0.364	131/126	0.293	126	21180	127	20500	128	31700	129	17140	130	7277	131	9069	emPAI	0.15
gi|11466822	ribosomal protein S11 [Oryza sativa Japonica Group]	38	18536	4	1	2	1	12.6	12.05	36721	3	1258.67	2	1258.69	1	20.86		34	0.22	K	GAGSGRDAALR	A			Spectrum148508 scans: 5437,	127/126	---	128/126	---	129/126	---	130/126	---	131/126	---	126		127		128		129		130		131		emPAI	0.18
gi|11466825	ribosomal protein S8 [Oryza sativa Japonica Group]	191	18178	10	9	5	5	41.9	10.97	108340	1	1860.11	3	1860.11	1	41.14		33	0.0018	M	GKDTIADLLTSIR	N			Spectrum141659 scans: 15849,	127/126	0.053	128/126	1.609	129/126	0.11	130/126	1.494	131/126	0.173	126	25130	127	3132	128	50530	129	6544	130	35460	131	6361	emPAI	1.34
gi|11466826	ribosomal protein L14 [Oryza sativa Japonica Group]	331	15561	29	22	7	6	58.5	8.52	129020	1	2072.09	3	2072.09	0	27.36	22	35	0.0032	-	MIQPQTLLNVADNSGAR	K	Oxidation (M)	0.20000000000000000.0	Spectrum64012 scans: 12514,	127/126	1.094	128/126	0.98	129/126	1.011	130/126	0.674	131/126	0.668	126	11560	127	30000	128	14160	129	27790	130	7360	131	11300	emPAI	9.71
gi|11466827	ribosomal protein L16 [Oryza sativa Japonica Group]	361	18010	16	15	3	3	30.9	11.54	122642	1	2002.14	3	2002.14	0	37.72		35	0.0054	K	GSPEYWVAVVKPGR	I			Spectrum124022 scans: 11917,	127/126	0.223	128/126	1.149	129/126	0.4	130/126	1.562	131/126	0.436	126	14770	127	7801	128	21220	129	14060	130	21790	131	9411	emPAI	1.81
gi|11466828	ribosomal protein S3 [Oryza sativa Japonica Group]	132	35521	15	8	9	5	28	9.76	131520	1	2105.23	3	2105.23	0	36.5		33	0.005	R	QPNILAEYIAFQLK	N			Spectrum144634 scans: 19195,	127/126	0.348	128/126	1.184	129/126	0.407	130/126	1.343	131/126	0.593	126	1584	127	1307	128	2345	129	1534	130	2010	131	1375	emPAI	0.56
gi|11466829	ribosomal protein L22 [Oryza sativa Japonica Group]	120	22770	8	6	4	3	28.2	10.9	137386	1	2195.09	3	2195.08	0	40.93		34	0.0024	R	YYEETVMILNLMPYR	A	2 Oxidation (M)	0.000000200002000.0	Spectrum39899 scans: 13836,	127/126	0.47	128/126	0.932	129/126	0.541	130/126	1.234	131/126	1.163	126	616.5	127	687.8	128	718.6	129	793.4	130	718.9	131	1049	emPAI	0.51
gi|11466832	ribosomal protein L23 [Oryza sativa Japonica Group]	163	12819	9	7	3	2	38.7	10.13	129188	1	2074.18	2	2074.17	0	39.86		34	0.0032	R	MIITLQPGYSIPLLDR	E	Oxidation (M)	0.2000000000000000.0	Spectrum98638 scans: 15716,	127/126	0.545	128/126	1.103	129/126	0.652	130/126	1.551	131/126	0.556	126	4577	127	5911	128	6312	129	7091	130	6707	131	3722	emPAI	2.28
gi|11466835	NADH dehydrogenase subunit 2 [Oryza sativa Japonica Group]	26	60109	1	1	1	1	1.8	5.33	48814	1	1347.73	2	1347.73	0	25.97	24	35	0.008	R	NQEITPYVR	N			Spectrum53663 scans: 5786,	127/126	0.143	128/126	0.871	129/126	0.172	130/126	0.518	131/126	0.38	126	24680	127	6143	128	21210	129	7207	130	10580	131	12270	emPAI	0.05
gi|11466836	ribosomal protein S7 [Oryza sativa Japonica Group]	209	21972	17	13	8	6	37.8	11.82	85277	1	1657.08	3	1657.07	1	23.42		28	0.034	R	KVPIEIGSK	Q			Spectrum120985 scans: 8572,	127/126	---	128/126	---	129/126	---	130/126	---	131/126	---	126		127		128		129		130		131		emPAI	1.7
gi|11466844	NADH dehydrogenase subunit 5 [Oryza sativa Japonica Group]	35	88843	1	1	1	1	1.1	8.6	46797	1	1337.8	2	1337.8	0	35.46	32	34	0.0047	R	DFVLSTAK	S			Spectrum7218 scans: 10435,	127/126	0.193	128/126	0.67	129/126	0.234	130/126	0.608	131/126	0.431	126	33630	127	15420	128	28150	129	18730	130	19300	131	21220	emPAI	0.04
gi|11466848	photosystem I subunit VII [Oryza sativa Japonica Group]	298	10552	22	17	6	6	74.1	6.51	146860	1	2365.15	3	2365.15	0	34.81	22	33	0.00057	R	ACPTDVLEMIPWDGCK	A	Oxidation (M)	0.0000000020000000.0	Spectrum169615 scans: 13178,	127/126	0.089	128/126	0.76	129/126	0.132	130/126	0.729	131/126	0.852	126	6245	127	1322	128	5930	129	1964	130	4299	131	7780	emPAI	11.85
gi|11466851	NADH dehydrogenase subunit I [Oryza sativa Japonica Group]	35	23248	2	2	2	2	11.8	6.42	91771	1	1710.93	2	1710.93	0	34.61	26	35	0.0015	R	VCPIDLPLVDWR	F			Spectrum14115 scans: 18059,	127/126	0.265	128/126	0.796	129/126	0.296	130/126	0.671	131/126	0.745	126	4500	127	2830	128	4477	129	3166	130	2854	131	4907	emPAI	0.31
gi|11466853	NADH dehydrogenase subunit 7 [Oryza sativa Japonica Group]	284	50410	23	15	9	5	26	5.61	147973	1	2389.33	3	2389.32	0	53.41	23	34	1.1e-05	R	GVIEYQQLITQNPIFLER	V			Spectrum68920 scans: 17925,	127/126	0.553	128/126	0.851	129/126	0.646	130/126	0.92	131/126	0.922	126	1381	127	1810	128	1469	129	2120	130	1200	131	1862	emPAI	0.37
gi|11466871	ribosomal protein S12 [Oryza sativa Japonica Group]	77	17134	6	3	2	2	12.9	11.77	42321	1	1300.82	2	1300.81	0	57.36		33	4.2e-05	R	GALDAVAVK	N			Spectrum34620 scans: 8009,	127/126	0.079	128/126	1.277	129/126	0.09	130/126	1.097	131/126	0.136	126	490300	127	91620	128	782500	129	104400	130	508100	131	97710	emPAI	0.43
gi|115433960	Os01g0100700 [Oryza sativa Japonica Group]	706	25592	39	37	9	9	32	9.74	130365	1	2090.14	3	2090.13	0	55.8		35	9.8e-05	K	TIAECLADELINAAK	G	Deamidated (NQ)	0.000000000001000.0	Spectrum142971 scans: 17306,	127/126	---	128/126	---	129/126	---	130/126	---	131/126	---	126		127		128		129		130		131		emPAI	4.55
gi|115433966	Os01g0101200 [Oryza sativa Japonica Group]	341	35622	15	14	8	8	28.8	5.79	131901	1	2108.04	3	2108.04	0	33.72		34	0.012	R	AGMAMASSELPDLSAIQR	V	2 Oxidation (M)	0.002020000000000000.0	Spectrum93782 scans: 10361,	127/126	---	128/126	---	129/126	---	130/126	---	131/126	---	126		127		128		129		130		131		emPAI	1.43
gi|115433984	Os01g0102600 [Oryza sativa Japonica Group]	609	32576	25	25	8	8	39	5.77	152102	1	2487.31	3	2487.31	0	36.06		35	0.0096	R	AFPSSEQTLEELNPSVELLR	K			Spectrum127036 scans: 15249,	127/126	0.548	128/126	0.833	129/126	0.533	130/126	0.805	131/126	0.785	126	830.4	127	1080	128	864.9	129	1053	130	631.6	131	953.6	emPAI	3.3
gi|115433986	Os01g0102700 [Oryza sativa Japonica Group]	53	26413	2	2	2	2	13.7	8.99	124899	1	2142.21	3	2142.21	0	44.71		34	0.00098	R	LDPGVTASHAFVLETK	V			Spectrum45974 scans: 10434,	127/126	1.957	128/126	1.116	129/126	1.17	130/126	1.016	131/126	0.862	126	2192	127	7477	128	2414	129	4342	130	1844	131	2473	emPAI	0.27
gi|115433990	Os01g0102900 [Oryza sativa Japonica Group]	51	14453	1	1	1	1	8.6	4.41	39339	1	1275.73	2	1275.73	0	50.76	35	36	0.00029	K	LSSSAAVAVSR	A			Spectrum162595 scans: 5436,	127/126	0.85	128/126	1.012	129/126	0.493	130/126	0.509	131/126	0.382	126	190100	127	383200	128	240500	129	222600	130	91450	131	106200	emPAI	0.24
gi|115434012	Os01g0104400 [Oryza sativa Japonica Group]	203	32647	10	8	4	3	18.3	6.27	146925	1	2366.31	3	2366.31	1	38.18		34	0.0047	R	VKDEEGYPAMALVNK	A	Oxidation (M)	0.000000000200000.0	Spectrum35038 scans: 8469,	127/126	0.799	128/126	0.905	129/126	1.018	130/126	0.554	131/126	1.091	126	5642	127	10690	128	6385	129	13650	130	2954	131	9006	emPAI	0.47
gi|115434032	Os01g0106200 [Oryza sativa Japonica Group]	27	24790	2	2	1	1	4.1	9.63	43702	1	1303.68	2	1303.68	0	25.61	23	33	0.0059	R	AFQYYLDR	S			Spectrum33300 scans: 9682,	127/126	1.385	128/126	0.92	129/126	1.149	130/126	0.79	131/126	0.851	126	6105	127	14740	128	5540	129	11880	130	3994	131	6797	emPAI	0.14
gi|115434034	Os01g0106300 [Oryza sativa Japonica Group]	212	37835	17	13	8	6	25.5	6.26	127039	1	2050.18	3	2050.18	0	82.55		34	1.5e-07	K	AAPVDSVVILGEGHTK	V			Spectrum152391 scans: 9718,	127/126	1.75	128/126	0.859	129/126	1.806	130/126	0.428	131/126	0.305	126	12890	127	53500	128	13840	129	55330	130	5210	131	5757	emPAI	0.96
gi|115434036	Os01g0106400 [Oryza sativa Japonica Group]	49	36918	2	2	2	2	6.1	5.69	77360	1	1589.94	2	1589.94	0	33.32	27	34	0.0024	R	VYVPEDAVLK	Q			Spectrum23517 scans: 10553,	127/126	0.918	128/126	0.726	129/126	0.717	130/126	0.439	131/126	0.315	126	14530	127	31650	128	13180	129	24780	130	6029	131	6695	emPAI	0.19
gi|115434044	Os01g0106900 [Oryza sativa Japonica Group]	369	58543	39	28	17	12	40.8	5.8	168589	1	3152.66	4	3152.66	0	21.52		35	0.24	K	EALADCDWKPEIIPGEQGVIEVAR	H			Spectrum125500 scans: 13546,	127/126	---	128/126	---	129/126	---	130/126	---	131/126	---	126		127		128		129		130		131		emPAI	1.68
gi|115434054	Os01g0107900 [Oryza sativa Japonica Group]	50	34030	4	2	4	2	17.1	8.83	121295	1	1988.07	3	1988.07	0	33.37		35	0.017	R	GAYPEEFGVIASYK	G			Spectrum25188 scans: 12421,	127/126	---	128/126	---	129/126	---	130/126	---	131/126	---	126		127		128		129		130		131		emPAI	0.2
gi|115434056	Os01g0108000 [Oryza sativa Japonica Group]	85	92220	1	1	1	1	2.1	5.75	111486	1	1885.9	3	1885.9	0	85.34	25	31	1e-08	R	SDVSDASEGAEVQHAR	E			Spectrum71835 scans: 2987,	127/126	1.132	128/126	0.637	129/126	0.866	130/126	0.557	131/126	0.475	126	1138	127	3054	128	906.7	129	2342	130	599.2	131	791	emPAI	0.04
gi|115434058	Os01g0108200 [Oryza sativa Japonica Group]	87	91608	4	4	4	4	5.2	5.3	102367	1	1805.91	2	1805.91	0	54.14		34	0.00011	R	WLEDPESEDTK	E			Spectrum78620 scans: 10502,	127/126	3.169	128/126	1.412	129/126	2.057	130/126	0.67	131/126	0.949	126	7671	127	57660	128	13540	129	37510	130	4853	131	10650	emPAI	0.15
gi|115434062	Os01g0108600 [Oryza sativa Japonica Group]	40	26685	2	1	1	1	4.2	10.67	31186	1	1214.7	3	1214.69	1	25.6		34	0.078	R	GGGERQLLR	R	Deamidated (NQ)	0.000001000.0	Spectrum16406 scans: 2707,	127/126	---	128/126	---	129/126	---	130/126	---	131/126	---	126		127		128		129		130		131		emPAI	0.13
gi|115434074	Os01g0109700 [Oryza sativa Japonica Group]	46	173549	6	1	3	1	2.6	5.52	118256	1	2037	3	2037.03	1	20.28		34	0.25	R	SPGRFFDLVYHENAR	V	Deamidated (NQ)	0.000000000000100.0	Spectrum96269 scans: 9329,	127/126	---	128/126	---	129/126	---	130/126	---	131/126	---	126		127		128		129		130		131		emPAI	0.02
gi|115434168	Os01g0116200 [Oryza sativa Japonica Group]	37	86439	1	1	1	1	1.1	5.59	45154	1	1315.81	2	1315.81	0	36.62		35	0.0074	R	IAIDAVEK	F			Spectrum20013 scans: 8947,	127/126	2.953	128/126	0.942	129/126	1.345	130/126	5.674	131/126	1.375	126	12960	127	66720	128	12040	129	29510	130	60900	131	23320	emPAI	0.04
gi|115434198	Os01g0118000 [Oryza sativa Japonica Group]	364	47524	26	16	13	10	39.2	8.81	158328	1	2656.31	3	2656.31	0	20.22		34	0.27	K	GLVPLPGSNNESWCQGLDGLASR	C	Deamidated (NQ)	0.00000000010000000000000.0	Spectrum26596 scans: 13981,	127/126	---	128/126	---	129/126	---	130/126	---	131/126	---	126		127		128		129		130		131		emPAI	1.24
gi|115434220	Os01g0120500 [Oryza sativa Japonica Group]	194	32447	7	5	5	4	28.7	10.14	133902	1	2142.08	3	2142.08	0	27.6		34	0.049	K	LDTSTFFETLGGTQSPGR	T			Spectrum82688 scans: 14983,	127/126	---	128/126	---	129/126	---	130/126	---	131/126	---	126		127		128		129		130		131		emPAI	0.48
gi|115434226	Os01g0120800 [Oryza sativa Japonica Group]	237	135536	19	12	14	8	15.5	9.37	146409	1	2353.17	4	2353.17	1	21.93		34	0.2	K	RGGDGGSSAGGQRPAVAPEQDR	W			Spectrum145577 scans: 2120,	127/126	---	128/126	---	129/126	---	130/126	---	131/126	---	126		127		128		129		130		131		emPAI	0.21
gi|115434240	Os01g0121700 [Oryza sativa Japonica Group]	140	81742	7	5	5	3	7.2	8.91	101053	1	1793	3	1793	0	44.76	25	36	0.00011	R	IENLIEEFSNK	V			Spectrum84828 scans: 17353,	127/126	0.836	128/126	0.908	129/126	1.163	130/126	1.296	131/126	1.016	126	921.3	127	1827	128	1046	129	2548	130	1128	131	1369	emPAI	0.13
gi|115434254	Os01g0123900 [Oryza sativa Japonica Group]	83	23509	8	6	3	3	18.7	5.04	157594	1	2636.2	3	2636.2	0	33.98		29	0.0039	R	INPPFWQCDDELEPGQCFR	Q			Spectrum169451 scans: 12996,	127/126	---	128/126	---	129/126	---	130/126	---	131/126	---	126	0	127	0	128	0	129	0	130	0	131	0	emPAI	0.7
gi|115434258	Os01g0124100 [Oryza sativa Japonica Group]	174	33163	11	9	3	3	14.7	5.32	148132	1	2395.16	3	2395.15	0	20.37	23	33	0.022	R	DWYSTEDPGKPCTPER	E			Spectrum91424 scans: 7766,	127/126	---	128/126	---	129/126	---	130/126	---	131/126	---	126		127		128		129		130		131		emPAI	0.46
gi|115434270	Os01g0125800 [Oryza sativa Japonica Group]	95	75117	9	6	7	4	11.1	6.48	146439	1	2353.27	3	2353.27	0	34.36	24	36	0.001	R	IYSINGDTVTEEALIEK	H	Deamidated (NQ)	0.00001000000000000.0	Spectrum111298 scans: 13725,	127/126	1.43	128/126	1.246	129/126	0.861	130/126	0.969	131/126	0.914	126	2591	127	8787	128	4034	129	5305	130	2371	131	3463	emPAI	0.24
gi|115434288	Os01g0127300 [Oryza sativa Japonica Group]	505	56049	22	17	9	8	24.1	6.37	154214	1	2536.56	3	2536.56	0	39.21		25	0.00042	K	ALVNVKPNLQIIADDVK	C			Spectrum140818 scans: 14913,	127/126	0.739	128/126	1.129	129/126	1.291	130/126	1.074	131/126	1.294	126	18390	127	32230	128	25960	129	56450	130	18650	131	34800	emPAI	0.77
gi|115434304	Os01g0128200 [Oryza sativa Japonica Group]	86	39200	3	3	2	2	7.5	5.7	135333	1	2164.02	2	2164.02	0	63.96	29	32	4e-06	K	DVEQDITLGDDYFYSR	Y			Spectrum38734 scans: 12545,	127/126	1.458	128/126	1.037	129/126	1.309	130/126	0.61	131/126	0.587	126	2006	127	6937	128	2601	129	6242	130	1156	131	1724	emPAI	0.18
gi|115434308	Os01g0128400 [Oryza sativa Japonica Group]	68	73759	4	3	3	2	4.6	8.91	66393	1	1496.87	2	1496.86	0	37.33	28	34	0.0012	R	FEAAYPTIK	E			Spectrum8041 scans: 11344,	127/126	3.644	128/126	1.179	129/126	0.868	130/126	0.641	131/126	0.544	126	29450	127	254500	128	43410	129	60790	130	17820	131	23430	emPAI	0.09
gi|115434328	Os01g0130400 [Oryza sativa Japonica Group]	104	110976	14	8	10	7	11.7	6.08	161768	1	2754.36	3	2754.37	0	45.94		34	0.00079	R	NAQIPLDVIWNDDDHMDAAK	D	Oxidation (M)	0.00000000000000020000.0	Spectrum125016 scans: 13013,	127/126	2.858	128/126	1.038	129/126	2.717	130/126	1.099	131/126	1.112	126	774.3	127	5248	128	1005	129	5002	130	803.7	131	1260	emPAI	0.23
gi|115434334	Os01g0131300 [Oryza sativa Japonica Group]	31	18681	1	1	1	1	6.3	3.67	91101	1	1705.85	3	1705.85	1	31.14	22	34	0.0014	R	DAEDEADEAKR	L			Spectrum71881 scans: 3037,	127/126	2.02	128/126	0.975	129/126	1.39	130/126	3.243	131/126	3.252	126	1387	127	6644	128	1691	129	4584	130	4249	131	6598	emPAI	0.18
gi|115434342	Os01g0132000 [Oryza sativa Japonica Group]	124	14259	11	10	4	4	33	8.7	141029	1	2254.04	3	2254.04	1	61.26		31	1.1e-05	K	CTDTFLGMCGPPCKH	-	Oxidation (M)	0.000000020000000.0	Spectrum164235 scans: 7240,	127/126	1.965	128/126	1.502	129/126	3.674	130/126	1.43	131/126	1.869	126	2755	127	12840	128	5172	129	24060	130	3722	131	7534	emPAI	1.93
gi|115434352	Os01g0132700 [Oryza sativa Japonica Group]	52	17738	1	1	1	1	10.8	5.74	108520	1	1922.03	3	1922.03	0	51.85	24	36	1.7e-05	R	TAIFSGLASLTENVDR	R			Spectrum114753 scans: 15142,	127/126	0.873	128/126	1.07	129/126	0.908	130/126	1.186	131/126	1.086	126	672.2	127	1023	128	709.5	129	1034	130	660.3	131	954.9	emPAI	0.19
gi|115434354	Os01g0132800 [Oryza sativa Japonica Group]	32	30868	1	1	1	1	4.2	10.13	64646	1	1482.92	2	1482.92	0	32.04	26	31	0.003	R	LSIGIGSPPGK	M			Spectrum122692 scans: 10450,	127/126	1.409	128/126	1.136	129/126	1.063	130/126	0.58	131/126	0.849	126	9236	127	30860	128	13120	129	23330	130	5058	131	11470	emPAI	0.11
gi|115434360	Os01g0133400 [Oryza sativa Japonica Group]	51	61105	1	1	1	1	1.7	9.57	56644	1	1417.86	2	1417.85	0	51.02		34	0.00022	K	LSQAETAIK	K			Spectrum149871 scans: 7042,	127/126	1.023	128/126	0.902	129/126	0.584	130/126	0.614	131/126	0.79	126	18190	127	32440	128	16190	129	17990	130	9245	131	18790	emPAI	0.05
gi|115434362	Os01g0133500 [Oryza sativa Japonica Group]	56	62635	2	2	1	1	2.5	6.28	83702	1	1644.89	2	1644.89	0	34.31	26	35	0.0015	R	EVSILQSIENGAR	T	Deamidated (NQ)	0.0000000001000.0	Spectrum95387 scans: 12127,	127/126	0.925	128/126	0.869	129/126	1.037	130/126	0.936	131/126	0.982	126	7473	127	16400	128	8119	129	18420	130	6610	131	10740	emPAI	0.05
gi|115434446	Os01g0140500 [Oryza sativa Japonica Group]	129	16538	10	10	3	3	16.3	10.72	72405	1	1544.88	3	1544.89	1	27.79	22	35	0.0033	R	KDDEVQVVR	G			Spectrum73111 scans: 4404,	127/126	---	128/126	---	129/126	---	130/126	---	131/126	---	126		127		128		129		130		131		emPAI	1.54
gi|115434450	Os01g0141100 [Oryza sativa Japonica Group]	40	40252	2	1	2	1	5.7	8.26	77554	1	1591.85	2	1591.85	0	39.74	26	35	0.00047	K	TQDAMFFFK	A			Spectrum97956 scans: 14960,	127/126	1.322	128/126	1.033	129/126	1.072	130/126	1.167	131/126	0.722	126	4980	127	15610	128	6428	129	12690	130	5489	131	5263	emPAI	0.08
gi|115434462	Os01g0142100 [Oryza sativa Japonica Group]	51	63522	4	3	3	2	6.2	4.59	156137	1	2591.55	3	2591.55	0	38.98		29	0.0011	K	LFLLINPEDDKPVAVVVPR	Q			Spectrum143576 scans: 17987,	127/126	0.999	128/126	0.902	129/126	0.89	130/126	1.049	131/126	1.307	126	2763	127	6547	128	3116	129	5843	130	2738	131	5283	emPAI	0.11
gi|115434464	Os01g0142200 [Oryza sativa Japonica Group]	46	21226	1	1	1	1	5.2	5.38	67990	1	1509.81	2	1509.81	0	46.5		35	0.00075	R	FDASNEEIK	A			Spectrum91616 scans: 7977,	127/126	1.409	128/126	1.324	129/126	1.457	130/126	0.8	131/126	0.75	126	12370	127	41350	128	20480	129	42840	130	9342	131	13580	emPAI	0.16
gi|115434472	Os01g0142800 [Oryza sativa Japonica Group]	44	67294	2	2	2	2	3.4	6.22	94988	1	1777.01	2	1777.01	0	37.79		35	0.0063	R	LCTVTQVEELK	S			Spectrum152530 scans: 9971,	127/126	0.994	128/126	0.951	129/126	0.957	130/126	0.941	131/126	0.869	126	4620	127	8006	128	4333	129	7484	130	3599	131	5251	emPAI	0.1
gi|115434476	Os01g0143300 [Oryza sativa Japonica Group]	111	31767	10	7	3	3	10.2	4.51	78784	1	1603	3	1603	0	31.34	25	33	0.0028	K	SSIPLTVTISK	G			Spectrum109325 scans: 11551,	127/126	1.183	128/126	1.668	129/126	1.376	130/126	1.38	131/126	1.045	126	1076	127	3018	128	2244	129	3521	130	1403	131	1645	emPAI	0.64
gi|115434484	Os01g0143800 [Oryza sativa Japonica Group]	714	34887	40	34	7	7	39.3	4.48	169624	1	3263.58	4	3263.58	0	44.41	25	33	0.00012	K	IEVIVSMPNLEGGPEFDDEEAEGEGK	N	Oxidation (M)	0.00000020000000000000000000.0	Spectrum111135 scans: 13545,	127/126	###	128/126	---	129/126	###	130/126	---	131/126	---	126	0	127	1682	128	0	129	1802	130	0	131	0	emPAI	3.28
gi|115434488	Os01g0144100 [Oryza sativa Japonica Group]	905	23426	44	36	8	8	52.5	6.71	153035	1	2511.28	3	2511.27	0	30.41		35	0.032	K	LLGASFFDADLTGADLSDADLR	G			Spectrum14793 scans: 18838,	127/126	---	128/126	---	129/126	---	130/126	---	131/126	---	126		127		128		129		130		131		emPAI	4.68
gi|115434490	Os01g0144200 [Oryza sativa Japonica Group]	38	27205	3	3	3	3	16.1	4.49	143321	1	2294.25	3	2294.26	0	37.16		35	0.0071	K	FPSFTPLLSQIETDGGK	S			Spectrum128333 scans: 16708,	127/126	1.147	128/126	1.072	129/126	1.175	130/126	0.947	131/126	0.952	126	507.1	127	1380	128	679.7	129	1417	130	453.4	131	706	emPAI	0.41
gi|115434512	Os01g0147700 [Oryza sativa Japonica Group]	77	92755	4	2	3	2	5.3	5.03	148590	1	2403.26	3	2403.26	1	58.75		35	5.2e-05	K	AKDDNSELELASIEQQR	A			Spectrum61155 scans: 9369,	127/126	1.548	128/126	0.84	129/126	1.315	130/126	0.675	131/126	0.451	126	6802	127	24970	128	7138	129	21260	130	4337	131	4483	emPAI	0.07
gi|115434516	Os01g0147900 [Oryza sativa Japonica Group]	2204	31399	111	85	15	13	59.7	5.38	167763	1	3032.74	4	3032.73	1	27.9	22	30	0.003	R	IKDWTNVVVAYEPVWAIGTGK	V			Spectrum144483 scans: 19024,	127/126	###	128/126	---	129/126	###	130/126	###	131/126	###	126	0	127	498.9	128	0	129	605.6	130	460.7	131	428.7	emPAI	15.7
gi|115434530	Os01g0149200 [Oryza sativa Japonica Group]	53	7791	2	2	1	1	21.9	5.05	136027	1	2173.88	2	2173.88	0	40.64		20	9.5e-05	K	CGDNCTCNPCNCGK	L			Spectrum55409 scans: 3025,	127/126	1.794	128/126	0.892	129/126	1.199	130/126	1.979	131/126	0.627	126	2308	127	9820	128	2574	129	6579	130	4315	131	2118	emPAI	1.11
gi|115434536	Os01g0149600 [Oryza sativa Japonica Group]	89	23596	9	6	6	4	32.7	10.02	105458	1	1885.08	3	1885.08	0	36.23	24	34	0.00075	K	KPAEEEPAAEK	A			Spectrum91330 scans: 3833,	127/126	---	128/126	---	129/126	---	130/126	---	131/126	---	126		127		128		129		130		131		emPAI	0.7
gi|115434544	Os01g0150000 [Oryza sativa Japonica Group]	65	40768	6	4	4	3	12.3	9.6	86058	1	1663.95	3	1663.95	0	22.4		35	0.21	K	VADLQDAIYAK	T			Spectrum37423 scans: 11098,	127/126	---	128/126	---	129/126	---	130/126	---	131/126	---	126		127		128		129		130		131		emPAI	0.26
gi|115434560	Os01g0151200 [Oryza sativa Japonica Group]	37	55167	2	2	2	2	5.9	9.44	144074	1	2309.36	3	2309.36	0	37.28		31	0.0028	K	LGGAKPVVNQGGSGIITAGR	A			Spectrum120696 scans: 8254,	127/126	0.922	128/126	1.035	129/126	0.927	130/126	0.797	131/126	0.65	126	7535	127	16480	128	9747	129	16600	130	5671	131	7167	emPAI	0.12
gi|115434562	Os01g0151400 [Oryza sativa Japonica Group]	43	46560	3	2	2	1	3.5	7.01	27451	1	1183.67	2	1183.68	0	37.83		33	0.0038	R	DVLADPGLR	A			Spectrum76467 scans: 8131,	127/126	1.096	128/126	1.2	129/126	1.046	130/126	0.646	131/126	0.729	126	37420	127	97280	128	56140	129	93090	130	22840	131	39930	emPAI	0.07
gi|115434576	Os01g0152600 [Oryza sativa Japonica Group]	28	166472	2	1	1	1	0.6	7.5	41029	1	1279.75	2	1279.75	0	28.3	27	34	0.0092	K	VGDFGISK	I			Spectrum57135 scans: 9641,	127/126	1.537	128/126	0.81	129/126	1.256	130/126	0.647	131/126	0.709	126	45270	127	121300	128	36190	129	96280	130	24270	131	42010	emPAI	0.02
gi|115434590	Os01g0153300 [Oryza sativa Japonica Group]	92	23851	10	7	6	5	32.3	10.02	105458	1	1885.08	3	1885.08	0	36.23	24	34	0.00075	K	KPAEEEPAAEK	A			Spectrum91330 scans: 3833,	127/126	---	128/126	---	129/126	---	130/126	---	131/126	---	126		127		128		129		130		131		emPAI	0.93
gi|115434592	Os01g0153400 [Oryza sativa Japonica Group]	268	49048	22	16	14	11	37.8	5.09	140416	1	2244.14	2	2244.13	0	43.7		35	0.0014	R	ALAYDMIYNGVEIGGGSLR	I	Deamidated (NQ); Oxidation (M)	0.0000020010000000000.0	Spectrum110308 scans: 12633,	127/126	0.591	128/126	1.143	129/126	0.607	130/126	0.405	131/126	1.024	126	1663	127	2331	128	2375	129	2398	130	635.8	131	2491	emPAI	1.33
gi|115434634	Os01g0158100 [Oryza sativa Japonica Group]	78	30794	4	3	3	2	12.7	7.74	114465	1	1917.16	3	1917.16	0	37.99	29	33	0.0014	R	SLSTEAILAVQSLK	R			Spectrum113187 scans: 15819,	127/126	0.899	128/126	1.074	129/126	1.015	130/126	0.887	131/126	0.966	126	892.6	127	1904	128	1198	129	2154	130	747.8	131	1261	emPAI	0.23
gi|115434636	Os01g0158200 [Oryza sativa Japonica Group]	43	56790	3	2	3	2	6.2	5.32	84381	1	1650.87	2	1650.87	0	41.52	23	35	0.00015	R	SLYLNPYPWNR	V			Spectrum124688 scans: 12651,	127/126	2.198	128/126	1.071	129/126	1.262	130/126	1.29	131/126	1.742	126	7814	127	40740	128	10460	129	23450	130	9521	131	19910	emPAI	0.12
gi|115434652	Os01g0159400 [Oryza sativa Japonica Group]	82	53608	7	5	4	3	12.9	8.92	160998	1	2733.47	3	2733.47	1	22.12		35	0.21	K	VFVPEEDRLPGVNSFQDISK	V			Spectrum25589 scans: 12864,	127/126	---	128/126	---	129/126	---	130/126	---	131/126	---	126		127		128		129		130		131		emPAI	0.2
gi|115434660	Os01g0160100 [Oryza sativa Japonica Group]	104	71944	10	6	3	2	4.9	6.04	62481	1	1466.77	2	1466.77	0	42.19	24	34	0.00016	R	VSAANSRPPNPQ	-	Deamidated (NQ)	0.000010000000.0	Spectrum412 scans: 2927,	127/126	---	128/126	---	129/126	---	130/126	---	131/126	---	126		127		128		129		130		131		emPAI	0.14
gi|115434664	Os01g0160800 [Oryza sativa Japonica Group]	35	33895	1	1	1	1	3.5	9.3	57261	1	1425.75	2	1425.75	0	34.93	23	34	0.00076	R	ADNLYLEGFR	G			Spectrum137523 scans: 11273,	127/126	1.189	128/126	1.04	129/126	0.912	130/126	1.313	131/126	1.064	126	13950	127	39340	128	18130	129	30260	130	17300	131	21720	emPAI	0.1
gi|115434690	Os01g0164600 [Oryza sativa Japonica Group]	48	39986	5	2	3	2	7.6	4.91	63891	1	1476.84	2	1476.84	0	48.37	24	35	4e-05	K	IASVGDCGLK	V			Spectrum47292 scans: 7957,	127/126	0.442	128/126	1.013	129/126	0.731	130/126	1.156	131/126	1.292	126	35420	127	37090	128	44830	129	61530	130	38680	131	66940	emPAI	0.17
gi|115434740	Os01g0168300 [Oryza sativa Japonica Group]	99	47295	9	6	6	4	13.7	9.67	139472	1	2229.98	3	2229.99	1	39.86		28	0.00071	K	EFDYLDEREDAEDEAR	E			Spectrum106740 scans: 8707,	127/126	2.443	128/126	1.115	129/126	2.14	130/126	0.971	131/126	1.454	126	3902	127	22610	128	5440	129	19850	130	3578	131	8298	emPAI	0.31
gi|115434758	Os01g0170000 [Oryza sativa Japonica Group]	41	39739	4	1	2	1	8.6	5.38	111788	2	1888.15	3	1888.12	1	20.95		32	0.14	R	KDGDVAAEVAVK	G			Spectrum114837 scans: 17698,	127/126	---	128/126	---	129/126	---	130/126	---	131/126	---	126		127		128		129		130		131		emPAI	0.08
gi|115434786	Os01g0172200 [Oryza sativa Japonica Group]	35	89836	4	1	3	1	4.3	9.29	78533	2	1600.91	3	1600.87	1	20.98		35	0.29	-	MASAAAAAATARGPR	Y			Spectrum123172 scans: 10978,	127/126	---	128/126	---	129/126	---	130/126	---	131/126	---	126		127		128		129		130		131		emPAI	0.04
gi|115434790	Os01g0172400 [Oryza sativa Japonica Group]	783	101612	51	43	22	19	30.3	5.6	150274	1	2441.09	3	2441.08	0	50.46		28	6.9e-05	K	QAGEYQPEEQPEADTDYSR	A			Spectrum57420 scans: 5252,	127/126	###	128/126	---	129/126	###	130/126	---	131/126	---	126	0	127	2342	128	0	129	3087	130	0	131	0	emPAI	1.28
gi|115434794	Os01g0172800 [Oryza sativa Japonica Group]	61	21502	1	1	1	1	7.3	9.23	90286	1	1700.85	2	1700.86	0	60.92		33	1.8e-05	R	TSDAVSLAFGDAYR	N			Spectrum153485 scans: 10924,	127/126	1.592	128/126	0.903	129/126	1.042	130/126	1.115	131/126	1.251	126	7750	127	29260	128	8752	129	19190	130	8165	131	14180	emPAI	0.16
gi|115434798	Os01g0173100 [Oryza sativa Japonica Group]	195	18771	14	9	6	5	33.6	5.1	134648	1	2154.11	3	2154.1	1	38.94		35	0.0044	K	SEKFDELMAAAAEER	E			Spectrum25082 scans: 12304,	127/126	1.197	128/126	1.028	129/126	1.481	130/126	1.07	131/126	0.967	126	1587	127	4507	128	2039	129	5586	130	1604	131	2244	emPAI	1.7
gi|115434804	Os01g0174000 [Oryza sativa Japonica Group]	131	25434	4	3	2	2	21.7	9.85	136244	1	2178.07	3	2178.07	0	31.29		34	0.02	K	QQGGGGGGAAAAGGGQEQAPPAR	K			Spectrum129365 scans: 2228,	127/126	---	128/126	---	129/126	---	130/126	---	131/126	---	126		127		128		129		130		131		emPAI	0.28
gi|115434810	Os01g0174300 [Oryza sativa Japonica Group]	67	39960	9	5	8	4	23.8	8.9	137271	1	2192.22	3	2192.22	0	22.43	24	35	0.015	K	FVIRPYTPISDPDSK	G			Spectrum123502 scans: 11342,	127/126	---	128/126	---	129/126	---	130/126	---	131/126	---	126		127		128		129		130		131		emPAI	0.37
gi|115434854	Os01g0177200 [Oryza sativa Japonica Group]	122	100408	12	7	9	6	11	5.08	141862	1	2268.2	3	2268.2	0	53.93		35	0.00015	K	GIQPGEELLPEGASGDNK	A			Spectrum62245 scans: 10569,	127/126	1.75	128/126	1.119	129/126	1.649	130/126	0.832	131/126	1.16	126	8755	127	36330	128	12250	129	34320	130	6877	131	14860	emPAI	0.21
gi|115434860	Os01g0178000 [Oryza sativa Japonica Group]	36	48817	3	2	3	2	6.9	5.57	83739	1	1644.95	2	1644.95	0	32.04	30	35	0.0065	K	EIVWEPSISK	Y			Spectrum24187 scans: 11293,	127/126	1.75	128/126	0.946	129/126	1.245	130/126	1.493	131/126	1.572	126	5349	127	22200	128	6323	129	15830	130	7545	131	12300	emPAI	0.14
gi|115434880	Os01g0179300 [Oryza sativa Japonica Group]	145	45575	10	7	7	5	23.6	4.87	149943	1	2433.26	3	2433.26	1	48.68		35	0.0005	K	KGSNQTGDGDAPAPSESK	S	Deamidated (NQ)	0.000100000000000000.0	Spectrum102042 scans: 3494,	127/126	1.779	128/126	1.596	129/126	1.302	130/126	0.443	131/126	0.522	126	211	127	890.2	128	420.9	129	653.1	130	88.35	131	161.1	emPAI	0.52
gi|115434888	Os01g0179700 [Oryza sativa Japonica Group]	201	25886	17	11	9	4	40.9	5.5	137838	1	2202.11	3	2202.11	0	25.8		34	0.075	K	AFADEMGIPFMETSAK	N			Spectrum40336 scans: 14319,	127/126	---	128/126	---	129/126	---	130/126	---	131/126	---	126		127		128		129		130		131		emPAI	0.63
gi|115434896	Os01g0180300 [Oryza sativa Japonica Group]	1150	98173	92	66	40	30	53.9	5	170381	1	3453.7	3	3453.69	0	32.67	22	34	0.00099	K	TLPNTNASPEVSQAPDEQPVNDNQNTSK	V	Deamidated (NQ)	0.0000000000000000000000001000.0	Spectrum4526 scans: 7470,	127/126	###	128/126	---	129/126	---	130/126	---	131/126	---	126	0	127	317.2	128	0	129	0	130	0	131	0	emPAI	2.48
gi|115434904	Os01g0180800 [Oryza sativa Japonica Group]	1471	110633	87	63	33	25	42.4	5.17	166058	1	2917.71	4	2917.71	1	27.96		29	0.014	K	KTNVPVAELVYGALGTTELQK	A			Spectrum142954 scans: 17287,	127/126	---	128/126	---	129/126	---	130/126	---	131/126	---	126		127		128		129		130		131		emPAI	1.85
gi|115434952	Os01g0184500 [Oryza sativa Japonica Group]	110	78014	8	7	7	6	11.8	10.2	154262	1	2539.31	3	2539.31	0	44.73		35	0.0013	R	IRPQEDSLNMPVDMVVGTPGR	I			Spectrum153913 scans: 11401,	127/126	1.276	128/126	1.194	129/126	0.641	130/126	0.634	131/126	0.831	126	1111	127	3363	128	1658	129	1692	130	665.4	131	1350	emPAI	0.28
gi|115434960	Os01g0185200 [Oryza sativa Japonica Group]	193	105714	14	11	10	7	13.9	6.12	147851	1	2386.2	2	2386.2	0	52.01		34	0.0002	R	LGYFAVDTDSTPENIVFNR	T			Spectrum52770 scans: 14003,	127/126	1.618	128/126	1.094	129/126	1.4	130/126	1.229	131/126	0.797	126	571.1	127	2192	128	780.9	129	1901	130	662.9	131	665.9	emPAI	0.28
gi|115434962	Os01g0185300 [Oryza sativa Japonica Group]	664	51577	43	40	14	14	40.3	5.64	154616	1	2548.14	3	2548.14	0	66.32		29	2e-06	R	CTADGVYFAEAAADCSLEDVR	F			Spectrum39222 scans: 13085,	127/126	1.265	128/126	0.793	129/126	0.764	130/126	0.653	131/126	0.424	126	1198	127	3593	128	1188	129	2177	130	738.7	131	743	emPAI	2.67
gi|115434998	Os01g0188400 [Oryza sativa Japonica Group]	120	78528	15	10	8	4	15.3	6.7	168630	1	3157.73	3	3157.74	0	46.79		33	0.00052	K	LLIDNVEELLPVVYTPTVGEACQK	Y			Spectrum70679 scans: 19891,	127/126	---	128/126	---	129/126	---	130/126	---	131/126	---	126		127		128		129		130		131		emPAI	0.23
gi|115435008	Os01g0190000 [Oryza sativa Japonica Group]	41	40870	2	1	2	1	6.6	5.58	81538	1	1626.84	2	1626.84	0	40.56	25	34	0.00033	R	VLGEGDDPSSPIGR	G			Spectrum5233 scans: 8250,	127/126	0.627	128/126	0.829	129/126	0.506	130/126	0.839	131/126	0.871	126	28010	127	41680	128	29040	129	33700	130	22190	131	35680	emPAI	0.08
gi|115435020	Os01g0191100 [Oryza sativa Japonica Group]	109	13776	7	5	2	1	18.4	4.26	87654	1	1677.97	2	1677.97	0	49.55		35	0.00041	K	MELLLSQVSGK	D	Oxidation (M)	0.20000000000.0	Spectrum63493 scans: 11942,	127/126	0.534	128/126	1.116	129/126	0.449	130/126	0.414	131/126	0.335	126	54320	127	68760	128	75800	129	57940	130	21230	131	26610	emPAI	0.94
gi|115435022	Os01g0191200 [Oryza sativa Japonica Group]	497	37128	26	21	8	7	31.4	6.33	154880	1	2558.3	2	2558.3	0	59.79		35	3.9e-05	K	GMVIIGNIGDQWSDLLGSPEGR	R	Oxidation (M)	0.0200000000000000000000.0	Spectrum53408 scans: 14714,	127/126	0	128/126	1.289	129/126	0.3	130/126	0.504	131/126	0.675	126	429.9	127	0	128	692.9	129	307	130	204.6	131	424.4	emPAI	1.35
gi|115435028	Os01g0191500 [Oryza sativa Japonica Group]	279	60787	31	19	14	9	26.7	6.65	146529	1	2356.23	2	2356.23	0	55.93		35	9.5e-05	R	LNTNVLEYFLAENYTAPR	I			Spectrum128767 scans: 17223,	127/126	1.329	128/126	1.013	129/126	1.549	130/126	1.142	131/126	1.48	126	185.7	127	585.3	128	235.2	129	683.8	130	200.4	131	402	emPAI	0.69
gi|115435030	Os01g0191700 [Oryza sativa Japonica Group]	62	67083	2	1	2	1	3.8	7.94	88267	1	1684.82	2	1684.83	0	61.66	26	32	2.8e-06	K	SFGFDTAVEEAQR	A			Spectrum108508 scans: 10652,	127/126	---	128/126	---	129/126	---	130/126	---	131/126	---	126		127		128		129		130		131		emPAI	0.05
gi|115435048	Os01g0193600 [Oryza sativa Japonica Group]	32	72036	4	1	3	1	5	8.2	116187	1	1934.98	3	1934.98	0	33.49		34	0.014	R	DLDYLCHGVEEK	D			Spectrum93326 scans: 9858,	127/126	---	128/126	---	129/126	---	130/126	---	131/126	---	126		127		128		129		130		131		emPAI	0.05
gi|115435074	Os01g0196600 [Oryza sativa Japonica Group]	116	56289	11	8	4	3	7.9	5.11	111270	1	1883.12	2	1883.12	0	46.2		32	0.00044	R	IPPIIGLPEEGYK	V			Spectrum98039 scans: 15052,	127/126	1.332	128/126	0.883	129/126	2.494	130/126	1.161	131/126	1.466	126	2083	127	6582	128	2300	129	12350	130	2284	131	4466	emPAI	0.26
gi|115435100	Os01g0198900 [Oryza sativa Japonica Group]	155	24295	6	5	4	3	20.4	4.91	120964	1	1983.95	2	1983.95	0	91.62		32	1.2e-08	R	VVPDAGGGDADAPGCELR	W			Spectrum20181 scans: 6863,	127/126	0.7	128/126	1.119	129/126	1.312	130/126	0.998	131/126	1.224	126	2611	127	4334	128	3652	129	8144	130	2461	131	4674	emPAI	0.67
gi|115435108	Os01g0199900 [Oryza sativa Japonica Group]	51	78297	6	4	5	4	6.8	6.62	101724	1	1799.98	3	1799.97	0	29.46	23	35	0.0023	K	AGEMFGYPLMVK	S			Spectrum112410 scans: 14952,	127/126	1.111	128/126	0.93	129/126	1.063	130/126	1.084	131/126	0.95	126	639.7	127	1686	128	743.5	129	1617	130	655.1	131	889.3	emPAI	0.18
gi|115435110	Os01g0200000 [Oryza sativa Japonica Group]	49	41002	2	2	2	2	5.7	4.62	60736	1	1453.74	2	1453.74	0	36.01		33	0.006	R	VWLTGYDESR	M			Spectrum8452 scans: 11796,	127/126	1.343	128/126	0.918	129/126	0.986	130/126	1.206	131/126	1.139	126	10860	127	34590	128	12460	129	25450	130	12370	131	18090	emPAI	0.17
gi|115435122	Os01g0200700 [Oryza sativa Japonica Group]	78	9048	5	5	2	2	32.3	5.21	100989	1	1792.76	3	1792.76	0	53.01		24	1.3e-05	K	CGTSCSCTDCK	C			Spectrum55042 scans: 2616,	127/126	1.522	128/126	0.603	129/126	1.789	130/126	2.756	131/126	1.414	126	516.2	127	1863	128	389	129	2196	130	1344	131	1068	emPAI	2.66
gi|115435162	Os01g0205500 [Oryza sativa Japonica Group]	423	24874	23	17	3	3	17.6	9.94	120234	1	1976.14	3	1976.13	0	56.82	24	34	5.7e-06	K	VLEQLSGQSPVFSK	A			Spectrum96751 scans: 13630,	127/126	0.958	128/126	1.024	129/126	1.083	130/126	1.03	131/126	0.715	126	2987	127	6787	128	3822	129	7693	130	2905	131	3125	emPAI	1.13
gi|115435184	Os01g0207400 [Oryza sativa Japonica Group]	31	29034	2	1	2	1	7.5	5.73	49479	1	1360.69	2	1360.69	0	31.02	27	33	0.0041	R	DDQVVGASWR	M			Spectrum46119 scans: 6666,	127/126	1.844	128/126	0.997	129/126	1.537	130/126	0.854	131/126	0.76	126	24780	127	108400	128	30880	129	90550	130	19980	131	27550	emPAI	0.11
gi|115435186	Os01g0207600 [Oryza sativa Japonica Group]	53	67592	2	1	2	1	3.6	5	73162	1	1551.74	2	1551.74	0	53.09	29	31	4.3e-05	R	DTQSGAVDVEMR	D	Oxidation (M)	0.000000000020.0	Spectrum87318 scans: 3231,	127/126	1.056	128/126	1.032	129/126	0.96	130/126	0.778	131/126	1.081	126	1255	127	3143	128	1619	129	2865	130	922	131	1984	emPAI	0.05
gi|115435200	Os01g0208700 [Oryza sativa Japonica Group]	799	123804	70	51	35	27	36.4	5.78	161080	1	2736.43	3	2736.43	0	59.37	26	35	5.2e-06	K	LNPNSEYDPGLEDTLILTMK	G	Oxidation (M)	0.00000000000000000020.0	Spectrum156104 scans: 13826,	127/126	0.37	128/126	1.127	129/126	0.413	130/126	1.428	131/126	1.848	126	1336	127	1172	128	1882	129	1311	130	1802	131	3612	emPAI	1.36
gi|115435220	Os01g0210500 [Oryza sativa Japonica Group]	1499	24669	61	51	10	9	62.4	4.73	165936	1	2908.5	3	2908.49	1	70.13		35	3.5e-06	R	RFGGFVADSDVGEQAALLDASLQGTR	W			Spectrum157073 scans: 14898,	127/126	0.997	128/126	1.467	129/126	1.115	130/126	0.922	131/126	1.668	126	229.3	127	542.2	128	420.4	129	607.8	130	199.6	131	559.4	emPAI	7.69
gi|115435222	Os01g0210600 [Oryza sativa Japonica Group]	187	22092	12	10	5	4	26.3	8.61	128118	1	2062.06	3	2062.06	0	56.47	24	35	6.3e-06	R	EGAEVYHGAALCAEK	A			Spectrum75215 scans: 6749,	127/126	3.788	128/126	1.185	129/126	3.902	130/126	0.866	131/126	0.715	126	8499	127	76360	128	12590	129	78840	130	6956	131	8886	emPAI	1.03
gi|115435256	Os01g0214200 [Oryza sativa Japonica Group]	31	29207	4	2	2	2	9.2	5.12	104241	1	1821.1	2	1821.1	0	28.53	23	32	0.0029	K	IILITPPPIYEPAR	I			Spectrum141772 scans: 15973,	127/126	0.674	128/126	0.881	129/126	0.677	130/126	0.834	131/126	1.545	126	11240	127	17970	128	12380	129	18090	130	8859	131	25410	emPAI	0.24
gi|115435278	Os01g0216000 [Oryza sativa Japonica Group]	74	45894	2	2	1	1	3.8	5.66	136106	1	2175.09	3	2175.09	0	65.03	25	35	1.1e-06	K	FVQNPDEFGFSESSK	L			Spectrum154080 scans: 11586,	127/126	1.733	128/126	0.777	129/126	0.813	130/126	2.052	131/126	1.405	126	1924	127	7909	128	1868	129	3720	130	3729	131	3954	emPAI	0.07
gi|115435296	Os01g0217500 [Oryza sativa Japonica Group]	29	44822	1	1	1	1	1.5	4.72	22530	1	1143.8	2	1143.8	0	28.94		20	0.0013	K	LVTLLK	K			Spectrum155020 scans: 12621,	127/126	4.31	128/126	1.025	129/126	2.37	130/126	0.459	131/126	0.968	126	23320	127	238400	128	29870	129	131400	130	10100	131	33030	emPAI	0.07
gi|115435310	Os01g0218700 [Oryza sativa Japonica Group]	40	92177	1	1	1	1	1.4	7.2	71154	1	1535.77	2	1535.77	0	40.21		33	0.0023	K	SEMPTTDELIR	V	Oxidation (M)	0.00200000000.0	Spectrum149035 scans: 6016,	127/126	0.688	128/126	0.857	129/126	0.745	130/126	0.765	131/126	0.806	126	3668	127	5984	128	3930	129	6495	130	2652	131	4325	emPAI	0.04
gi|115435316	Os01g0219000 [Oryza sativa Japonica Group]	63	26338	2	2	1	1	4	7.98	64918	1	1485.84	2	1485.84	0	50.55	34	34	0.00022	R	LAADEPVEGK	L			Spectrum75021 scans: 6533,	127/126	1.914	128/126	0.999	129/126	1.578	130/126	0.962	131/126	1.093	126	14960	127	67900	128	18690	129	56120	130	13600	131	23920	emPAI	0.13
gi|115435360	Os01g0222600 [Oryza sativa Japonica Group]	91	10247	1	1	1	1	25.3	8.98	151700	1	2477.43	3	2477.44	0	90.56		32	1.5e-08	R	RPEITVVPAAGGGAAAAVDAVK	A			Spectrum166614 scans: 9861,	127/126	1.067	128/126	0.93	129/126	1.132	130/126	0.869	131/126	0.987	126	1689	127	4274	128	1963	129	4547	130	1387	131	2438	emPAI	0.34
gi|115435368	Os01g0223200 [Oryza sativa Japonica Group]	39	43520	2	1	2	1	4.2	5.13	46556	1	1335.78	2	1335.78	0	39.49	35	35	0.0036	R	TISMAVEK	L			Spectrum47284 scans: 7948,	127/126	1.79	128/126	1.005	129/126	1.554	130/126	0.868	131/126	0.872	126	15150	127	64330	128	19040	129	55970	130	12420	131	19330	emPAI	0.08
gi|115435410	Os01g0226300 [Oryza sativa Japonica Group]	35	23165	2	1	2	1	9.6	9.14	97384	1	1803.89	2	1803.89	0	34.92		33	0.0071	K	YEDQIDSYGEK	G			Spectrum30974 scans: 7121,	127/126	1.812	128/126	0.918	129/126	1.414	130/126	0.391	131/126	0.471	126	4213	127	13310	128	3817	129	10090	130	1365	131	2598	emPAI	0.14
gi|115435412	Os01g0226400 [Oryza sativa Japonica Group]	34	110319	2	2	1	1	1	8.23	42413	1	1291.83	2	1291.83	0	29.52	28	32	0.0072	R	ALFTLAAK	V			Spectrum125238 scans: 11676,	127/126	1.138	128/126	0.909	129/126	1.563	130/126	0.88	131/126	1.3	126	30980	127	61470	128	27770	129	82000	130	22570	131	52680	emPAI	0.03
gi|115435424	Os01g0227300 [Oryza sativa Japonica Group]	152	26902	8	7	6	5	26.6	5.43	85205	1	1683.92	2	1683.92	0	50.49	27	35	4.9e-05	K	GNIPYFETSAK	E			Spectrum32903 scans: 9244,	127/126	---	128/126	---	129/126	---	130/126	---	131/126	---	126		127		128		129		130		131		emPAI	0.8
gi|115435442	Os01g0228600 [Oryza sativa Japonica Group]	35	36477	12	2	7	2	20.3	5.78	126538	1	2045.01	3	2045	1	37.85		34	0.0042	K	RVEAFDCPVNYYQR	T			Spectrum134582 scans: 8030,	127/126	0.904	128/126	1.017	129/126	1.054	130/126	1.137	131/126	1.038	126	4798	127	10290	128	6099	129	12020	130	5151	131	7289	emPAI	0.19
gi|115435478	Os01g0231700 [Oryza sativa Japonica Group]	212	13530	14	11	4	3	29.4	4.42	151135	1	2461.36	4	2461.36	1	26.56		34	0.069	K	QLKGELEASAATPYELQR	R			Spectrum166663 scans: 9915,	127/126	---	128/126	---	129/126	---	130/126	---	131/126	---	126		127		128		129		130		131		emPAI	1.46
gi|115435488	Os01g0232300 [Oryza sativa Japonica Group]	24	67656	1	1	1	1	1.5	5.92	52442	1	1386.81	2	1386.81	0	23.88	21	34	0.0064	K	EVPEQISK	F			Spectrum90309 scans: 6538,	127/126	1.378	128/126	1.256	129/126	1.35	130/126	0.961	131/126	0.81	126	12120	127	39620	128	19030	129	38900	130	11000	131	14360	emPAI	0.05
gi|115435490	Os01g0232400 [Oryza sativa Japonica Group]	72	84151	5	3	4	2	5.2	5.27	67830	1	1508.73	2	1508.73	0	50.8	25	31	3e-05	R	YDPSEIQGESR	S			Spectrum18527 scans: 5042,	127/126	1.398	128/126	1	129/126	1.193	130/126	0.909	131/126	0.926	126	2725	127	9034	128	3407	129	7730	130	2340	131	3691	emPAI	0.08
gi|115435496	Os01g0232700 [Oryza sativa Japonica Group]	400	56948	17	13	10	8	23.7	6.03	140014	1	2236.2	2	2236.19	0	80.4		35	3.5e-07	R	IDFSSIFGTVNPIVEDVR	M			Spectrum128908 scans: 17407,	127/126	0.744	128/126	0.883	129/126	0.867	130/126	1.024	131/126	1.819	126	6123	127	10810	128	6760	129	12620	130	5923	131	16290	emPAI	0.66
gi|115435500	Os01g0233000 [Oryza sativa Japonica Group]	184	29350	20	12	8	6	41.2	4.92	148425	1	2399.22	3	2399.22	0	30.15		35	0.033	K	EEPKPEPEAEAAAETTSR	E			Spectrum117929 scans: 5185,	127/126	---	128/126	---	129/126	---	130/126	---	131/126	---	126		127		128		129		130		131		emPAI	1.36
gi|115435528	Os01g0235400 [Oryza sativa Japonica Group]	152	65300	10	8	5	4	12.9	5.59	157103	1	2625.44	3	2625.44	0	56.09	31	34	3.6e-05	R	AGEQDPALLPVFEASLFPVLQR	I			Spectrum54633 scans: 16194,	127/126	###	128/126	---	129/126	###	130/126	###	131/126	---	126	0	127	2397	128	0	129	2734	130	1435	131	0	emPAI	0.22
gi|115435536	Os01g0235900 [Oryza sativa Japonica Group]	37	49011	2	1	2	1	6.6	5.32	105077	1	1829.97	3	1829.97	1	27.86		35	0.056	R	ENKGNDGGAAAAAAR	W			Spectrum71373 scans: 2475,	127/126	---	128/126	---	129/126	---	130/126	---	131/126	---	126		127		128		129		130		131		emPAI	0.07
gi|115435550	Os01g0237100 [Oryza sativa Japonica Group]	124	37983	5	3	5	3	19.1	9.53	126845	1	2048.15	3	2048.15	0	56.4	26	35	9.2e-06	R	VQGSSNLSVLTETGAK	Q			Spectrum22245 scans: 9136,	127/126	1.279	128/126	1.324	129/126	1.284	130/126	1.415	131/126	1.409	126	5435	127	16480	128	8993	129	16590	130	7262	131	11200	emPAI	0.29
gi|115435558	Os01g0238500 [Oryza sativa Japonica Group]	412	39457	28	20	8	6	24.4	5.67	138154	1	2207.11	2	2207.11	0	71.93		35	2.1e-06	K	NVNYLPNVLSIMDAEDR	G	Oxidation (M)	0.00000000000200000.0	Spectrum25517 scans: 12785,	127/126	0.06	128/126	0.82	129/126	0.097	130/126	0.215	131/126	0.328	126	10980	127	1560	128	11250	129	2533	130	2229	131	5266	emPAI	1.43
gi|115435560	Os01g0238600 [Oryza sativa Japonica Group]	90	17750	7	4	3	2	24.8	9.17	96547	1	1749.99	3	1749.99	0	23.11	21	35	0.0075	R	IEATEPASFTVK	E			Spectrum166293 scans: 9507,	127/126	0.939	128/126	0.812	129/126	0.912	130/126	1.125	131/126	1.064	126	1139	127	2536	128	1156	129	2469	130	1210	131	1773	emPAI	0.69
gi|115435632	Os01g0246400 [Oryza sativa Japonica Group]	333	21350	10	10	2	2	14.4	9.5	101196	1	1794.85	3	1794.84	0	43.33	23	31	0.0001	R	SGGVMSADAELWNGR	F	Deamidated (NQ); Oxidation (M)	0.000020000000100.0	Spectrum34479 scans: 7853,	127/126	---	128/126	---	129/126	---	130/126	---	131/126	---	126		127		128		129		130		131		emPAI	1.41
gi|115435648	Os01g0248300 [Oryza sativa Japonica Group]	33	30966	1	1	1	1	3.8	5.45	81949	1	1629.9	3	1629.9	0	33.33	30	35	0.0055	K	TWEMELVHK	V			Spectrum36923 scans: 10548,	127/126	2.106	128/126	0.984	129/126	2.167	130/126	1.249	131/126	0.773	126	2114	127	10560	128	2600	129	10890	130	2494	131	2391	emPAI	0.11
gi|115435650	Os01g0248400 [Oryza sativa Japonica Group]	251	54445	20	15	9	7	19.3	6.42	95073	1	1777.98	2	1777.96	0	70.2		36	3.9e-06	K	LEAACVGTVESGK	M			Spectrum121686 scans: 7757,	127/126	---	128/126	---	129/126	---	130/126	---	131/126	---	126		127		128		129		130		131		emPAI	0.51
gi|115435662	Os01g0249200 [Oryza sativa Japonica Group]	124	26044	4	4	3	3	15.9	5.29	98094	1	1765.91	2	1765.91	0	56.9		35	7.2e-05	K	AFQIDDEEVDK	I			Spectrum62134 scans: 10447,	127/126	2.659	128/126	1.167	129/126	2.431	130/126	0.663	131/126	1.565	126	25610	127	161500	128	37350	129	148000	130	16040	131	58650	emPAI	0.62
gi|115435678	Os01g0250900 [Oryza sativa Japonica Group]	206	71851	23	17	14	9	24.4	5.55	142566	1	2281.3	3	2281.3	0	39.08		34	0.0031	R	FVEPDPELPLALLDQK	E			Spectrum28434 scans: 16086,	127/126	0.956	128/126	0.77	129/126	1.236	130/126	0.472	131/126	0.973	126	4654	127	10550	128	4478	129	13670	130	2073	131	6622	emPAI	0.64
gi|115435702	Os01g0253100 [Oryza sativa Japonica Group]	31	84701	1	1	1	1	1.1	8.16	42652	1	1293.77	2	1293.77	0	30.89	29	35	0.0065	K	VSDFGLAK	Q			Spectrum6999 scans: 9777,	127/126	1.794	128/126	0.875	129/126	1.527	130/126	0.718	131/126	0.902	126	14540	127	45470	128	12550	129	37590	130	8640	131	17160	emPAI	0.04
gi|115435706	Os01g0253300 [Oryza sativa Japonica Group]	326	64808	29	19	15	10	29.1	5.1	159770	1	2701.55	3	2701.58	0	79.61		32	1.7e-07	R	DLVLANGALLPLLAQLNEHTK	L	Deamidated (NQ)	0.000001000000000000000.0	Spectrum100483 scans: 17828,	127/126	0.726	128/126	0.771	129/126	0.702	130/126	1.213	131/126	1.202	126	1770	127	3049	128	1705	129	2952	130	2028	131	3113	emPAI	0.81
gi|115435714	Os01g0254000 [Oryza sativa Japonica Group]	161	26112	9	5	5	3	34.7	6.32	156652	1	2612.42	3	2612.42	0	60.15		35	3.3e-05	R	LVQHQPTQYPTSEELSIGK	I			Spectrum21940 scans: 8800,	127/126	1.437	128/126	0.876	129/126	1.31	130/126	1.346	131/126	0.952	126	1027	127	3499	128	1124	129	3198	130	1306	131	1431	emPAI	0.44
gi|115435716	Os01g0254100 [Oryza sativa Japonica Group]	67	140481	14	8	10	5	7.9	6.74	125861	1	2036.12	3	2036.12	0	35.18		35	0.012	K	EGNLLAVTTVDNGFK	I	Deamidated (NQ)	0.000000000001000.0	Spectrum154797 scans: 12375,	127/126	0.509	128/126	0.881	129/126	0.636	130/126	1.404	131/126	1.885	126	2380	127	2872	128	2622	129	3600	130	3157	131	6562	emPAI	0.12
gi|115435724	Os01g0254900 [Oryza sativa Japonica Group]	38	34568	5	4	2	2	5	6.11	39705	1	1277.77	2	1277.77	0	29.74	29	35	0.0097	K	DFQAVLK	E			Spectrum7584 scans: 10838,	127/126	1.317	128/126	0.915	129/126	1.187	130/126	0.778	131/126	0.741	126	26400	127	82430	128	30180	129	74470	130	19400	131	28630	emPAI	0.2
gi|115435726	Os01g0255000 [Oryza sativa Japonica Group]	37	39631	6	2	4	1	11.8	5.88	63825	1	1476.76	2	1476.76	0	22.76		34	0.14	K	TGFTGGLNYYR	C			Spectrum48082 scans: 8828,	127/126	---	128/126	---	129/126	---	130/126	---	131/126	---	126		127		128		129		130		131		emPAI	0.08
gi|115435734	Os01g0256400 [Oryza sativa Japonica Group]	50	16966	1	1	1	1	9.2	7.88	27549	1	1184.68	2	1184.68	0	50.36		33	0.0002	R	LAGGGGGGAALR	A			Spectrum147555 scans: 4387,	127/126	1.584	128/126	0.967	129/126	0.628	130/126	0.803	131/126	0.977	126	18970	127	71250	128	22920	129	28300	130	14390	131	27110	emPAI	0.2
gi|115435758	Os01g0258700 [Oryza sativa Japonica Group]	64	54152	5	3	3	2	9.5	7.51	110835	1	1947.87	2	1947.87	0	49.61		27	5.9e-05	R	MGLGGGGGGGGGGGGGDGDAAGR	L	Oxidation (M)	0.20000000000000000000000.0	Spectrum26725 scans: 2430,	127/126	1.07	128/126	0.91	129/126	1.079	130/126	1.179	131/126	1.64	126	189.3	127	353.2	128	170	129	345.8	130	184.8	131	406.3	emPAI	0.19
gi|115435820	Os01g0265100 [Oryza sativa Japonica Group]	444	23491	25	21	6	6	35.4	6.43	131412	1	2104.09	2	2104.09	0	58.16	26	35	6.7e-06	K	QDLPNAMNAAEITDK	L	Oxidation (M)	0.000000200000000.0	Spectrum60815 scans: 8995,	127/126	0.931	128/126	1.263	129/126	0.956	130/126	0.809	131/126	0.91	126	12410	127	27390	128	19600	129	28200	130	9489	131	16520	emPAI	3.32
gi|115435822	Os01g0265200 [Oryza sativa Japonica Group]	156	46463	12	6	9	5	20.2	9.6	102272	1	1804.89	2	1804.88	0	72.51	27	33	3.4e-07	R	EGGGGGEEGEVGEGK	G			Spectrum87650 scans: 3597,	127/126	2.625	128/126	1.037	129/126	2.122	130/126	0.619	131/126	0.835	126	4038	127	25140	128	5232	129	20370	130	2362	131	4935	emPAI	0.41
gi|115435826	Os01g0265700 [Oryza sativa Japonica Group]	39	28379	1	1	1	1	3.7	4.73	42736	1	1294.72	3	1294.72	1	39.39	33	35	0.0023	R	RAEAYSTLR	R			Spectrum77910 scans: 3299,	127/126	0.916	128/126	0.888	129/126	0.954	130/126	0.906	131/126	0.686	126	2795	127	4461	128	2448	129	4517	130	2096	131	2509	emPAI	0.12
gi|115435842	Os01g0266500 [Oryza sativa Japonica Group]	124	36666	2	2	2	2	10.7	4.92	136657	1	2184.11	2	2184.11	0	74.68	30	35	3.4e-07	R	GVIVTGPAPAGSDYDFFSR	F			Spectrum25172 scans: 12403,	127/126	0.957	128/126	1.052	129/126	1.038	130/126	1.208	131/126	1.048	126	1558	127	3537	128	2049	129	3846	130	1778	131	2388	emPAI	0.19
gi|115435844	Os01g0266600 [Oryza sativa Japonica Group]	177	24641	8	8	3	3	18.7	7.77	138419	1	2210.16	2	2210.16	0	55.67	31	35	3.9e-05	R	SWDEGVATNFSTTPLK	D			Spectrum24517 scans: 11658,	127/126	2.641	128/126	1.421	129/126	2.887	130/126	0.92	131/126	1.938	126	3615	127	22640	128	6419	129	24810	130	3140	131	10250	emPAI	0.66
gi|115435850	Os01g0267200 [Oryza sativa Japonica Group]	168	38728	18	7	4	2	13.7	6.12	107915	1	1855.99	2	1855.99	0	29.66		35	0.04	R	LINPQTMMLGQEPR	Q			Spectrum96608 scans: 13472,	127/126	---	128/126	---	129/126	---	130/126	---	131/126	---	126		127		128		129		130		131		emPAI	0.28
gi|115435866	Os01g0268300 [Oryza sativa Japonica Group]	65	90901	13	3	10	2	12.1	8.42	105807	1	1836	3	1836.03	0	23.49	28	35	0.029	K	IVILTDADVDGAHIR	T			Spectrum167776 scans: 11146,	127/126	---	128/126	---	129/126	---	130/126	---	131/126	---	126		127		128		129		130		131		emPAI	0.11
gi|115435876	Os01g0269000 [Oryza sativa Japonica Group]	47	54226	2	1	2	1	3.7	8.73	64824	1	1484.88	2	1484.88	0	46.65	27	34	0.00013	K	WVPQLADAK	D			Spectrum80040 scans: 12065,	127/126	1.77	128/126	1.129	129/126	1.298	130/126	1.364	131/126	1.506	126	11680	127	49030	128	16480	129	36050	130	15050	131	25740	emPAI	0.06
gi|115435878	Os01g0269100 [Oryza sativa Japonica Group]	29	36952	1	1	1	1	2.8	4.95	29928	1	1203.68	2	1203.68	0	28.91	24	36	0.004	R	FTADLVGPR	L			Spectrum35684 scans: 9179,	127/126	0.806	128/126	0.875	129/126	0.553	130/126	1.189	131/126	1.091	126	8462	127	16180	128	9259	129	11120	130	9506	131	13500	emPAI	0.09
gi|115435888	Os01g0270100 [Oryza sativa Japonica Group]	212	31835	13	11	7	7	27.2	6.07	127318	1	2054.07	2	2054.07	0	79.04		35	4.4e-07	R	NTGDATTFTNADLGAK	K			Spectrum106471 scans: 8411,	127/126	2.533	128/126	1.047	129/126	1.852	130/126	1.204	131/126	1.299	126	8248	127	49550	128	10790	129	36310	130	9379	131	15670	emPAI	1.21
gi|115435890	Os01g0270300 [Oryza sativa Japonica Group]	27	37858	3	1	3	1	11.1	8.03	141431	1	2261.26	3	2261.27	0	24.45		35	0.12	K	TAGPNLSVGGYEVIDAIK	T			Spectrum169477 scans: 13025,	127/126	---	128/126	---	129/126	---	130/126	---	131/126	---	126		127		128		129		130		131		emPAI	0.09
gi|115435896	Os01g0271200 [Oryza sativa Japonica Group]	61	94520	4	2	4	2	4.8	7.82	80663	1	1619.88	2	1619.87	0	45.97	28	36	0.00017	K	NLNLMEWDK	L			Spectrum66018 scans: 14722,	127/126	---	128/126	---	129/126	---	130/126	---	131/126	---	126		127		128		129		130		131		emPAI	0.07
gi|115435898	Os01g0271400 [Oryza sativa Japonica Group]	233	36535	12	11	6	5	22.1	9.11	135075	1	2161.14	3	2161.13	0	36.01	24	35	0.00077	K	YFSPSEAVDYGIIDK	V			Spectrum169290 scans: 12818,	127/126	0.615	128/126	0.998	129/126	0.722	130/126	0.731	131/126	0.995	126	1154	127	1683	128	1440	129	1982	130	796.6	131	1679	emPAI	0.68
gi|115435900	Os01g0271500 [Oryza sativa Japonica Group]	31	56137	1	1	1	1	2.4	5.28	70796	1	1532.82	2	1532.82	0	30.72	24	35	0.0022	K	FPLCTLAETPR	T			Spectrum96155 scans: 12973,	127/126	1.357	128/126	1.205	129/126	1.682	130/126	1.198	131/126	0.941	126	6408	127	20620	128	9651	129	25620	130	7251	131	8822	emPAI	0.06
gi|115435912	Os01g0273300 [Oryza sativa Japonica Group]	44	64448	1	1	1	1	3.4	4.2	136361	1	2368.15	3	2368.15	0	44.06		33	0.00093	R	ADPATFTEEPEDADGFAK	W			Spectrum33073 scans: 9431,	127/126	0.719	128/126	0.842	129/126	0.808	130/126	0.887	131/126	0.865	126	974.4	127	1221	128	809.2	129	1334	130	715.7	131	1103	emPAI	0.05
gi|115435928	Os01g0275600 [Oryza sativa Japonica Group]	79	116899	14	6	11	4	10.1	9.12	124448	1	2021.94	2	2021.95	0	39.64		30	0.0013	K	VEDPFDVIEEDPSMR	R	Oxidation (M)	0.000000000000020.0	Spectrum168592 scans: 12047,	127/126	0.736	128/126	0.849	129/126	0.819	130/126	0.691	131/126	0.897	126	1286	127	2246	128	1364	129	2503	130	839.6	131	1688	emPAI	0.15
gi|115435932	Os01g0276000 [Oryza sativa Japonica Group]	155	16021	23	15	8	6	55	9.64	141513	1	2262.2	2	2262.2	0	24.6	23	36	0.0072	R	VCCLSIIDPGDSDIIK	T			Spectrum25950 scans: 13264,	127/126	0.177	128/126	0.83	129/126	0.421	130/126	0.799	131/126	0.534	126	8607	127	3619	128	8929	129	8611	130	6492	131	6719	emPAI	5.85
gi|115435934	Os01g0276100 [Oryza sativa Japonica Group]	516	44055	33	27	13	10	40.1	7.1	167368	1	2998.51	3	2998.5	0	54.78	27	35	1.9e-05	K	QVFNVAGVPIEWEEHYVGTEVDPR	T			Spectrum157143 scans: 14976,	127/126	1.062	128/126	0.71	129/126	0.907	130/126	1.24	131/126	1.072	126	257.4	127	648.2	128	228.5	129	555.3	130	301.4	131	403.5	emPAI	1.38
gi|115435942	Os01g0276500 [Oryza sativa Japonica Group]	106	37270	5	4	3	3	12.4	8.52	152757	1	2504.21	3	2504.21	0	80.02		33	2.3e-07	K	ISEEAGELNQTLLENEDESR	T			Spectrum153934 scans: 11425,	127/126	###	128/126	###	129/126	###	130/126	---	131/126	###	126	0	127	3436	128	3065	129	2465	130	0	131	2000	emPAI	0.29
gi|115435946	Os01g0276700 [Oryza sativa Japonica Group]	85	63860	12	9	7	5	14.1	8.14	105565	1	1833.89	3	1833.89	0	27.26	25	32	0.0066	M	AVMEEQQEGAAGVMR	R			Spectrum33171 scans: 6407,	127/126	0.931	128/126	0.85	129/126	0.766	130/126	1.014	131/126	0.764	126	2263	127	4995	128	2404	129	4122	130	2167	131	2528	emPAI	0.35
gi|115435948	Os01g0276800 [Oryza sativa Japonica Group]	71	83019	4	2	4	2	6.2	4.76	94469	1	1733.83	2	1733.83	0	59.72	27	31	6.3e-06	K	EQESTPADSEGLSR	E			Spectrum772 scans: 3325,	127/126	4.586	128/126	1.801	129/126	2.684	130/126	1.041	131/126	1.417	126	4083	127	44410	128	9190	129	26050	130	4014	131	8464	emPAI	0.08
gi|115435974	Os01g0279100 [Oryza sativa Japonica Group]	1679	54604	103	86	18	16	42.2	8.88	144069	1	2309.24	2	2309.23	0	55.07		35	0.00012	K	QLNQEEFDALLQEFK	T			Spectrum28302 scans: 15930,	127/126	0.697	128/126	1.088	129/126	0.827	130/126	0.478	131/126	0.732	126	647	127	1069	128	879.9	129	1272	130	292.3	131	693.1	emPAI	4.15
gi|115435976	Os01g0279200 [Oryza sativa Japonica Group]	42	61750	4	1	3	1	8	5.88	138765	1	2219.11	2	2219.11	0	42.05	33	35	0.0015	K	GMVETDPEGALAGFDQVVR	M			Spectrum97363 scans: 14305,	127/126	1.914	128/126	1.143	129/126	1.973	130/126	1.344	131/126	1.386	126	1483	127	6731	128	2118	129	6955	130	1883	131	3008	emPAI	0.05
gi|115435978	Os01g0279300 [Oryza sativa Japonica Group]	342	19399	61	38	9	8	45.6	4.11	156066	1	2590.36	3	2590.36	1	43.88		35	0.0016	K	EAFSLFDKDGDGCITTK	E			Spectrum11459 scans: 15107,	127/126	---	128/126	---	129/126	---	130/126	---	131/126	---	126		127		128		129		130		131		emPAI	3.21
gi|115436004	Os01g0281600 [Oryza sativa Japonica Group]	40	28230	1	1	1	1	8.4	4.59	145112	1	2632.09	3	2632.1	0	40.11		22	0.00017	K	EGSSYFFSGNYDGEQCESGQR	F			Spectrum56753 scans: 9221,	127/126	0.867	128/126	0.968	129/126	0.749	130/126	0.714	131/126	0.837	126	744.4	127	1125	128	711.2	129	944.4	130	440.1	131	815	emPAI	0.12
gi|115436006	Os01g0282800 [Oryza sativa Japonica Group]	926	54145	95	72	16	15	39.8	4.73	137972	1	2204.19	3	2204.19	0	44.36		35	0.0014	R	ALTVPELTQQMWDAK	N	Oxidation (M)	0.000000000020000.0	Spectrum51261 scans: 12333,	127/126	---	128/126	---	129/126	---	130/126	---	131/126	---	126		127		128		129		130		131		emPAI	4.22
gi|115436010	Os01g0283100 [Oryza sativa Japonica Group]	172	32117	10	7	7	6	23.2	6.36	123301	1	2009.2	3	2009.2	1	28.43	26	32	0.0072	R	KLTDDEITFIK	E			Spectrum9436 scans: 12879,	127/126	1.162	128/126	0.784	129/126	1.267	130/126	1.069	131/126	1.044	126	7179	127	19790	128	7039	129	21630	130	7246	131	10960	emPAI	0.81
gi|115436030	Os01g0285300 [Oryza sativa Japonica Group]	23	53720	1	1	1	1	2.3	6.2	67470	1	1511.93	2	1511.96	1	23.14	23	31	0.01	R	TQAPGLARLK	V			Spectrum46236 scans: 10722,	127/126	0.886	128/126	1.031	129/126	1.873	130/126	1.413	131/126	1.317	126	2164	127	3342	128	2201	129	6864	130	2533	131	3730	emPAI	0.06
gi|115436038	Os01g0286600 [Oryza sativa Japonica Group]	600	63680	27	25	16	15	37.3	9.15	147037	1	2367.31	3	2367.31	0	60.02	25	35	3.5e-06	K	GYALVYETPEGVVSVQAK	T			Spectrum25022 scans: 12236,	127/126	1.218	128/126	1.151	129/126	1.339	130/126	0.789	131/126	1.025	126	756.3	127	2184	128	1088	129	2408	130	564	131	1134	emPAI	1.13
gi|115436054	Os01g0290000 [Oryza sativa Japonica Group]	58	60617	7	3	4	3	7.7	5.16	111252	1	1883.08	2	1883.08	0	50.91	27	34	4.2e-05	K	TFTLTPEQYVVK	L			Spectrum65408 scans: 14050,	127/126	1.94	128/126	1.266	129/126	2.186	130/126	0.472	131/126	0.609	126	8379	127	38560	128	13260	129	43550	130	3737	131	7461	emPAI	0.17
gi|115436056	Os01g0290100 [Oryza sativa Japonica Group]	54	57014	2	2	2	2	3.9	6.12	76269	1	1580.79	4	1580.79	0	50.87	28	33	5.3e-05	R	AEFEHHEAGVAR	V			Spectrum160368 scans: 2981,	127/126	1.427	128/126	1.095	129/126	4.585	130/126	1.941	131/126	1.21	126	275.3	127	931.6	128	376.7	129	3001	130	504.8	131	487.4	emPAI	0.12
gi|115436062	Os01g0290700 [Oryza sativa Japonica Group]	45	18201	2	2	2	2	17.6	6.58	120962	1	2074.11	3	2074.1	0	26.24	22	35	0.0042	K	ILLLDEATSALDAESER	V			Spectrum143944 scans: 15434,	127/126	---	128/126	---	129/126	---	130/126	---	131/126	---	126		127		128		129		130		131		emPAI	0.41
gi|115436072	Os01g0293000 [Oryza sativa Japonica Group]	352	48780	40	26	8	7	23.2	5.22	156970	1	2623.54	4	2623.52	0	24.56		30	0.042	K	EHVIKPVIPEQYLDEK	T			Spectrum26871 scans: 14293,	127/126	---	128/126	---	129/126	---	130/126	---	131/126	---	126		127		128		129		130		131		emPAI	0.92
gi|115436084	Os01g0294700 [Oryza sativa Japonica Group]	43	43444	5	2	4	2	10.4	6.46	83603	1	1643.93	2	1643.93	0	37.84	28	35	0.0013	K	LSQLPMPEGSK	G			Spectrum7347 scans: 10577,	127/126	1.576	128/126	0.937	129/126	1.581	130/126	0.77	131/126	1.014	126	17960	127	67140	128	21030	129	67490	130	13060	131	26650	emPAI	0.16
gi|115436096	Os01g0296700 [Oryza sativa Japonica Group]	58	61098	1	1	1	1	2.1	5.17	64196	1	1479.77	2	1479.78	0	58.39	33	35	3.1e-05	K	GSCDTAAAAAK	T			Spectrum71838 scans: 2990,	127/126	1.07	128/126	0.979	129/126	1.379	130/126	0.748	131/126	0.581	126	4123	127	10460	128	5045	129	13520	130	2913	131	3505	emPAI	0.05
gi|115436110	Os01g0299400 [Oryza sativa Japonica Group]	36	14230	1	1	1	1	7.7	10.34	39645	1	1269.74	3	1269.74	0	36.36		33	0.0055	K	GVETHAAK	V			Spectrum90023 scans: 2394,	127/126	2.364	128/126	0.926	129/126	1.516	130/126	0.848	131/126	0.488	126	1648	127	6790	128	1505	129	4231	130	1158	131	1052	emPAI	0.24
gi|115436118	Os01g0300200 [Oryza sativa Japonica Group]	1556	75708	80	68	19	15	39.6	7.57	143835	1	2303.34	3	2303.34	0	42.59	22	32	0.00011	K	ISPVTEITPPPIPEDLK	T			Spectrum26082 scans: 13410,	127/126	###	128/126	###	129/126	###	130/126	###	131/126	###	126	0	127	1957	128	798.6	129	2144	130	1193	131	1362	emPAI	2.28
gi|115436144	Os01g0303000 [Oryza sativa Japonica Group]	810	14657	32	25	7	7	58.1	4.58	170202	1	3392.47	3	3392.47	0	133.2		27	2.6e-13	K	EACAEDTASGECAAAWDEVEELSAAASHAR	D			Spectrum141696 scans: 15890,	127/126	---	128/126	---	129/126	---	130/126	---	131/126	---	126	0	127	0	128	0	129	0	130	0	131	0	emPAI	7.07
gi|115436156	Os01g0304000 [Oryza sativa Japonica Group]	38	10022	4	2	1	1	16.7	10.53	85323	1	1657.86	3	1657.86	0	42.12		34	0.0018	K	NHTAHNQSYK	A	Deamidated (NQ)	0.0000010000.0	Spectrum86227 scans: 2002,	127/126	8.417	128/126	1.265	129/126	1.015	130/126	1.396	131/126	0.308	126	63.17	127	1261	128	99.85	129	152.4	130	83.28	131	28.43	emPAI	0.82
gi|115436176	Os01g0306800 [Oryza sativa Japonica Group]	55	59570	3	2	3	2	7.2	5.93	81797	1	1628.83	2	1628.84	0	42.57	28	33	0.00037	K	ETIEEEYMK	K			Spectrum21682 scans: 8516,	127/126	1.857	128/126	1.266	129/126	2.699	130/126	0.555	131/126	0.589	126	5638	127	24830	128	8923	129	36180	130	2955	131	4861	emPAI	0.11
gi|115436216	Os01g0312500 [Oryza sativa Japonica Group]	309	50988	13	12	9	8	27.5	9	151275	1	2466.28	3	2466.28	0	40.08		35	0.0037	K	DGSGGYTTVSAAVAAAPANSNK	R			Spectrum134517 scans: 7957,	127/126	1.074	128/126	0.821	129/126	0.813	130/126	0.659	131/126	0.749	126	1883	127	4798	128	1933	129	3638	130	1172	131	2062	emPAI	0.65
gi|115436224	Os01g0314100 [Oryza sativa Japonica Group]	123	62999	8	6	5	4	10.7	6.61	120965	1	1983.95	2	1983.95	0	43.28	23	32	0.00011	R	WFVTEGDQVDEFQR	L			Spectrum139648 scans: 13619,	127/126	2.368	128/126	1.183	129/126	1.801	130/126	1.633	131/126	1.909	126	3148	127	17680	128	4656	129	13480	130	4855	131	8791	emPAI	0.29
gi|115436226	Os01g0314300 [Oryza sativa Japonica Group]	36	24342	2	2	2	2	12.7	7.75	145245	1	2327.31	3	2327.31	1	30.76	22	34	0.0014	K	KFSFEDISAQNQVK	A			Spectrum94817 scans: 11500,	127/126	0.7	128/126	0.981	129/126	0.764	130/126	0.849	131/126	0.705	126	2581	127	4286	128	3164	129	4686	130	2070	131	2661	emPAI	0.29
gi|115436244	Os01g0316800 [Oryza sativa Japonica Group]	49	10084	4	3	2	2	24	3.64	63359	1	1473.84	2	1473.84	1	28.41		35	0.049	K	ELESIPSKN	-			Spectrum119590 scans: 7034,	127/126	---	128/126	---	129/126	---	130/126	---	131/126	---	126		127		128		129		130		131		emPAI	0.8
gi|115436250	Os01g0317800 [Oryza sativa Japonica Group]	38	38471	3	2	2	2	5.5	6.27	45630	1	1327.69	2	1327.7	0	31.39	22	33	0.0013	R	LTAEEFYAR	H			Spectrum121755 scans: 9419,	127/126	0.716	128/126	0.779	129/126	0.397	130/126	0.775	131/126	0.362	126	26180	127	44480	128	25490	129	24700	130	19160	131	13850	emPAI	0.18
gi|115436266	Os01g0321700 [Oryza sativa Japonica Group]	50	100650	1	1	1	1	1.3	6.56	52308	1	1385.76	3	1385.76	0	49.57	29	34	9.8e-05	R	AAGSHGLFEIR	C			Spectrum164735 scans: 7790,	127/126	1.396	128/126	0.834	129/126	1.146	130/126	0.664	131/126	0.706	126	1583	127	5240	128	1651	129	4312	130	993.1	131	1636	emPAI	0.03
gi|115436290	Os01g0326000 [Oryza sativa Japonica Group]	263	40453	18	14	13	10	41.5	6.22	155298	1	2570.33	3	2570.33	0	20.23	24	35	0.025	R	VWNGNTPIVDAGLDPAYAAQLR	A	Deamidated (NQ)	0.0010000000000000000000.0	Spectrum156416 scans: 14172,	127/126	---	128/126	---	129/126	---	130/126	---	131/126	---	126		127		128		129		130		131		emPAI	1.2
gi|115436298	Os01g0327100 [Oryza sativa Japonica Group]	151	39757	11	10	4	4	12.2	5.98	81024	1	1622.87	2	1622.87	0	49.52	28	35	8.7e-05	R	TVSCADILAFAAR	D			Spectrum51035 scans: 12079,	127/126	---	128/126	---	129/126	---	130/126	---	131/126	---	126		127		128		129		130		131		emPAI	0.49
gi|115436300	Os01g0327400 [Oryza sativa Japonica Group]	267	41596	17	13	7	6	20.8	5.79	127057	1	2051.02	3	2051.02	0	48.1	29	34	0.00013	R	GCDASVLIDGNDTEK	T			Spectrum5805 scans: 8880,	127/126	1.128	128/126	1.065	129/126	1.117	130/126	0.939	131/126	0.874	126	4886	127	13070	128	6503	129	12970	130	4332	131	6249	emPAI	0.84
gi|115436314	Os01g0328400 [Oryza sativa Japonica Group]	1126	23615	139	108	9	6	56.1	9.79	149730	1	2428.01	3	2428.02	0	73.99		23	9.4e-08	K	ECPNAECGAGTFMANHFDR	H	Oxidation (M)	0.0000000000002000000.0	Spectrum19275 scans: 5865,	127/126	0.692	128/126	0.673	129/126	0.904	130/126	0.519	131/126	0.247	126	4272	127	7012	128	3593	129	9184	130	2095	131	1541	emPAI	3.29
gi|115436316	Os01g0328500 [Oryza sativa Japonica Group]	88	37294	3	2	2	1	11.7	8.92	147283	1	2373.22	3	2373.22	0	58.94		35	4.2e-05	K	DVILDEPLLTSGSAESSQQR	S			Spectrum9771 scans: 13248,	127/126	0.694	128/126	1.012	129/126	0.613	130/126	0.998	131/126	0.946	126	1743	127	2868	128	2204	129	2540	130	1643	131	2413	emPAI	0.09
gi|115436320	Os01g0328700 [Oryza sativa Japonica Group]	1850	62634	105	80	22	15	48.7	7.21	167550	1	3012.56	4	3012.56	0	36.94		35	0.0074	K	EGHVDYDTVPGVVYTHPEVASVGK	T			Spectrum94197 scans: 10818,	127/126	1.109	128/126	0.739	129/126	0.792	130/126	1.112	131/126	0.774	126	975.6	127	2567	128	901.5	129	1837	130	1025	131	1104	emPAI	2.98
gi|115436346	Os01g0332100 [Oryza sativa Japonica Group]	46	76352	3	2	3	2	4.5	5.67	103112	1	1812.8	2	1812.8	0	42.79		25	0.00021	K	ICYPAMEDDEWR	I			Spectrum95006 scans: 11708,	127/126	1.41	128/126	0.933	129/126	2.15	130/126	1.473	131/126	1.311	126	2131	127	7124	128	2485	129	10890	130	2965	131	4088	emPAI	0.09
gi|115436350	Os01g0332800 [Oryza sativa Japonica Group]	30	60293	1	1	1	1	1.9	6.19	30983	1	1212.72	2	1212.72	0	29.71	28	33	0.0073	R	VAFLPGQPR	S			Spectrum107505 scans: 9548,	127/126	0.422	128/126	0.76	129/126	0.425	130/126	0.954	131/126	1.135	126	19590	127	19620	128	18600	129	19810	130	17660	131	32540	emPAI	0.05
gi|115436358	Os01g0337100 [Oryza sativa Japonica Group]	51	70259	1	1	1	1	1.6	5.15	69576	1	1521.88	2	1521.88	0	51.44	33	35	0.00015	R	NETILEFAK	L			Spectrum167946 scans: 11333,	127/126	0.065	128/126	0.305	129/126	0.155	130/126	0.198	131/126	0.428	126	48790	127	7555	128	18620	129	17980	130	9147	131	30560	emPAI	0.05
gi|115436366	Os01g0337900 [Oryza sativa Japonica Group]	570	66656	49	40	15	11	28.9	6.51	130983	1	2097.3	3	2097.3	0	34.66		26	0.0016	K	DGKPVLIELIDAK	T			Spectrum83699 scans: 16102,	127/126	1.416	128/126	1.023	129/126	0.906	130/126	0.635	131/126	1.172	126	3069	127	10310	128	3925	129	6607	130	1842	131	5264	emPAI	0.96
gi|115436372	Os01g0338600 [Oryza sativa Japonica Group]	360	34220	16	14	7	7	26.9	6.95	153846	1	2525.38	3	2525.37	0	64.88		35	1.1e-05	K	SIPDLDYLQELLAIQQQGPR	A			Spectrum70579 scans: 19779,	127/126	0.507	128/126	0.814	129/126	0.528	130/126	1.156	131/126	1.123	126	1714	127	2060	128	1743	129	2153	130	1871	131	2817	emPAI	0.91
gi|115436382	Os01g0339900 [Oryza sativa Japonica Group]	274	51197	33	17	13	9	33.2	6.43	143302	1	2294.22	3	2294.22	0	46.28		35	0.00091	R	SAEALAEFVNTEGGTNVK	L			Spectrum154924 scans: 12515,	127/126	0.671	128/126	0.749	129/126	0.57	130/126	1.157	131/126	0.418	126	11320	127	18010	128	10600	129	15340	130	12370	131	6919	emPAI	0.99
gi|115436396	Os01g0342800 [Oryza sativa Japonica Group]	55	10535	1	1	1	1	15.1	9.2	80198	1	1615.86	2	1615.86	0	55.25	25	35	9.6e-06	R	DLSADDDLAALLR	R			Spectrum82707 scans: 15004,	127/126	1.088	128/126	0.901	129/126	0.778	130/126	0.908	131/126	0.786	126	8832	127	22790	128	9952	129	16340	130	7571	131	10150	emPAI	0.33
gi|115436404	Os01g0343500 [Oryza sativa Japonica Group]	84	12711	2	2	1	1	11.3	10.81	75975	1	1578.78	2	1578.78	0	58.87		33	3e-05	R	QGDVAGSVAEFDR	A			Spectrum20554 scans: 7273,	127/126	0.582	128/126	0.892	129/126	0.581	130/126	1.543	131/126	1.252	126	12840	127	17710	128	14310	129	17730	130	18710	131	23510	emPAI	0.27
gi|115436430	Os01g0348600 [Oryza sativa Japonica Group]	268	93030	16	14	10	8	15.3	8.88	136722	1	2185.11	3	2185.11	0	56.02		35	8.1e-05	K	ASDLDIASIFGMGFPPYR	G			Spectrum114875 scans: 17740,	127/126	0.564	128/126	0.965	129/126	0.572	130/126	0.812	131/126	0.894	126	790.4	127	1057	128	953.8	129	1074	130	606.1	131	1034	emPAI	0.46
gi|115436432	Os01g0348700 [Oryza sativa Japonica Group]	291	24831	32	21	6	3	30.3	10.29	117735	1	1949.19	3	1949.19	1	26.24		31	0.032	R	NKLDQYQILK	Y			Spectrum108181 scans: 10292,	127/126	---	128/126	---	129/126	---	130/126	---	131/126	---	126		127		128		129		130		131		emPAI	1.13
gi|115436500	Os01g0357100 [Oryza sativa Japonica Group]	1428	74191	118	84	27	21	44.6	7.14	167793	1	3036.62	3	3036.61	1	28.94		35	0.042	K	RWEEALPLDAWVPGDDIIPVCK	A			Spectrum41701 scans: 16016,	127/126	---	128/126	---	129/126	---	130/126	---	131/126	---	126		127		128		129		130		131		emPAI	3.36
gi|115436512	Os01g0358300 [Oryza sativa Japonica Group]	166	54867	12	9	6	6	16.3	9.34	117046	1	1943.99	3	1943.99	0	26.48		34	0.064	K	ADIVSPEQWESWIR	D			Spectrum170599 scans: 14287,	127/126	---	128/126	---	129/126	---	130/126	---	131/126	---	126		127		128		129		130		131		emPAI	0.5
gi|115436514	Os01g0358400 [Oryza sativa Japonica Group]	500	37007	73	49	15	11	49.4	10.13	123443	1	2012.11	2	2012.11	0	74.23		35	1.3e-06	K	TYPAGFMDVISIPK	T	Oxidation (M)	0.00000020000000.0	Spectrum66114 scans: 14829,	127/126	---	128/126	---	129/126	---	130/126	---	131/126	---	126		127		128		129		130		131		emPAI	3.3
gi|115436524	Os01g0360200 [Oryza sativa Japonica Group]	44	117389	4	2	3	2	3.2	9.33	115377	1	1927.15	3	1927.15	1	41.34		32	0.0015	R	KAPSPQAQQSAK	R			Spectrum55330 scans: 2938,	127/126	1.821	128/126	0.91	129/126	2.344	130/126	0.541	131/126	0.301	126	9901	127	42770	128	11260	129	55170	130	5059	131	4366	emPAI	0.06
gi|115436526	Os01g0360600 [Oryza sativa Japonica Group]	39	29723	1	1	1	1	3.9	8.42	70614	1	1530.88	2	1530.88	0	39.32	22	35	0.00021	R	NVSEPLTWK	E			Spectrum49409 scans: 10289,	127/126	2.036	128/126	1.021	129/126	1.375	130/126	1.113	131/126	1.235	126	7115	127	34360	128	9083	129	23250	130	7479	131	12850	emPAI	0.11
gi|115436552	Os01g0363900 [Oryza sativa Japonica Group]	87	145717	7	6	6	5	6.4	6.18	151758	1	2480.3	3	2480.31	0	43.54	27	35	0.00022	K	STSASSGLLELWSEELEGK	S			Spectrum171469 scans: 15354,	127/126	0.883	128/126	0.867	129/126	1.123	130/126	1.951	131/126	1.133	126	354	127	741.6	128	383.7	129	944.7	130	652.5	131	586.7	emPAI	0.12
gi|115436564	Os01g0367100 [Oryza sativa Japonica Group]	258	41229	26	15	11	6	31.8	8.63	99870	1	1781.97	3	1781.97	0	27.01	24	35	0.0054	K	FQGFTGTDGPLGK	K			Spectrum80195 scans: 12236,	127/126	---	128/126	---	129/126	---	130/126	---	131/126	---	126		127		128		129		130		131		emPAI	1
gi|115436568	Os01g0367400 [Oryza sativa Japonica Group]	60	33742	7	5	5	4	16.7	9.36	99870	1	1781.97	3	1781.97	0	27.01	24	35	0.0054	K	FQGFTGTDGPLGK	R			Spectrum80195 scans: 12236,	127/126	---	128/126	---	129/126	---	130/126	---	131/126	---	126		127		128		129		130		131		emPAI	0.6
gi|115436580	Os01g0369000 [Oryza sativa Japonica Group]	84	103905	6	5	4	4	5.8	6.87	116818	1	1941.03	3	1941.02	0	35.13		35	0.011	R	SISPNDVFEFNSK	F			Spectrum38051 scans: 11790,	127/126	---	128/126	---	129/126	---	130/126	---	131/126	---	126		127		128		129		130		131		emPAI	0.17
gi|115436590	Os01g0369700 [Oryza sativa Japonica Group]	60	29073	1	1	1	1	5	5.54	76758	1	1602.81	3	1602.82	1	60.5	31	33	1.2e-05	R	DRDQGVVDESVR	K			Spectrum51091 scans: 2941,	127/126	0.922	128/126	1.07	129/126	0.934	130/126	1.294	131/126	1.504	126	2482	127	3989	128	2621	129	3926	130	2659	131	4883	emPAI	0.11
gi|115436602	Os01g0371200 [Oryza sativa Japonica Group]	37	28230	4	2	3	2	7.8	5.99	74611	1	1563.94	3	1563.94	1	23.35		34	0.12	K	KVLEVYEAR	L			Spectrum5384 scans: 8416,	127/126	---	128/126	---	129/126	---	130/126	---	131/126	---	126		127		128		129		130		131		emPAI	0.25
gi|115436616	Os01g0372700 [Oryza sativa Japonica Group]	467	71427	39	28	18	15	30.2	5.68	144332	1	2313.23	3	2313.22	1	38.19		35	0.0057	K	ELKENPAPSESDIEAAR	V			Spectrum58883 scans: 6868,	127/126	0.89	128/126	0.835	129/126	1.244	130/126	0.898	131/126	0.979	126	7526	127	15880	128	7857	129	22250	130	6383	131	10780	emPAI	1.15
gi|115436640	Os01g0375200 [Oryza sativa Japonica Group]	257	69035	16	10	11	8	21	8.23	151055	1	2459.25	3	2459.25	0	50.55		35	0.0003	R	TVEAMQADAAAAAAAGADLVEIR	L	Oxidation (M)	0.00002000000000000000000.0	Spectrum51187 scans: 12251,	127/126	0.646	128/126	0.937	129/126	0.851	130/126	0.709	131/126	1.247	126	852.7	127	1307	128	998.6	129	1725	130	570.8	131	1555	emPAI	0.45
gi|115436646	Os01g0376700 [Oryza sativa Japonica Group]	207	55312	17	12	12	8	24.6	5.79	143779	1	2302.29	3	2302.29	0	25.97		35	0.083	K	IIYSGGQDLDILPQGAGK	G			Spectrum10899 scans: 14490,	127/126	---	128/126	---	129/126	---	130/126	---	131/126	---	126		127		128		129		130		131		emPAI	0.59
gi|115436652	Os01g0377700 [Oryza sativa Japonica Group]	110	49618	9	7	6	5	14.9	5.32	132323	1	2116.1	3	2116.11	1	32.61	23	35	0.0013	K	DGVLETEIGDKDDPR	L			Spectrum47575 scans: 8269,	127/126	1.416	128/126	1.043	129/126	1.318	130/126	0.814	131/126	0.738	126	5750	127	19310	128	7497	129	18020	130	4421	131	6212	emPAI	0.38
gi|115436666	Os01g0382400 [Oryza sativa Japonica Group]	96	20383	3	3	2	2	13.8	8.63	97915	1	1763.96	2	1763.96	0	50.33	33	36	0.00019	R	SAVGVGPMSWSTK	L			Spectrum94797 scans: 11478,	127/126	3.856	128/126	0.9	129/126	1.429	130/126	0.616	131/126	0.596	126	3437	127	31430	128	3867	129	11680	130	2000	131	2996	emPAI	0.36
gi|115436670	Os01g0382700 [Oryza sativa Japonica Group]	45	41131	1	1	1	1	3.2	8.52	70362	1	1528.83	2	1528.83	0	44.95	26	34	0.00015	R	AVLEQVDEELR	K			Spectrum50300 scans: 11270,	127/126	1.259	128/126	0.952	129/126	1.107	130/126	0.794	131/126	1.326	126	1027	127	3067	128	1222	129	2703	130	770.6	131	1992	emPAI	0.08
gi|115436708	Os01g0390900 [Oryza sativa Japonica Group]	51	25326	1	1	1	1	7.5	6.1	121364	1	2080.92	3	2080.92	1	51.46		27	4.3e-05	R	DGREQDDDYEQQQAR	V			Spectrum145380 scans: 2098,	127/126	0.316	128/126	1.156	129/126	0.257	130/126	0.862	131/126	0.823	126	545.7	127	300.4	128	622.4	129	237.8	130	389.5	131	587.4	emPAI	0.13
gi|115436768	Os01g0500900 [Oryza sativa Japonica Group]	1097	61398	62	49	19	14	45.3	6.65	157991	1	2645.36	4	2645.36	0	57.72	30	35	1.9e-05	K	ILTFMSLDEIQELEESMK	K	2 Oxidation (M)	0.000020000000000020.0	Spectrum28047 scans: 15627,	127/126	0.387	128/126	0.793	129/126	0.652	130/126	2.354	131/126	1.512	126	132.6	127	121.8	128	131.5	129	205.5	130	294.9	131	293.4	emPAI	1.99
gi|115436776	Os01g0501700 [Oryza sativa Japonica Group]	54	40628	1	1	1	1	3.3	5.47	66266	1	1495.89	2	1495.89	0	53.97	32	33	7.5e-05	R	ILEAPVSVQGVR	F			Spectrum23008 scans: 9992,	127/126	0.927	128/126	1.004	129/126	0.889	130/126	0.511	131/126	0.962	126	19510	127	42890	128	24490	129	41220	130	9409	131	27460	emPAI	0.08
gi|115436780	Os01g0501800 [Oryza sativa Japonica Group]	2142	41026	139	100	21	18	65.2	6.1	169732	1	3276.78	4	3276.77	0	29.13		33	0.028	K	SKPETGEVIGVFESVQPSDTDLGAK	V			Spectrum154620 scans: 12180,	127/126	---	128/126	---	129/126	---	130/126	---	131/126	---	126		127		128		129		130		131		emPAI	16.55
gi|115436786	Os01g0502700 [Oryza sativa Japonica Group]	32	21662	6	2	2	2	10.1	10.68	37303	1	1262.68	2	1262.68	0	28.35		35	0.047	R	NDEELGK	L	Deamidated (NQ)	0.1000000.0	Spectrum131448 scans: 4560,	127/126	---	128/126	---	129/126	---	130/126	---	131/126	---	126		127		128		129		130		131		emPAI	0.33
gi|115436866	Os01g0507900 [Oryza sativa Japonica Group]	306	39413	16	12	6	4	24.2	8.8	156821	1	2618.35	3	2618.35	0	59.59	24	35	3.2e-06	K	LFINSPGGSITAGMGVYDAMK	F	2 Oxidation (M)	0.000000000000020000020.0	Spectrum110584 scans: 12937,	127/126	0.359	128/126	0.82	129/126	0.486	130/126	0.738	131/126	0.789	126	1664	127	1416	128	1706	129	1921	130	1160	131	1921	emPAI	0.5
gi|115436904	Os01g0510100 [Oryza sativa Japonica Group]	43	45760	4	3	4	3	7.6	5.55	86935	1	1672.08	3	1672.09	1	27.59	23	27	0.0043	R	KQIVQELK	I			Spectrum120794 scans: 8361,	127/126	1.319	128/126	1.102	129/126	1.374	130/126	1.171	131/126	1.027	126	7019	127	21950	128	9667	129	22920	130	7763	131	10550	emPAI	0.23
gi|115436916	Os01g0510600 [Oryza sativa Japonica Group]	53	41517	11	3	7	2	19.8	9.2	133017	1	2126.17	2	2126.17	0	48.59	26	35	6.9e-05	K	IESYAPSLSYAPVGSK	I			Spectrum9265 scans: 12691,	127/126	1.402	128/126	0.682	129/126	1.309	130/126	0.587	131/126	0.787	126	7456	127	24800	128	6355	129	23200	130	4132	131	8580	emPAI	0.17
gi|115436928	Os01g0511100 [Oryza sativa Japonica Group]	86	20888	2	2	2	2	16.2	7	144467	1	2316.25	3	2316.25	0	54.39	32	35	6.7e-05	K	AMQEQQQQLSQALLDK	A			Spectrum167835 scans: 11211,	127/126	2.009	128/126	0.934	129/126	1.787	130/126	1.193	131/126	1.208	126	1313	127	6255	128	1533	129	5579	130	1479	131	2320	emPAI	0.35
gi|115436932	Os01g0511200 [Oryza sativa Japonica Group]	63	35043	1	1	1	1	5.6	10.24	79643	1	1629.9	3	1629.9	1	62.55	25	35	1.9e-06	K	KGGAPSTGGGGGGGR	G			Spectrum26394 scans: 1980,	127/126	1.196	128/126	1.617	129/126	0.864	130/126	2.915	131/126	0.404	126	156.5	127	326.3	128	249.7	129	229.1	130	377.8	131	82.68	emPAI	0.09
gi|115436936	Os01g0511300 [Oryza sativa Japonica Group]	288	49339	16	15	5	5	12.7	5.36	111330	1	1884.07	3	1884.07	0	46.24	33	35	0.00059	K	LSISDVEYLLMK	S	Oxidation (M)	0.000000000020.0	Spectrum114506 scans: 17312,	127/126	---	128/126	---	129/126	---	130/126	---	131/126	---	126		127		128		129		130		131		emPAI	0.57
gi|115436952	Os01g0512100 [Oryza sativa Japonica Group]	28	52608	1	1	1	1	2	5.93	52168	1	1378.73	2	1378.73	0	27.76	27	35	0.0088	R	DSSDQEIK	S			Spectrum146503 scans: 3333,	127/126	1.665	128/126	0.851	129/126	1.401	130/126	0.604	131/126	0.868	126	8684	127	25200	128	7291	129	20610	130	4347	131	9860	emPAI	0.06
gi|115437030	Os01g0516600 [Oryza sativa Japonica Group]	54	14224	4	3	1	1	11.5	5.09	104438	1	1823.03	3	1823.03	0	38.06	22	35	0.00027	R	GYAGLVDLVPSMK	A	Oxidation (M)	0.0000000000020.0	Spectrum65579 scans: 14238,	127/126	0.957	128/126	0.827	129/126	0.783	130/126	0.918	131/126	1.046	126	3739	127	8482	128	3865	129	6956	130	3241	131	5723	emPAI	0.54
gi|115437068	Os01g0518500 [Oryza sativa Japonica Group]	34	81419	2	2	2	2	2.5	6.09	45104	1	1321.77	2	1321.78	0	30.35	25	35	0.0031	K	GFSQLANK	V			Spectrum91976 scans: 8373,	127/126	1.824	128/126	0.975	129/126	1.834	130/126	0.885	131/126	1.288	126	14110	127	61030	128	17200	129	61530	130	11790	131	26580	emPAI	0.08
gi|115437144	Os01g0524700 [Oryza sativa Japonica Group]	180	102121	14	10	10	8	11.6	5.82	139615	1	2233.07	3	2233.07	0	87.88		32	3.2e-08	R	ISAIELDDEGNEQSGGSQR	N			Spectrum47666 scans: 8369,	127/126	2.397	128/126	1.205	129/126	1.097	130/126	0.968	131/126	1.166	126	1794	127	10200	128	2703	129	4680	130	1641	131	3059	emPAI	0.33
gi|115437194	Os01g0528800 [Oryza sativa Japonica Group]	135	42768	12	10	6	5	23.2	6.27	159317	1	2689.41	3	2689.42	0	37.93	25	35	0.00055	K	LINGSSSTYPNFSFGWINVK	D	Deamidated (NQ)	0.00100000000000000000.0	Spectrum144230 scans: 18727,	127/126	1.139	128/126	0.664	129/126	0.708	130/126	0.812	131/126	0.731	126	961.1	127	2596	128	797.4	129	1617	130	737.3	131	1028	emPAI	0.56
gi|115437210	Os01g0530400 [Oryza sativa Japonica Group]	279	22998	15	12	6	6	37.8	6.41	139381	1	2228.15	3	2228.15	0	50.16	25	35	3.6e-05	R	VAADPDTHQDFQPTTK	S			Spectrum74533 scans: 5971,	127/126	1.374	128/126	0.829	129/126	1.266	130/126	0.504	131/126	0.658	126	11960	127	38980	128	12400	129	36000	130	5690	131	11520	emPAI	1.97
gi|115437234	Os01g0531500 [Oryza sativa Japonica Group]	79	33714	6	5	2	2	7.1	6.31	100539	1	1787.93	2	1787.93	0	58.79		35	4.4e-05	R	DDTTFDAYVVGK	E			Spectrum109008 scans: 11202,	127/126	1.741	128/126	1.071	129/126	1.725	130/126	1.179	131/126	1.627	126	47680	127	196900	128	63820	129	195500	130	53100	131	113500	emPAI	0.21
gi|115437276	Os01g0534800 [Oryza sativa Japonica Group]	39	73538	1	1	1	1	1.4	6.22	53215	1	1388.77	2	1388.77	0	39.04	30	35	0.0014	R	AQEEAQQK	M			Spectrum14015 scans: 2343,	127/126	0.833	128/126	0.913	129/126	0.832	130/126	0.612	131/126	0.715	126	2824	127	4103	128	2544	129	3979	130	1432	131	2640	emPAI	0.04
gi|115437360	Os01g0543100 [Oryza sativa Japonica Group]	43	39407	1	1	1	1	5	6.54	133718	1	2138.1	2	2138.1	0	43.34	25	35	0.00016	R	SGGDQNLFFLDPVTPFR	F			Spectrum53701 scans: 15040,	127/126	1.174	128/126	0.977	129/126	1.444	130/126	0.915	131/126	1.453	126	586	127	1631	128	716	129	2011	130	506.7	131	1246	emPAI	0.08
gi|115437444	Os01g0549700 [Oryza sativa Japonica Group]	116	64022	19	8	11	4	20.2	7.03	143840	1	2304.1	3	2304.11	0	30.42		32	0.017	K	FMQDPMEIYVDDEAK	L	Oxidation (M)	0.000002000000000.0	Spectrum81022 scans: 13146,	127/126	---	128/126	---	129/126	---	130/126	---	131/126	---	126		127		128		129		130		131		emPAI	0.22
gi|115437452	Os01g0550100 [Oryza sativa Japonica Group]	269	62239	14	11	8	7	20.9	5.79	151130	1	2461.35	3	2461.35	0	45.81	23	35	5.3e-05	K	ETFPGIEIDTSQPPVVFK	T			Spectrum26784 scans: 14196,	127/126	1.371	128/126	0.762	129/126	1.275	130/126	0.899	131/126	0.952	126	1563	127	5081	128	1488	129	4739	130	1328	131	2176	emPAI	0.43
gi|115437540	Os01g0555300 [Oryza sativa Japonica Group]	47	29629	1	1	1	1	8.3	10.39	138090	1	2417.38	3	2417.38	0	46.94		33	0.00048	R	ASTSKPSPAPAPAPAVQVQR	R			Spectrum28941 scans: 4879,	127/126	1.625	128/126	0.942	129/126	1.153	130/126	0.5	131/126	0.743	126	870.4	127	2466	128	808.5	129	1700	130	360.7	131	846.7	emPAI	0.11
gi|115437554	Os01g0555800 [Oryza sativa Japonica Group]	39	15407	3	1	3	1	25.6	6.79	111184	1	1882.18	3	1882.18	0	38.62		29	0.0011	R	RPFDLLVIINPK	L			Spectrum142390 scans: 16657,	127/126	0.678	128/126	1.018	129/126	0.889	130/126	0.777	131/126	0.877	126	4938	127	7937	128	6283	129	10440	130	3625	131	6337	emPAI	0.22
gi|115437598	Os01g0558300 [Oryza sativa Japonica Group]	64	31057	2	2	2	2	8.9	4.08	89034	1	1690.86	2	1690.86	0	52.26	30	34	6.1e-05	K	EIDPSESGLSTTAR	C			Spectrum19430 scans: 6036,	127/126	2.086	128/126	1.223	129/126	1.569	130/126	0.67	131/126	0.847	126	6074	127	30050	128	9283	129	22660	130	3842	131	7529	emPAI	0.23
gi|115437604	Os01g0558600 [Oryza sativa Japonica Group]	264	25899	23	16	10	6	46	5.15	133385	1	2132.22	2	2132.21	0	42.81		34	0.0015	K	ALADEIGIPFLETSAK	D			Spectrum53814 scans: 15173,	127/126	2.183	128/126	1.032	129/126	2.182	130/126	1.12	131/126	1.275	126	1838	127	9517	128	2371	129	9534	130	1945	131	3429	emPAI	1.34
gi|115437616	Os01g0559000 [Oryza sativa Japonica Group]	45	25104	1	1	1	1	5.4	4.96	46389	1	1334.63	2	1334.63	0	45.16		29	0.00027	K	SETGGGFSHVE	-			Spectrum147252 scans: 4052,	127/126	1.808	128/126	0.88	129/126	0.893	130/126	0.72	131/126	0.717	126	5569	127	23880	128	6125	129	11820	130	3790	131	5840	emPAI	0.13
gi|115437620	Os01g0559100 [Oryza sativa Japonica Group]	264	56868	24	15	16	9	36.2	6.09	135064	1	2335.18	3	2335.18	0	73.44	27	35	2.4e-07	K	YLIATSEQPLCAYHLGDR	I			Spectrum46272 scans: 10762,	127/126	---	128/126	---	129/126	---	130/126	---	131/126	---	126		127		128		129		130		131		emPAI	0.97
gi|115437648	Os01g0560000 [Oryza sativa Japonica Group]	120	51401	11	9	5	5	16.3	5.66	151114	1	2461.24	3	2461.23	0	31.68		35	0.022	R	IHENPELGYEEFATSELVR	R			Spectrum15163 scans: 19257,	127/126	---	128/126	---	129/126	---	130/126	---	131/126	---	126		127		128		129		130		131		emPAI	0.36
gi|115437678	Os01g0563000 [Oryza sativa Japonica Group]	35	52673	5	1	5	1	11.4	4.69	122239	1	1998.23	3	1998.23	0	24.25		29	0.036	K	EGEEAVLIVKPK	Y			Spectrum22192 scans: 9078,	127/126	---	128/126	---	129/126	---	130/126	---	131/126	---	126		127		128		129		130		131		emPAI	0.06
gi|115437756	Os01g0570700 [Oryza sativa Japonica Group]	676	39783	40	34	13	9	45.7	7.79	150089	1	2437.28	3	2437.28	0	51.14	25	36	2.8e-05	K	NGQIQVMVITSSGDALDSK	D	Deamidated (NQ); Oxidation (M)	0.1000002000000000000.0	Spectrum109072 scans: 11272,	127/126	0.628	128/126	0.727	129/126	0.66	130/126	0.907	131/126	0.823	126	2273	127	3384	128	2065	129	3566	130	1948	131	2737	emPAI	2.32
gi|115437768	Os01g0571100 [Oryza sativa Japonica Group]	30	22392	1	1	1	1	5.1	5.03	49241	1	1358.78	2	1358.78	0	30.36	30	35	0.01	K	SNPEVVEK	L			Spectrum56649 scans: 4401,	127/126	2.043	128/126	0.91	129/126	1.091	130/126	0.797	131/126	0.73	126	84460	127	409200	128	96050	129	219000	130	63590	131	90160	emPAI	0.15
gi|115437772	Os01g0571200 [Oryza sativa Japonica Group]	30	18161	1	1	1	1	5.5	11.43	53510	1	1394.82	2	1394.82	0	29.95	21	34	0.0016	R	TYQPSTIK	R			Spectrum32411 scans: 5569,	127/126	1.738	128/126	1.091	129/126	1.191	130/126	0.784	131/126	0.457	126	4815	127	19850	128	6568	129	13630	130	3567	131	3216	emPAI	0.19
gi|115437800	Os01g0574400 [Oryza sativa Japonica Group]	77	87852	3	3	2	2	2.7	9.24	73266	1	1551.97	2	1551.98	0	51.69		31	8.6e-05	K	GVLLVGPPGTGK	T			Spectrum136920 scans: 10609,	127/126	---	128/126	---	129/126	---	130/126	---	131/126	---	126		127		128		129		130		131		emPAI	0.08
gi|115437804	Os01g0574500 [Oryza sativa Japonica Group]	128	87525	6	4	3	2	3.4	8.08	71861	1	1551.98	2	1551.98	0	57.13	30	30	2e-05	K	GVLLVGPPGTGK	T			Spectrum124144 scans: 10470,	127/126	---	128/126	---	129/126	---	130/126	---	131/126	---	126		127		128		129		130		131		emPAI	0.08
gi|115437808	Os01g0574600 [Oryza sativa Japonica Group]	251	40199	14	10	5	4	14.4	7.55	139850	1	2234.26	2	2234.26	0	85.87	31	34	3.3e-08	K	SLGLADQDFSAVIEALK	A			Spectrum70667 scans: 19878,	127/126	1.076	128/126	0.914	129/126	1.07	130/126	1.058	131/126	1.78	126	81070	127	206900	128	92600	129	206300	130	81020	131	211100	emPAI	0.74
gi|115437816	Os01g0575000 [Oryza sativa Japonica Group]	138	105601	12	7	10	6	11.4	5.84	116548	1	1937.97	3	1937.97	0	29.4	24	34	0.003	R	SIQSFDPLASSSWER	V			Spectrum169217 scans: 12737,	127/126	0.324	128/126	0.977	129/126	0.3	130/126	1.545	131/126	0.66	126	1358	127	1044	128	1659	129	969.2	130	1982	131	1312	emPAI	0.24
gi|115437880	Os01g0580000 [Oryza sativa Japonica Group]	25	40235	4	1	3	1	6.8	6.71	40038	1	1280.74	2	1280.74	0	27.38	30	35	0.02	K	EGYLDVK	D			Spectrum120622 scans: 8172,	127/126	---	128/126	---	129/126	---	130/126	---	131/126	---	126		127		128		129		130		131		emPAI	0.08
gi|115437968	Os01g0585300 [Oryza sativa Japonica Group]	33	22156	1	1	1	1	3.7	5.35	34942	1	1232.77	2	1232.77	0	33.14	32	35	0.0089	K	VLSTVEK	A			Spectrum5214 scans: 7813,	127/126	0.135	128/126	0.919	129/126	0.302	130/126	0.592	131/126	0.817	126	79780	127	18820	128	72310	129	40770	130	39090	131	85230	emPAI	0.15
gi|115437976	Os01g0585700 [Oryza sativa Japonica Group]	57	53610	3	3	2	2	6.4	4.22	146407	1	2353.14	3	2353.13	0	25.12	23	33	0.0065	K	HPATSTEDEQLQNAEGIER	H			Spectrum103549 scans: 5155,	127/126	###	128/126	---	129/126	---	130/126	---	131/126	---	126	0	127	665	128	0	129	0	130	0	131	0	emPAI	0.13
gi|115437980	Os01g0586600 [Oryza sativa Japonica Group]	107	53971	5	4	4	3	8.9	5.08	103077	1	1812.02	2	1812.02	0	60.57	28	35	5.8e-06	R	VIEIPGDTSVLDAVR	I			Spectrum155719 scans: 13402,	127/126	0.832	128/126	0.9	129/126	0.838	130/126	0.806	131/126	0.815	126	4143	127	8176	128	4659	129	8249	130	3156	131	4939	emPAI	0.19
gi|115437984	Os01g0587000 [Oryza sativa Japonica Group]	59	44593	4	4	4	4	8.8	4.82	136267	1	2178.13	3	2178.13	0	47.39	25	35	6.4e-05	R	NLMWISECVAQNQK	N			Spectrum125607 scans: 13664,	127/126	0.965	128/126	0.943	129/126	1.532	130/126	1.588	131/126	1.032	126	1070	127	2449	128	1261	129	3896	130	1605	131	1616	emPAI	0.33
gi|115438020	Os01g0588800 [Oryza sativa Japonica Group]	39	60062	1	1	1	1	2.2	5.34	66426	1	1497.73	2	1497.73	0	38.56	22	32	0.00027	K	MVDLAEDSSFR	F			Spectrum94429 scans: 11073,	127/126	1.46	128/126	1.123	129/126	1.131	130/126	0.906	131/126	1.051	126	6077	127	21040	128	8528	129	16340	130	5201	131	9347	emPAI	0.05
gi|115438024	Os01g0588900 [Oryza sativa Japonica Group]	133	28007	3	3	2	2	13.6	5.24	122525	1	2000.97	2	2000.97	0	90.88		33	1.7e-08	R	SAGAGAAATAAPESGGGGAGER	R			Spectrum145972 scans: 2628,	127/126	0.302	128/126	1.021	129/126	0.512	130/126	0.897	131/126	1.078	126	796.4	127	569.9	128	1016	129	970.2	130	675.1	131	1256	emPAI	0.4
gi|115438028	Os01g0589000 [Oryza sativa Japonica Group]	224	52562	15	11	7	5	23.5	9.31	167744	1	3032.55	3	3032.55	0	24.77	25	35	0.011	R	ADLPAFAEAAPPRPGSVGAVASPAAGEGDR	K			Spectrum122868 scans: 10644,	127/126	---	128/126	---	129/126	---	130/126	---	131/126	---	126		127		128		129		130		131		emPAI	0.44
gi|115438082	Os01g0591000 [Oryza sativa Japonica Group]	483	63818	59	42	19	13	33.1	6.44	147835	1	2385.32	4	2385.33	1	21.69		35	0.22	R	VHQGPQIDKEQYEK	I			Spectrum162656 scans: 5503,	127/126	---	128/126	---	129/126	---	130/126	---	131/126	---	126		127		128		129		130		131		emPAI	1.47
gi|115438228	Os01g0600000 [Oryza sativa Japonica Group]	113	17380	8	5	4	3	29.5	9.28	92631	1	1719.01	3	1719.01	0	44.24		35	0.0012	K	QHVVQPPTVEK	C			Spectrum148353 scans: 5266,	127/126	1.32	128/126	0.686	129/126	1.103	130/126	0.751	131/126	0.696	126	7709	127	24140	128	6606	129	20220	130	5471	131	7853	emPAI	0.7
gi|115438250	Os01g0600900 [Oryza sativa Japonica Group]	188	30800	23	14	3	3	12.6	5.29	134299	1	2148.14	3	2148.14	0	48.71	25	35	4.3e-05	R	WAMLGALGCVFPELLAR	N	Oxidation (M)	0.00200000000000000.0	Spectrum145058 scans: 19687,	127/126	---	128/126	---	129/126	---	130/126	---	131/126	---	126		127		128		129		130		131		emPAI	0.85
gi|115438342	Os01g0605100 [Oryza sativa Japonica Group]	47	59784	2	1	2	1	4.2	6.31	63200	1	1472.86	2	1472.86	0	46.79	28	34	0.00017	K	AENVEQVVK	A			Spectrum75519 scans: 7084,	127/126	6.021	128/126	0.982	129/126	3.734	130/126	1.162	131/126	0.972	126	4752	127	67860	128	5836	129	42180	130	5218	131	6754	emPAI	0.05
gi|115438432	Os01g0609200 [Oryza sativa Japonica Group]	41	178556	1	1	1	1	0.8	7.27	71595	1	1549.83	2	1549.83	0	41.12	25	36	0.0003	K	GVADFLQEVTSR	K			Spectrum48302 scans: 13004,	127/126	1.172	128/126	0.969	129/126	1.108	130/126	1.075	131/126	1.195	126	2173	127	4439	128	2078	129	4079	130	1934	131	3397	emPAI	0.02
gi|115438444	Os01g0609900 [Oryza sativa Japonica Group]	99	169184	3	3	2	2	1.6	6.87	72974	1	1549.83	2	1549.83	0	44.13	26	36	0.00016	K	GVADFLQEVTSR	K			Spectrum52715 scans: 13942,	127/126	1.255	128/126	0.917	129/126	1.268	130/126	1.076	131/126	1.146	126	2564	127	7629	128	2940	129	7727	130	2606	131	4297	emPAI	0.04
gi|115438460	Os01g0610500 [Oryza sativa Japonica Group]	30	34812	1	1	1	1	3.1	5.91	55238	1	1408.77	2	1408.77	0	30.02	24	35	0.003	R	IWESVFPFR	G			Spectrum143814 scans: 18258,	127/126	1.672	128/126	0.967	129/126	1.162	130/126	0.959	131/126	1.011	126	6470	127	25660	128	7824	129	17880	130	5863	131	9566	emPAI	0.1
gi|115438482	Os01g0611100 [Oryza sativa Japonica Group]	258	29454	18	17	6	6	27.1	6.38	119951	1	1973.09	3	1973.08	0	52.06	30	35	6.3e-05	R	VCENIPIVLCGNK	V			Spectrum9431 scans: 12874,	127/126	---	128/126	---	129/126	---	130/126	---	131/126	---	126		127		128		129		130		131		emPAI	1.36
gi|115438502	Os01g0612200 [Oryza sativa Japonica Group]	186	20269	11	9	4	4	30.8	4.99	141718	1	2266.93	4	2266.93	0	39.18		20	0.00012	K	VIGDGGDPDGHDDDDEHHH	-			Spectrum101303 scans: 2681,	127/126	###	128/126	---	129/126	###	130/126	---	131/126	---	126	0	127	22710	128	0	129	8386	130	0	131	0	emPAI	1.51
gi|115438526	Os01g0613300 [Oryza sativa Japonica Group]	58	24163	1	1	1	1	6.2	8.12	102311	1	1804.97	2	1804.98	0	57.96		35	5.9e-05	R	SGSIPGVNTEQMK	L			Spectrum164514 scans: 7547,	127/126	1.829	128/126	1.201	129/126	1.689	130/126	0.592	131/126	0.754	126	6312	127	27380	128	9478	129	25340	130	3527	131	6961	emPAI	0.14
gi|115438538	Os01g0613900 [Oryza sativa Japonica Group]	80	55493	3	2	3	2	6.5	6.84	80893	1	1621.84	2	1621.84	0	67.48	31	35	2.5e-06	R	LSDESTSEALSVR	T			Spectrum5116 scans: 8121,	127/126	0.892	128/126	1.123	129/126	0.919	130/126	1.1	131/126	1.434	126	19440	127	41110	128	27280	129	42490	130	20200	131	40790	emPAI	0.12
gi|115438550	Os01g0614500 [Oryza sativa Japonica Group]	108	48653	10	4	6	3	16.8	8.43	158303	1	2653.44	3	2653.44	0	65.42		35	9.4e-06	R	KPDENGAAVASSPAAGAAALGLTR	D	Deamidated (NQ)	0.000010000000000000000000.0	Spectrum166048 scans: 9237,	127/126	0.958	128/126	0.71	129/126	0.802	130/126	0.836	131/126	1.016	126	2835	127	6440	128	2516	129	5407	130	2240	131	4212	emPAI	0.22
gi|115438554	Os01g0614700 [Oryza sativa Japonica Group]	48	24639	4	3	4	3	17.9	5.35	60068	1	1447.82	2	1447.82	0	37.7	29	36	0.0014	K	WAWEGTLK	V			Spectrum110903 scans: 13289,	127/126	2.424	128/126	1.091	129/126	0.393	130/126	1.278	131/126	1.465	126	15340	127	88180	128	20920	129	14320	130	18520	131	32870	emPAI	0.46
gi|115438558	Os01g0614900 [Oryza sativa Japonica Group]	45	127606	2	1	2	1	1.5	5.78	56427	1	1418.84	2	1418.84	0	45.42	32	35	0.00046	K	DLTGISDLK	K			Spectrum36285 scans: 9841,	127/126	1.458	128/126	1.029	129/126	1.254	130/126	1.129	131/126	0.962	126	8875	127	30690	128	11410	129	26450	130	9462	131	12490	emPAI	0.03
gi|115438568	Os01g0615100 [Oryza sativa Japonica Group]	33	9376	1	1	1	1	20.8	5.21	135944	1	2171.23	3	2171.22	0	32.59	26	34	0.0023	K	TEWPELVGLTIEQAK	A			Spectrum53713 scans: 15054,	127/126	2.698	128/126	1.193	129/126	0.939	130/126	1.152	131/126	1.022	126	863.6	127	5526	128	1288	129	1927	130	939.6	131	1291	emPAI	0.37
gi|115438572	Os01g0615200 [Oryza sativa Japonica Group]	136	49675	6	5	3	3	7	4.96	58291	1	1433.82	2	1433.82	0	34.13	23	35	0.0009	R	ALVPYYPVAGR	I			Spectrum94503 scans: 11155,	127/126	1.74	128/126	1.005	129/126	1.084	130/126	1.054	131/126	1.065	126	21670	127	89430	128	27210	129	55850	130	21580	131	33760	emPAI	0.29
gi|115438576	Os01g0615300 [Oryza sativa Japonica Group]	350	51403	23	16	12	8	30	5.13	125530	1	2033.17	3	2033.17	1	25.58		34	0.083	R	VKDQVASETNQK	C			Spectrum18338 scans: 4834,	127/126	---	128/126	---	129/126	---	130/126	---	131/126	---	126		127		128		129		130		131		emPAI	0.86
gi|115438596	Os01g0616500 [Oryza sativa Japonica Group]	53	36266	3	1	2	1	6.8	10.62	58357	1	1434.76	2	1434.76	0	53.4	31	35	5.9e-05	R	EATAEEEAK	I			Spectrum101900 scans: 3338,	127/126	1.49	128/126	1.177	129/126	1.756	130/126	0.57	131/126	0.526	126	10100	127	35690	128	14860	129	42170	130	5435	131	7766	emPAI	0.09
gi|115438598	Os01g0616600 [Oryza sativa Japonica Group]	70	44342	2	2	2	2	5.3	7.23	61829	1	1461.85	2	1461.84	0	48.66		35	0.00053	K	AATGTVEEVK	E			Spectrum57455 scans: 5290,	127/126	1.941	128/126	1.032	129/126	1.77	130/126	0.574	131/126	0.539	126	20620	127	94910	128	26590	129	86750	130	11180	131	16260	emPAI	0.15
gi|115438604	Os01g0617500 [Oryza sativa Japonica Group]	255	121809	19	13	14	9	15.2	6.04	148057	1	2391.31	3	2391.31	0	37.17	24	35	0.00052	K	GVPSLFSDLSPLYEQPGK	A			Spectrum84427 scans: 16909,	127/126	0.517	128/126	0.899	129/126	0.469	130/126	1.482	131/126	0.538	126	1896	127	2324	128	2131	129	2113	130	2654	131	1492	emPAI	0.27
gi|115438617	Os01g0618100 [Oryza sativa Japonica Group]	422	43046	22	19	12	10	35.2	6.28	151043	1	2458.45	4	2458.45	1	34.42		30	0.0044	R	VDTTIPIEDTIGELKK	L			Spectrum26141 scans: 13475,	127/126	0.86	128/126	1.201	129/126	0.998	130/126	1.597	131/126	1.43	126	235.5	127	480.3	128	353.6	129	558.6	130	355.2	131	492.6	emPAI	1.25
gi|115438621	Os01g0618400 [Oryza sativa Japonica Group]	359	75160	23	14	14	9	26.8	9.62	160832	2	2729.4	3	2729.37	1	20.15		35	0.35	R	LTQEQRSMQANPCQILVATPGR	L	3 Deamidated (NQ)	0.0010100000000100000000.0	Spectrum7487 scans: 10732,	127/126	---	128/126	---	129/126	---	130/126	---	131/126	---	126		127		128		129		130		131		emPAI	0.67
gi|115438661	Os01g0622300 [Oryza sativa Japonica Group]	1287	47447	47	41	7	4	20.6	6.02	155306	1	2570.36	3	2570.36	0	27.16		35	0.072	K	IECPNVPLVLYINGNGGLLER	M	2 Deamidated (NQ)	0.000000000000101000000.0	Spectrum170896 scans: 14625,	127/126	---	128/126	---	129/126	---	130/126	---	131/126	---	126		127		128		129		130		131		emPAI	0.5
gi|115438677	Os01g0624000 [Oryza sativa Japonica Group]	99	95759	3	2	2	1	3.1	6.56	121809	1	1993.11	3	1993.11	0	56.65		35	7.9e-05	R	NDLLTDGTFALVEK	L			Spectrum26602 scans: 13988,	127/126	1.87	128/126	0.978	129/126	1.477	130/126	0.895	131/126	1.054	126	767.4	127	3403	128	938.2	129	2695	130	648.9	131	1183	emPAI	0.07
gi|115438681	Os01g0624500 [Oryza sativa Japonica Group]	358	49735	28	25	13	12	34.9	4.97	133572	1	2135.11	3	2135.12	0	40.83		36	0.0034	K	AEDGAAAPSVASFVEEK	D			Spectrum64039 scans: 12544,	127/126	1.667	128/126	1.329	129/126	0.997	130/126	0.823	131/126	1.181	126	5544	127	21920	128	9208	129	13140	130	4309	131	9582	emPAI	1.79
gi|115438691	Os01g0626100 [Oryza sativa Japonica Group]	55	24682	6	2	4	2	15	7.6	54398	1	1402.78	2	1402.78	0	41.27	30	35	0.00086	K	SASPSQPSGK	S			Spectrum115452 scans: 2443,	127/126	1.947	128/126	1.073	129/126	1.65	130/126	1.049	131/126	0.775	126	4448	127	20540	128	5964	129	17450	130	4409	131	5044	emPAI	0.29
gi|115438695	Os01g0626300 [Oryza sativa Japonica Group]	61	10988	1	1	1	1	22.5	10.55	138638	1	2216.18	3	2216.18	1	60.59		35	3.4e-05	R	KGSPAADEEQSTAAAAVR	F			Spectrum117117 scans: 4283,	127/126	0.965	128/126	0.953	129/126	1.166	130/126	0.952	131/126	1.02	126	2089	127	4783	128	2489	129	5790	130	1879	131	3117	emPAI	0.31
gi|115438747	Os01g0633000 [Oryza sativa Japonica Group]	82	17382	10	3	3	2	30.4	5.34	149851	1	2431	2	2431	0	54.38		20	4.6e-06	R	EMHPDGDPEFDPEEEGSAGAS	-			Spectrum46430 scans: 7008,	127/126	0.649	128/126	1.053	129/126	1.903	130/126	2.113	131/126	2.478	126	328.3	127	505.3	128	432.3	129	1485	130	655.4	131	1190	emPAI	0.43
gi|115438749	Os01g0633100 [Oryza sativa Japonica Group]	133	64925	5	4	2	1	3.5	5.48	64601	1	1485.88	2	1485.88	0	51.26		34	0.00019	K	VPIGIGENTK	I	Deamidated (NQ)	0.0000000100.0	Spectrum19631 scans: 8526,	127/126	---	128/126	---	129/126	---	130/126	---	131/126	---	126		127		128		129		130		131		emPAI	0.1
gi|115438787	Os01g0639100 [Oryza sativa Japonica Group]	263	50266	23	11	9	5	20.5	5.98	142822	1	2285.26	3	2285.26	0	24.99		35	0.11	R	GIYAYGFEKPSAIQQR	A			Spectrum108802 scans: 10975,	127/126	---	128/126	---	129/126	---	130/126	---	131/126	---	126		127		128		129		130		131		emPAI	0.46
gi|115438793	Os01g0639900 [Oryza sativa Japonica Group]	1698	35001	166	110	12	8	49.1	8.78	158398	1	2658.38	3	2658.37	0	61.99	27	35	3.8e-06	K	VQTEHASLPFDDQCAILEK	E			Spectrum123661 scans: 11518,	127/126	0.29	128/126	0.863	129/126	0.57	130/126	1.574	131/126	1.41	126	3766	127	2592	128	4062	129	5105	130	5598	131	7770	emPAI	9.55
gi|115438805	Os01g0641000 [Oryza sativa Japonica Group]	33	47793	2	1	2	1	3.9	8.44	37025	2	1260.71	2	1260.73	0	21.16		36	0.32	R	ADQIDLK	S	Deamidated (NQ)	0.0010000.0	Spectrum55826 scans: 3485,	127/126	---	128/126	---	129/126	---	130/126	---	131/126	---	126		127		128		129		130		131		emPAI	0.07
gi|115438861	Os01g0647100 [Oryza sativa Japonica Group]	47	78885	3	1	3	1	5	9.63	113971	1	1911.97	2	1911.97	0	26.15		34	0.066	K	EMAYIPLDEDMK	V			Spectrum110629 scans: 12987,	127/126	---	128/126	---	129/126	---	130/126	---	131/126	---	126		127		128		129		130		131		emPAI	0.04
gi|115438875	Os01g0649100 [Oryza sativa Japonica Group]	1763	41625	100	90	15	13	44.1	8.74	169884	1	3305.76	3	3305.76	0	22.41	26	34	0.028	K	YCPNALVNMISNPVNSTVPIAAEVFK	K			Spectrum145038 scans: 19665,	127/126	---	128/126	---	129/126	---	130/126	---	131/126	---	126		127		128		129		130		131		emPAI	8.9
gi|115438913	Os01g0652100 [Oryza sativa Japonica Group]	79	46581	3	3	2	2	6.1	9	101236	1	1794.96	2	1794.96	0	60.09		36	4e-05	R	STYLVDIVDESIGR	V			Spectrum142837 scans: 17157,	127/126	1.05	128/126	0.919	129/126	1.215	130/126	0.789	131/126	0.674	126	5115	127	12740	128	5877	129	14780	130	3813	131	5045	emPAI	0.23
gi|115438917	Os01g0652600 [Oryza sativa Japonica Group]	1817	66403	96	72	14	11	28.3	5.73	148513	1	2401.3	3	2401.3	1	36.6		35	0.0081	K	GMLEVYNSLTEEGKK	Q	Deamidated (NQ); Oxidation (M)	0.020000100000000.0	Spectrum121161 scans: 8765,	127/126	---	128/126	---	129/126	---	130/126	---	131/126	---	126		127		128		129		130		131		emPAI	2.35
gi|115438929	Os01g0653800 [Oryza sativa Japonica Group]	86	163521	5	3	5	3	3.8	6.68	136277	1	2178.18	3	2178.18	0	23.89	28	36	0.032	R	EAAFAAAVLGDNALMEK	A			Spectrum40533 scans: 14538,	127/126	---	128/126	---	129/126	---	130/126	---	131/126	---	126		127		128		129		130		131		emPAI	0.06
gi|115438931	Os01g0654100 [Oryza sativa Japonica Group]	37	76754	1	1	1	1	1.3	8.49	44927	1	1320.73	2	1320.73	0	37	25	35	0.00075	R	DNNITTGK	I	Deamidated (NQ)	0.01000000.0	Spectrum56318 scans: 4035,	127/126	1.632	128/126	1.07	129/126	1.379	130/126	0.674	131/126	0.917	126	26540	127	102700	128	35490	129	86990	130	16900	131	35600	emPAI	0.04
gi|115438939	Os01g0654500 [Oryza sativa Japonica Group]	1225	54147	78	57	22	18	49.8	6.34	151199	1	2463.37	4	2463.37	1	22.04	26	34	0.028	R	DATDDKVTVEAAEATLK	Y			Spectrum79236 scans: 11180,	127/126	---	128/126	---	129/126	---	130/126	---	131/126	---	126		127		128		129		130		131		emPAI	3.92
gi|115438947	Os01g0655800 [Oryza sativa Japonica Group]	78	89814	9	5	6	5	7.9	8.78	86350	1	1667.78	2	1667.78	0	33.37		30	0.0049	K	YYQGTIDNMYR	S	Oxidation (M)	0.00000000200.0	Spectrum104851 scans: 6628,	127/126	0.641	128/126	0.917	129/126	0.296	130/126	0.685	131/126	0.547	126	13580	127	20650	128	15560	129	9568	130	8788	131	10860	emPAI	0.2
gi|115438975	Os01g0659200 [Oryza sativa Japonica Group]	244	32284	26	16	12	7	48.7	6.88	159944	1	2707.47	3	2707.47	1	23.57		35	0.15	K	VLQAQDDLVNSMKEDATK	Q	Oxidation (M)	0.000000000002000000.0	Spectrum151524 scans: 8757,	127/126	---	128/126	---	129/126	---	130/126	---	131/126	---	126		127		128		129		130		131		emPAI	1.66
gi|115438985	Os01g0660200 [Oryza sativa Japonica Group]	41	33195	3	2	2	1	7	4.31	127993	1	2060.08	2	2060.07	0	37.68		35	0.0067	R	FYDVQNNFSNQVK	S			Spectrum8522 scans: 11873,	127/126	0.959	128/126	0.836	129/126	0.626	130/126	17.499	131/126	20.139	126	970.4	127	2208	128	1014	129	1444	130	16040	131	28590	emPAI	0.21
gi|115438987	Os01g0660300 [Oryza sativa Japonica Group]	135	44917	6	6	4	4	12	5.92	88310	1	1684.98	2	1684.98	0	38.65		34	0.0036	K	TFGDALSYLLK	H			Spectrum144305 scans: 18816,	127/126	2.49	128/126	1.65	129/126	1.661	130/126	0.369	131/126	0.528	126	9258	127	54670	128	19100	129	36550	130	3229	131	7147	emPAI	0.33
gi|115439007	Os01g0662600 [Oryza sativa Japonica Group]	24	22056	3	1	3	1	14	8.65	72988	1	1549.87	2	1549.88	0	24.33	23	36	0.0074	K	QMEEVVTIK	N	Oxidation (M)	0.020000000.0	Spectrum75696 scans: 7279,	127/126	0.947	128/126	0.98	129/126	0.983	130/126	0.868	131/126	1.11	126	11930	127	26800	128	14620	129	27890	130	9785	131	19370	emPAI	0.15
gi|115439009	Os01g0662700 [Oryza sativa Japonica Group]	464	39974	22	19	8	7	27.2	8.88	109450	1	1869.03	3	1869.06	0	23.48	22	35	0.0076	R	MGLVNVVVPLADLER	E	Oxidation (M)	0.200000000000000.0	Spectrum12546 scans: 16306,	127/126	0.732	128/126	0.9	129/126	0.792	130/126	1.229	131/126	0.968	126	2204	127	3826	128	2480	129	4148	130	2558	131	3120	emPAI	1.05
gi|115439017	Os01g0663800 [Oryza sativa Japonica Group]	174	95508	4	4	3	3	4.9	4.92	109768	1	1871.85	2	1871.85	0	100.28		28	6.5e-10	R	SSSVQSGSSGADNMSSR	S			Spectrum159729 scans: 2278,	127/126	2.033	128/126	0.974	129/126	1.74	130/126	1	131/126	0.56	126	326.9	127	1576	128	398.2	129	1352	130	308.9	131	268	emPAI	0.14
gi|115439033	Os01g0665400 [Oryza sativa Japonica Group]	385	39890	14	13	5	4	18.3	5.1	132966	1	2125.19	3	2125.19	0	46.29	22	35	4.7e-05	R	EIPDWVNVQVAQAAK	G			Spectrum51675 scans: 12790,	127/126	1.509	128/126	1.385	129/126	1.208	130/126	3.093	131/126	2.056	126	951.3	127	3405	128	1647	129	2731	130	2779	131	2861	emPAI	0.75
gi|115439055	Os01g0667200 [Oryza sativa Japonica Group]	74	38082	5	2	3	2	10.8	8.13	122345	1	2000	3	2000.01	0	49.94	24	34	3.1e-05	K	GFTVSTVEEEVAYNAR	L			Spectrum96707 scans: 13581,	127/126	0.747	128/126	0.873	129/126	0.758	130/126	0.91	131/126	0.49	126	4258	127	7542	128	4647	129	7673	130	3660	131	3054	emPAI	0.18
gi|115439069	Os01g0668100 [Oryza sativa Japonica Group]	57	27309	5	3	2	2	8.1	6.56	92648	1	1719.07	2	1719.07	0	38.82		31	0.0017	K	VLLPFELFGVK	A			Spectrum145098 scans: 19731,	127/126	1.627	128/126	1.158	129/126	1.626	130/126	0.687	131/126	0.529	126	302100	127	1166000	128	437400	129	1168000	130	196100	131	233800	emPAI	0.26
gi|115439109	Os01g0673600 [Oryza sativa Japonica Group]	237	19727	10	9	4	4	37.9	6.74	159377	1	2690.42	3	2690.42	0	36.33	26	35	0.001	R	YFNVMILGPAQSPYEGGVFK	L	Oxidation (M)	0.00002000000000000000.0	Spectrum127259 scans: 15495,	127/126	0.791	128/126	0.882	129/126	0.794	130/126	0.862	131/126	1.032	126	554.5	127	1040	128	611.5	129	1047	130	451.5	131	837.5	emPAI	1.57
gi|115439131	Os01g0675100 [Oryza sativa Japonica Group]	549	20545	24	21	5	5	43.2	5.58	161492	1	2744.41	3	2744.41	0	64.4	25	35	1.4e-06	M	APVAVGDTLPDGQLGWFDGEDK	L			Spectrum141263 scans: 15410,	127/126	###	128/126	###	129/126	###	130/126	###	131/126	###	126	0	127	31120	128	10230	129	35730	130	9938	131	16130	emPAI	1.89
gi|115439139	Os01g0676200 [Oryza sativa Japonica Group]	192	29280	12	5	6	3	32.4	8.9	142251	1	2275.15	3	2275.15	0	24.06		35	0.13	R	IPDDETPPSATATTSFAVAR	R			Spectrum62056 scans: 10361,	127/126	---	128/126	---	129/126	---	130/126	---	131/126	---	126		127		128		129		130		131		emPAI	0.54
gi|115439157	Os01g0678500 [Oryza sativa Japonica Group]	53	94057	1	1	1	1	1.3	5.55	49142	1	1350.72	3	1350.72	1	52.7		35	0.00018	R	RSDALAYGNR	Y			Spectrum64382 scans: 2910,	127/126	1.051	128/126	1.061	129/126	0.896	130/126	0.655	131/126	0.912	126	1129	127	2069	128	1182	129	1714	130	612.3	131	1347	emPAI	0.03
gi|115439159	Os01g0678600 [Oryza sativa Japonica Group]	80	25688	5	3	3	2	10.7	11.31	141210	1	2257.31	3	2257.31	1	36.36		33	0.0047	K	KADATPEDIIQIEK	W			Spectrum152846 scans: 10222,	127/126	0.237	128/126	1.375	129/126	0.35	130/126	1.035	131/126	0.237	126	29910	127	16800	128	51390	129	24880	130	29230	131	10380	emPAI	0.44
gi|115439177	Os01g0679700 [Oryza sativa Japonica Group]	210	13902	13	9	4	3	41.3	10.31	103373	1	1814.9	2	1814.9	0	64.89		33	7.5e-06	K	AGGAYTMNTASAVTVR	S	Deamidated (NQ); Oxidation (M)	0.0000002100000000.0	Spectrum57562 scans: 5408,	127/126	0.684	128/126	1.362	129/126	1.214	130/126	0.759	131/126	0.407	126	4437	127	7200	128	7555	129	12810	130	3181	131	2645	emPAI	3.66
gi|115439199	Os01g0681200 [Oryza sativa Japonica Group]	67	86815	5	3	5	3	6	6.05	67723	1	1506.9	2	1506.91	0	36.31	28	34	0.0016	K	EFILGELTK	T			Spectrum66888 scans: 15684,	127/126	1.595	128/126	1.063	129/126	1.48	130/126	0.68	131/126	0.879	126	10540	127	39870	128	14000	129	37090	130	6771	131	13550	emPAI	0.12
gi|115439209	Os01g0681900 [Oryza sativa Japonica Group]	355	268818	26	19	22	16	10.8	6.69	142848	1	2285.3	3	2285.3	0	27.92	29	34	0.015	R	LALEGPLVSIDEMEAIK	K			Spectrum41361 scans: 15522,	127/126	---	128/126	---	129/126	---	130/126	---	131/126	---	126		127		128		129		130		131		emPAI	0.21
gi|115439213	Os01g0682500 [Oryza sativa Japonica Group]	728	51977	44	36	12	11	35.9	6.43	166015	1	2913.64	3	2913.64	1	52.71		32	0.0001	K	YKDGDEIPPLVIGVSAPQGSGK	T			Spectrum9899 scans: 13389,	127/126	0.647	128/126	0.822	129/126	0.865	130/126	2.198	131/126	1.316	126	1513	127	2320	128	1554	129	3110	130	3142	131	2913	emPAI	2.03
gi|115439241	Os01g0685800 [Oryza sativa Japonica Group]	7392	64868	278	263	18	17	44.2	6.1	157390	1	2629.48	3	2629.47	0	42.31		33	0.0014	R	EAPAFVEQATEQQILVTGIK	V			Spectrum169785 scans: 13368,	127/126	---	128/126	---	129/126	---	130/126	---	131/126	---	126		127		128		129		130		131		emPAI	8.26
gi|115439253	Os01g0686400 [Oryza sativa Japonica Group]	26	10108	1	1	1	1	15	4.98	112340	1	1894.99	3	1894.99	0	25.56	25	35	0.0099	K	DELVQEVEDFSK	T			Spectrum52282 scans: 13461,	127/126	1.136	128/126	1.065	129/126	1.074	130/126	0.852	131/126	0.9	126	641.3	127	1728	128	853.5	129	1638	130	516.4	131	844.6	emPAI	0.34
gi|115439261	Os01g0686800 [Oryza sativa Japonica Group]	558	39873	71	33	12	8	44	5.97	169087	1	3203.66	2	3203.65	0	31.17	27	35	0.0042	K	SLLVWDLTNPVQNVGEGAGASEYGVPFR	R			Spectrum100042 scans: 17302,	127/126	###	128/126	###	129/126	###	130/126	---	131/126	---	126	0	127	139.4	128	47.58	129	146.8	130	0	131	0	emPAI	2.05
gi|115439265	Os01g0687400 [Oryza sativa Japonica Group]	47	34172	2	2	2	2	6	4.6	46883	1	1338.75	2	1338.75	0	28.36	23	34	0.003	R	DVTAGYGAK	L			Spectrum148244 scans: 5146,	127/126	1.654	128/126	0.979	129/126	1.077	130/126	3.199	131/126	4.63	126	6705	127	26300	128	8209	129	17170	130	20260	131	45420	emPAI	0.2
gi|115439267	Os01g0687500 [Oryza sativa Japonica Group]	215	44565	9	7	7	5	23.2	8.59	141785	1	2267.28	3	2267.28	0	24.82	32	34	0.054	K	LQLVNQNGEPDVLEIK	V	Deamidated (NQ)	0.0000010000000000.0	Spectrum169231 scans: 12753,	127/126	---	128/126	---	129/126	---	130/126	---	131/126	---	126		127		128		129		130		131		emPAI	0.54
gi|115439271	Os01g0687700 [Oryza sativa Japonica Group]	40	39870	1	1	1	1	2.2	8.46	22883	1	1146.67	2	1146.66	0	40.47	31	36	0.0014	K	APSAESK	L			Spectrum101384 scans: 2770,	127/126	1.581	128/126	1.065	129/126	1.437	130/126	0.889	131/126	1.04	126	5083	127	19060	128	6766	129	17370	130	4270	131	7736	emPAI	0.08
gi|115439315	Os01g0691700 [Oryza sativa Japonica Group]	135	37545	11	10	5	5	19.5	5.13	125737	1	2034.96	2	2034.97	0	50.33		32	0.00015	R	QLTQVYGFYDECQR	K			Spectrum153152 scans: 10558,	127/126	0.809	128/126	1.017	129/126	1.456	130/126	1.227	131/126	1.128	126	4482	127	8603	128	5698	129	15510	130	5196	131	7394	emPAI	0.81
gi|115439335	Os01g0693800 [Oryza sativa Japonica Group]	461	64319	26	20	11	7	22.1	6.43	161815	2	2756.26	3	2756.26	0	73.48	25	31	1.7e-07	K	ATDGIVEEATEEELMDAMSLADR	T	2 Oxidation (M)	0.00000000000000200200000.0	Spectrum98306 scans: 15348,	127/126	0.487	128/126	0.738	129/126	0.492	130/126	0.927	131/126	0.836	126	582.7	127	673.6	128	537.5	129	681.6	130	510.5	131	712.4	emPAI	0.82
gi|115439353	Os01g0694900 [Oryza sativa Japonica Group]	24	68663	2	1	2	1	3	5.11	48905	1	1355.73	2	1355.73	0	25.05		33	0.077	R	TYGLFLEER	L			Spectrum167641 scans: 10996,	127/126	---	128/126	---	129/126	---	130/126	---	131/126	---	126		127		128		129		130		131		emPAI	0.05
gi|115439355	Os01g0695100 [Oryza sativa Japonica Group]	69	67289	6	4	6	4	10	5.44	136173	1	2176.14	3	2176.16	1	30.08		35	0.038	K	KTYPDNTFDVIYSR	D			Spectrum48937 scans: 9769,	127/126	---	128/126	---	129/126	---	130/126	---	131/126	---	126		127		128		129		130		131		emPAI	0.21
gi|115439367	Os01g0695800 [Oryza sativa Japonica Group]	78	32359	2	2	2	2	9.9	5.38	129154	1	2074.1	2	2074.1	0	75.19		36	1.2e-06	K	ILLLDEATSALDAESER	V			Spectrum171177 scans: 14955,	127/126	2.972	128/126	0.823	129/126	3.103	130/126	0.735	131/126	0.823	126	419.3	127	2955	128	431.4	129	3093	130	291.3	131	504.8	emPAI	0.22
gi|115439381	Os01g0697100 [Oryza sativa Japonica Group]	82	56379	6	4	4	3	7.4	5.24	55446	1	1410.78	2	1410.78	0	45.42	24	34	8e-05	R	TQGFLVNTFR	S			Spectrum79720 scans: 11713,	127/126	1.221	128/126	1.099	129/126	0.86	130/126	0.431	131/126	0.366	126	18080	127	52350	128	24840	129	36950	130	7363	131	9676	emPAI	0.19
gi|115439385	Os01g0698000 [Oryza sativa Japonica Group]	38	42225	3	1	3	1	8.1	4.77	64992	1	1486.76	3	1486.76	0	24.96		33	0.065	R	AAAAAAAAAAEDER	V			Spectrum32754 scans: 5947,	127/126	---	128/126	---	129/126	---	130/126	---	131/126	---	126		127		128		129		130		131		emPAI	0.08
gi|115439405	Os01g0700000 [Oryza sativa Japonica Group]	59	31186	2	2	2	2	12.7	4.69	161480	1	2743.45	3	2743.45	1	52.85	26	35	2.2e-05	K	RDEVVVMETAAPPAVQESETK	S			Spectrum48111 scans: 8860,	127/126	1.041	128/126	0.853	129/126	0.737	130/126	1.046	131/126	0.644	126	634.4	127	1566	128	676.1	129	1111	130	626.7	131	597.9	emPAI	0.22
gi|115439441	Os01g0703400 [Oryza sativa Japonica Group]	38	47294	4	2	3	2	7.6	5.11	87663	1	1677.98	3	1677.98	0	36.09	32	35	0.0049	K	LIADIEAHPNK	A			Spectrum22141 scans: 9021,	127/126	1.001	128/126	0.831	129/126	1.112	130/126	1.105	131/126	1.408	126	5128	127	12180	128	5325	129	13560	130	5352	131	10560	emPAI	0.14
gi|115439443	Os01g0703600 [Oryza sativa Japonica Group]	104	55130	10	5	7	3	14.9	6.18	75439	1	1573.8	2	1573.8	0	50.12		33	0.00022	R	YITMAGEYELR	L			Spectrum153435 scans: 10869,	127/126	1.143	128/126	0.939	129/126	1.046	130/126	0.867	131/126	0.833	126	7700	127	20880	128	9037	129	19140	130	6308	131	9378	emPAI	0.26
gi|115439469	Os01g0706000 [Oryza sativa Japonica Group]	49	24281	2	1	2	1	9.8	4.45	80122	1	1614.93	2	1614.92	0	48.63	25	35	4.9e-05	R	DSVPAIEDAIK	K			Spectrum94688 scans: 11358,	127/126	0.897	128/126	0.827	129/126	0.834	130/126	0.976	131/126	0.774	126	8445	127	17960	128	8733	129	16750	130	7784	131	9566	emPAI	0.14
gi|115439475	Os01g0706500 [Oryza sativa Japonica Group]	78	21543	5	4	2	2	13.1	10.32	116313	1	1936.02	3	1936.01	0	40.11	23	35	0.00024	K	EPNNLYNVHSYK	H	Deamidated (NQ)	0.001000000000.0	Spectrum119904 scans: 7382,	127/126	2.826	128/126	1.151	129/126	2.199	130/126	2.442	131/126	0.871	126	3820	127	25600	128	5496	129	19970	130	8813	131	4865	emPAI	0.54
gi|115439483	Os01g0707300 [Oryza sativa Japonica Group]	66	29543	5	1	5	1	19.5	9.13	121293	1	1988.06	2	1988.06	0	65.68	26	35	1.2e-06	K	LSEIQSGVEEAESLIR	K			Spectrum114084 scans: 16826,	127/126	1.334	128/126	0.875	129/126	1.194	130/126	0.918	131/126	0.806	126	759.4	127	2403	128	830.3	129	2156	130	658.6	131	895.9	emPAI	0.11
gi|115439489	Os01g0708100 [Oryza sativa Japonica Group]	51	54031	2	2	2	2	4.1	6.58	93265	1	1723.91	2	1723.92	0	55.86		35	9.5e-05	K	AAYSYYNVSTK	T			Spectrum5512 scans: 8557,	127/126	1.416	128/126	0.953	129/126	1.246	130/126	1.076	131/126	0.816	126	17550	127	58940	128	20900	129	51990	130	17840	131	20950	emPAI	0.13
gi|115439497	Os01g0708600 [Oryza sativa Japonica Group]	33	24361	2	1	2	1	7.2	6.92	31912	1	1219.68	2	1219.68	0	32.54	29	36	0.0052	K	FAEEVLQR	E			Spectrum107474 scans: 9514,	127/126	1.402	128/126	1.062	129/126	0.961	130/126	0.993	131/126	1.017	126	15500	127	51540	128	20580	129	35420	130	14540	131	23060	emPAI	0.14
gi|115439513	Os01g0710000 [Oryza sativa Japonica Group]	55	57239	3	2	3	2	6.4	5.87	62211	1	1464.78	2	1464.78	0	43.41	24	35	0.00014	K	TESSPGASGSK	G			Spectrum54950 scans: 2501,	127/126	1.764	128/126	1.12	129/126	1.316	130/126	0.928	131/126	0.671	126	425.2	127	1779	128	595.1	129	1330	130	372.7	131	417.1	emPAI	0.12
gi|115439523	Os01g0710700 [Oryza sativa Japonica Group]	140	57065	9	4	6	2	15.5	6.52	151237	1	2465.22	3	2465.21	0	60.36		34	2.5e-05	K	ESNWIGYVAVSNDAAAAASGQR	V			Spectrum154570 scans: 12125,	127/126	0.834	128/126	1.018	129/126	0.742	130/126	1.516	131/126	1.46	126	862.5	127	1707	128	1097	129	1521	130	1235	131	1842	emPAI	0.12
gi|115439527	Os01g0711000 [Oryza sativa Japonica Group]	1100	58943	63	52	20	17	45.9	5.03	160252	1	2713.36	3	2713.35	0	30.69		35	0.03	R	TYPEEMIQTGISTIDVMNSIAR	G	Oxidation (M)	0.0000020000000000000000.0	Spectrum141748 scans: 15947,	127/126	---	128/126	---	129/126	---	130/126	---	131/126	---	126		127		128		129		130		131		emPAI	2.49
gi|115439533	Os01g0711400 [Oryza sativa Japonica Group]	2213	123382	150	125	27	25	29.8	6.51	167263	1	2988.43	4	2988.43	0	48.88	25	33	4.6e-05	R	NLMENPAWYTQYTPYQAEIAQGR	L	Oxidation (M)	0.00200000000000000000000.0	Spectrum154637 scans: 12199,	127/126	---	128/126	---	129/126	---	130/126	---	131/126	---	126		127		128		129		130		131		emPAI	2
gi|115439543	Os01g0712700 [Oryza sativa Japonica Group]	62	33611	1	1	1	1	3.8	5.13	61544	1	1459.78	2	1459.78	0	61.89		35	2.1e-05	K	EAGLVSQEATAR	I			Spectrum18258 scans: 4746,	127/126	1.273	128/126	1.051	129/126	1.405	130/126	1.042	131/126	0.896	126	5834	127	17610	128	7663	129	19490	130	5740	131	7644	emPAI	0.1
gi|115439545	Os01g0713200 [Oryza sativa Japonica Group]	358	38880	12	10	5	4	23.4	6.84	149091	1	2416.3	3	2416.3	0	53.07		35	0.00018	K	AGTPSVSVVVSESGWPSAGGK	V			Spectrum37497 scans: 11180,	127/126	2.229	128/126	0.59	129/126	0.953	130/126	1.447	131/126	2.097	126	1086	127	5741	128	800.5	129	2461	130	1484	131	3332	emPAI	0.77
gi|115439561	Os01g0714900 [Oryza sativa Japonica Group]	55	26969	6	4	5	4	24.2	5.68	88216	1	1683.92	2	1683.92	0	35.66	25	35	0.0009	K	GNIPYFETSAK	E			Spectrum48855 scans: 9679,	127/126	---	128/126	---	129/126	---	130/126	---	131/126	---	126		127		128		129		130		131		emPAI	0.59
gi|115439581	Os01g0716400 [Oryza sativa Japonica Group]	38	65137	4	1	3	1	4.1	6.57	33543	1	1232.74	2	1232.74	0	23.68	34	36	0.13	K	ESAEVLK	A			Spectrum74256 scans: 5665,	127/126	---	128/126	---	129/126	---	130/126	---	131/126	---	126		127		128		129		130		131		emPAI	0.05
gi|115439583	Os01g0716500 [Oryza sativa Japonica Group]	46	32573	2	2	1	1	4.9	5.72	85342	1	1657.9	2	1657.9	0	36.85	25	35	0.00075	R	DLPFPFEPVGVGR	E			Spectrum52910 scans: 14159,	127/126	1.18	128/126	0.984	129/126	1.003	130/126	1.695	131/126	2.322	126	1495	127	4185	128	1839	129	3566	130	2393	131	5078	emPAI	0.1
gi|115439591	Os01g0717700 [Oryza sativa Japonica Group]	54	57241	2	2	2	2	4.3	6.47	72839	1	1548.8	2	1548.8	0	44.49		34	0.0011	K	AQDDFDVLLER	I			Spectrum37988 scans: 11720,	127/126	0.909	128/126	0.979	129/126	0.985	130/126	0.724	131/126	1.374	126	6882	127	14840	128	8420	129	16110	130	4708	131	13830	emPAI	0.12
gi|115439621	Os01g0720500 [Oryza sativa Japonica Group]	138	31263	19	11	3	3	12.5	5.29	134299	1	2148.14	3	2148.14	0	48.71	25	35	4.3e-05	R	WAMLGALGCVFPELLAR	N	Oxidation (M)	0.00200000000000000.0	Spectrum145058 scans: 19687,	127/126	---	128/126	---	129/126	---	130/126	---	131/126	---	126		127		128		129		130		131		emPAI	0.66
gi|115439637	Os01g0721900 [Oryza sativa Japonica Group]	179	47506	9	8	6	5	15	6.37	94300	1	1731.87	2	1731.87	0	59.63	25	33	4.1e-06	K	QGEQDDAPTGEK	D			Spectrum129868 scans: 2817,	127/126	1.507	128/126	1.152	129/126	1.245	130/126	0.5	131/126	0.398	126	2205	127	7879	128	3175	129	6524	130	1041	131	1285	emPAI	0.5
gi|115439653	Os01g0723200 [Oryza sativa Japonica Group]	138	21953	11	7	5	3	32.6	10.57	126396	1	2042.11	3	2042.11	0	36.68	24	35	0.00066	K	STGFGLIYDNLDAAK	K			Spectrum52084 scans: 13242,	127/126	---	128/126	---	129/126	---	130/126	---	131/126	---	126		127		128		129		130		131		emPAI	0.76
gi|115439655	Os01g0723400 [Oryza sativa Japonica Group]	948	73201	70	51	16	10	34.3	8.59	168630	1	3157.73	3	3157.74	0	46.79		33	0.00052	K	LLIDNVEELLPVVYTPTVGEACQK	Y			Spectrum70679 scans: 19891,	127/126	---	128/126	---	129/126	---	130/126	---	131/126	---	126		127		128		129		130		131		emPAI	1.02
gi|115439657	Os01g0723600 [Oryza sativa Japonica Group]	67	47604	7	3	4	3	10.3	6.92	107684	1	1853.91	2	1853.9	0	55.84		32	5.1e-05	R	MEDEGDVATAFTLAR	I			Spectrum64661 scans: 13228,	127/126	1.293	128/126	0.934	129/126	1.253	130/126	1.066	131/126	1.235	126	8539	127	26190	128	9964	129	25430	130	8600	131	15430	emPAI	0.22
gi|115439689	Os01g0727800 [Oryza sativa Japonica Group]	46	44264	1	1	1	1	2.8	9.15	45329	1	1317.72	2	1317.72	0	45.6	31	35	0.00038	R	TVTNVGQGSAR	Y			Spectrum77388 scans: 2724,	127/126	0.758	128/126	0.686	129/126	0.679	130/126	0.496	131/126	0.539	126	4481	127	5922	128	3032	129	5150	130	1842	131	3162	emPAI	0.07
gi|115439723	Os01g0730300 [Oryza sativa Japonica Group]	31	108892	4	1	3	1	3.4	5.51	123046	1	2007.02	2	2007.02	0	29.57		34	0.035	R	DGLPDDMEVLYVGSLR	A			Spectrum98308 scans: 15350,	127/126	---	128/126	---	129/126	---	130/126	---	131/126	---	126		127		128		129		130		131		emPAI	0.03
gi|115439745	Os01g0732000 [Oryza sativa Japonica Group]	135	8732	3	3	2	2	24.3	9.3	130066	1	2087.14	3	2087.14	1	69.48	25	35	3.7e-07	K	GKAPADTEQTAAATAAR	L			Spectrum116426 scans: 3520,	127/126	1.396	128/126	0.975	129/126	1.625	130/126	0.995	131/126	1.333	126	3832	127	12690	128	4672	129	14800	130	3601	131	7474	emPAI	0.96
gi|115439773	Os01g0734600 [Oryza sativa Japonica Group]	86	56533	5	3	4	3	9.6	5.35	115985	1	1931.96	2	1931.96	0	65.17	28	33	2.1e-06	K	ASELPSDILSDNEASR	L			Spectrum48805 scans: 9624,	127/126	0.276	128/126	0.84	129/126	0.408	130/126	1.403	131/126	1.923	126	2394	127	1567	128	2514	129	2320	130	3173	131	6734	emPAI	0.19
gi|115439775	Os01g0734800 [Oryza sativa Japonica Group]	49	58335	4	2	3	2	5.6	5.35	66043	1	1494.78	2	1494.8	0	33.55		34	0.013	R	LVMESEEGK	Q	Oxidation (M)	0.002000000.0	Spectrum89756 scans: 5928,	127/126	---	128/126	---	129/126	---	130/126	---	131/126	---	126		127		128		129		130		131		emPAI	0.12
gi|115439807	Os01g0737800 [Oryza sativa Japonica Group]	44	57119	2	1	2	1	4.2	5.64	82451	1	1633.95	2	1633.95	0	44.44	30	35	0.00038	R	LTVTQVEQMK	V			Spectrum49310 scans: 10180,	127/126	0.912	128/126	0.847	129/126	1.176	130/126	1.055	131/126	0.967	126	3062	127	6624	128	3240	129	8563	130	3052	131	4333	emPAI	0.06
gi|115439823	Os01g0738800 [Oryza sativa Japonica Group]	44	5218	1	1	1	1	23.5	8.34	42078	1	1298.8	2	1298.8	0	44.44	26	33	0.00014	K	SPVPVNTK	E			Spectrum44622 scans: 5017,	127/126	2.153	128/126	1.017	129/126	1.938	130/126	0.506	131/126	0.462	126	13510	127	68970	128	17180	129	62260	130	6455	131	9139	emPAI	0.7
gi|115439827	Os01g0739000 [Oryza sativa Japonica Group]	84	60781	7	3	6	3	12.8	5.95	126843	1	2048.14	3	2048.14	0	22.41	27	35	0.029	K	DLEAITLNDISSTAK	K			Spectrum155458 scans: 13113,	127/126	---	128/126	---	129/126	---	130/126	---	131/126	---	126		127		128		129		130		131		emPAI	0.17
gi|115439865	Os01g0742300 [Oryza sativa Japonica Group]	148	34977	10	6	7	4	20.3	6.52	96336	1	1747.99	3	1747.99	0	26.22	26	36	0.012	K	WLEAISTGAAGSK	S			Spectrum111072 scans: 13475,	127/126	0.767	128/126	0.886	129/126	0.839	130/126	0.921	131/126	0.765	126	1679	127	3055	128	1860	129	3348	130	1461	131	1879	emPAI	0.57
gi|115439869	Os01g0742500 [Oryza sativa Japonica Group]	124	60528	7	7	6	6	13	5.93	98767	1	1772	2	1772	0	68.65	28	34	1e-06	K	VTALVNDTVGTLAGGR	Y			Spectrum98015 scans: 15025,	127/126	0.744	128/126	0.964	129/126	0.825	130/126	0.95	131/126	1.038	126	4225	127	7458	128	5092	129	8285	130	3793	131	6416	emPAI	0.37
gi|115439877	Os01g0743400 [Oryza sativa Japonica Group]	111	48863	14	6	5	3	14.2	8.82	161499	1	2745.38	3	2745.38	0	54.63	25	35	1.3e-05	R	YEEIMSDPGYLDGVLLEGSGK	A	Oxidation (M)	0.000020000000000000000.0	Spectrum97819 scans: 14810,	127/126	0.696	128/126	1.13	129/126	0.873	130/126	1.4	131/126	2.3	126	2534	127	4183	128	3579	129	5262	130	3351	131	8526	emPAI	0.3
gi|115439907	Os01g0747500 [Oryza sativa Japonica Group]	32	50226	1	1	1	1	2	6.97	37729	1	1263.79	2	1263.8	0	32.46	25	32	0.0019	K	SGVVFAVK	L			Spectrum107895 scans: 9977,	127/126	1.072	128/126	1.016	129/126	1.167	130/126	0.984	131/126	1.061	126	23440	127	59580	128	29780	129	65010	130	21790	131	36400	emPAI	0.07
gi|115439927	Os01g0748900 [Oryza sativa Japonica Group]	34	69432	3	1	3	1	5.4	8.05	91260	1	1706.96	2	1706.96	0	30.07		36	0.04	K	LNATPINYSEK	D			Spectrum47631 scans: 8330,	127/126	---	128/126	---	129/126	---	130/126	---	131/126	---	126		127		128		129		130		131		emPAI	0.05
gi|115439933	Os01g0749200 [Oryza sativa Japonica Group]	269	31154	19	13	6	4	17.6	10.37	84948	1	1654.9	3	1654.9	0	34.53	23	35	0.00072	K	TWYVVDATDK	I			Spectrum49666 scans: 10572,	127/126	0.403	128/126	1.232	129/126	0.897	130/126	1.114	131/126	1.055	126	5264	127	5033	128	8104	129	11220	130	5540	131	8122	emPAI	0.66
gi|115439937	Os01g0749400 [Oryza sativa Japonica Group]	137	112513	6	5	5	4	5.7	5.37	96540	1	1749.97	2	1749.97	0	53.59	23	35	1e-05	R	VSELQQQFEGK	T			Spectrum166546 scans: 9786,	127/126	1.003	128/126	0.859	129/126	0.901	130/126	1.355	131/126	1.272	126	6686	127	15910	128	7178	129	14320	130	8560	131	12440	emPAI	0.12
gi|115439941	Os01g0750000 [Oryza sativa Japonica Group]	152	28016	10	8	7	6	29.9	5.22	94716	1	1735.87	2	1735.87	0	52.53	28	34	4.1e-05	R	AEDDYDYLFK	T			Spectrum96120 scans: 12935,	127/126	---	128/126	---	129/126	---	130/126	---	131/126	---	126		127		128		129		130		131		emPAI	0.96
gi|115439953	Os01g0750800 [Oryza sativa Japonica Group]	29	9508	2	2	2	2	32.4	9.3	121870	1	1994.91	4	1994.91	0	27.39	22	29	0.003	R	EFHMQDEDAGRPYR	K	Oxidation (M)	0.00020000000000.0	Spectrum160620 scans: 3258,	127/126	1.851	128/126	1.317	129/126	1.597	130/126	1.073	131/126	1.593	126	285	127	1251	128	469.3	129	1082	130	288.8	131	664	emPAI	0.86
gi|115439967	Os01g0752200 [Oryza sativa Japonica Group]	164	49569	14	11	9	6	27.2	5.16	158961	1	2678.37	3	2678.37	0	39.23	23	35	0.00027	R	AAIEEFSTDVQPDEDSILNK	L			Spectrum81714 scans: 13909,	127/126	0.963	128/126	0.938	129/126	1.188	130/126	0.666	131/126	0.631	126	1160	127	2650	128	1360	129	3277	130	729.4	131	1071	emPAI	0.57
gi|115439969	Os01g0752300 [Oryza sativa Japonica Group]	595	26771	36	27	10	6	53.9	10.45	142363	1	2278.04	3	2278.03	0	74.81		30	3.6e-07	R	DTTLNGAVEQMYTEMASR	H	Deamidated (NQ); 2 Oxidation (M)	0.000010000020002000.0	Spectrum133922 scans: 7299,	127/126	---	128/126	---	129/126	---	130/126	---	131/126	---	126		127		128		129		130		131		emPAI	3.61
gi|115439977	Os01g0752700 [Oryza sativa Japonica Group]	74	80941	5	4	5	4	6.2	6.55	79126	1	1624.89	2	1624.89	0	50.95		35	0.00027	K	EGWASLEFTK	S			Spectrum35062 scans: 11630,	127/126	1.623	128/126	1.003	129/126	1.211	130/126	1.179	131/126	1.303	126	3737	127	10570	128	3696	129	7661	130	3649	131	6369	emPAI	0.17
gi|115439979	Os01g0752800 [Oryza sativa Japonica Group]	41	25108	1	1	1	1	9	6.82	129812	1	2082.21	3	2082.21	0	40.78	23	33	0.00018	K	GTEGLIQIENPNLVK	A			Spectrum167853 scans: 11231,	127/126	0.439	128/126	0.811	129/126	0.324	130/126	0.998	131/126	0.45	126	5250	127	5471	128	5325	129	4042	130	4947	131	3457	emPAI	0.13
gi|115439983	Os01g0753100 [Oryza sativa Japonica Group]	138	42628	10	6	7	4	20	9.17	119723	1	1970.02	2	1970.03	0	68.78	27	35	6.8e-07	K	AIDYTAEDTESAVK	G			Spectrum5612 scans: 8667,	127/126	3.254	128/126	1.221	129/126	2.876	130/126	1.903	131/126	2.559	126	10270	127	79260	128	15670	129	70230	130	18460	131	38450	emPAI	0.35
gi|115439995	Os01g0754100 [Oryza sativa Japonica Group]	96	18009	6	4	2	2	14.3	9.2	100857	1	1791.02	3	1791.02	0	47.22	27	35	0.00011	R	IEVTEPASFNVK	E			Spectrum167007 scans: 10296,	127/126	1.302	128/126	1.253	129/126	1.458	130/126	0.753	131/126	0.497	126	6191	127	19120	128	9698	129	21460	130	4404	131	4504	emPAI	0.68
gi|115440043	Os01g0758300 [Oryza sativa Japonica Group]	406	118078	62	34	17	10	16.3	6.19	149793	1	2429.3	3	2429.31	1	23.08		35	0.19	R	IDGKQEVMIGYSDSGK	D	Oxidation (M)	0.0000000200000000.0	Spectrum164722 scans: 7776,	127/126	---	128/126	---	129/126	---	130/126	---	131/126	---	126		127		128		129		130		131		emPAI	0.55
gi|115440075	Os01g0760600 [Oryza sativa Japonica Group]	474	53969	37	29	18	17	42.2	8.61	167592	1	3018.49	3	3018.49	0	36.45	28	34	0.0015	K	ALLPFFDSAYQGFASGSLDQDAQSVR	M			Spectrum128849 scans: 17338,	127/126	---	128/126	---	129/126	---	130/126	---	131/126	---	126	0	127	0	128	0	129	0	130	0	131	0	emPAI	1.91
gi|115440085	Os01g0761300 [Oryza sativa Japonica Group]	52	44040	4	2	3	2	13.9	6.06	161555	1	2746.58	3	2746.57	0	42.63		32	0.00091	R	AELDSKPALTLEALTSWSK	D			Spectrum114808 scans: 17665,	127/126	1.223	128/126	0.861	129/126	1.092	130/126	0.955	131/126	0.685	126	3175	127	9206	128	3416	129	8239	130	2863	131	3180	emPAI	0.16
gi|115440111	Os01g0763600 [Oryza sativa Japonica Group]	33	50450	3	1	3	1	5.4	5.76	43689	1	1310.69	2	1310.69	0	24.09	28	33	0.027	R	DQQYNGK	F	Deamidated (NQ)	0.0000100.0	Spectrum29881 scans: 2782,	127/126	---	128/126	---	129/126	---	130/126	---	131/126	---	126		127		128		129		130		131		emPAI	0.07
gi|115440119	Os01g0764000 [Oryza sativa Japonica Group]	531	28428	27	25	5	4	22.8	5.77	153396	1	2517.29	2	2517.29	0	43.82		35	0.0015	R	NPFGQVPALQDGDLFLWESR	A			Spectrum14851 scans: 18904,	127/126	1.811	128/126	1.368	129/126	2.383	130/126	0.803	131/126	1.377	126	675.8	127	2902	128	1156	129	3829	130	512.7	131	1361	emPAI	1.17
gi|115440123	Os01g0764400 [Oryza sativa Japonica Group]	141	39805	5	5	2	2	7.7	5.52	119209	1	1964.97	2	1964.97	0	65.64	25	33	9.6e-07	R	AQFCYNADIYDK	N			Spectrum166427 scans: 9654,	127/126	1.201	128/126	1.353	129/126	2.378	130/126	0.746	131/126	0.769	126	4003	127	11400	128	6769	129	22630	130	2820	131	4505	emPAI	0.27
gi|115440159	Os01g0767000 [Oryza sativa Japonica Group]	100	136459	6	4	5	3	4.6	5.23	84288	1	1649.87	2	1649.87	0	32.59	29	35	0.0047	R	ISCELENEAK	E			Spectrum76850 scans: 8554,	127/126	1.349	128/126	0.991	129/126	1.53	130/126	1.068	131/126	1.129	126	7627	127	24410	128	9452	129	27740	130	7694	131	12600	emPAI	0.07
gi|115440161	Os01g0767100 [Oryza sativa Japonica Group]	50	62346	2	1	2	1	4.1	5.13	88364	1	1685.89	2	1685.88	0	50.04	23	35	2.3e-05	K	IDNQPDGTSILER	I			Spectrum5486 scans: 8529,	127/126	0.971	128/126	0.84	129/126	0.949	130/126	1.216	131/126	1.203	126	20730	127	47720	128	21760	129	46750	130	23820	131	36480	emPAI	0.05
gi|115440183	Os01g0769200 [Oryza sativa Japonica Group]	54	95617	1	1	1	1	1.2	6.17	44771	1	1319.69	2	1319.69	0	54.05	33	34	9.4e-05	R	TVTNVASDER	Y			Spectrum30302 scans: 3245,	127/126	0.924	128/126	1.09	129/126	1.143	130/126	0.557	131/126	0.502	126	3174	127	6953	128	4323	129	8626	130	1670	131	2330	emPAI	0.03
gi|115440185	Os01g0769700 [Oryza sativa Japonica Group]	34	106492	3	1	2	1	2.2	5.88	84715	1	1678.82	2	1678.82	0	27.93		33	0.033	K	GSFGYLDPEYFR	R			Spectrum23170 scans: 12436,	127/126	---	128/126	---	129/126	---	130/126	---	131/126	---	126		127		128		129		130		131		emPAI	0.03
gi|115440187	Os01g0769900 [Oryza sativa Japonica Group]	43	69703	5	2	5	2	6.7	4.72	54910	1	1405.8	2	1405.8	0	39.16	23	36	0.00026	K	AMAETGQIK	I			Spectrum148665 scans: 5609,	127/126	0.633	128/126	1.305	129/126	0.504	130/126	0.513	131/126	0.531	126	15370	127	23060	128	25080	129	18400	130	7453	131	11950	emPAI	0.1
gi|115440189	Os01g0770000 [Oryza sativa Japonica Group]	55	62229	1	1	1	1	2.5	7	80171	1	1615.8	2	1615.8	0	55.36	25	32	1.1e-05	R	SIQVTDEDGGNPR	W			Spectrum17943 scans: 4399,	127/126	1.942	128/126	1.022	129/126	1.24	130/126	0.884	131/126	1.002	126	2722	127	12540	128	3479	129	8024	130	2273	131	3991	emPAI	0.05
gi|115440205	Os01g0771100 [Oryza sativa Japonica Group]	33	29176	1	1	1	1	4.1	7.06	65497	1	1490.79	2	1490.79	0	32.57	27	35	0.0029	R	IFQELDENVR	D			Spectrum124372 scans: 12302,	127/126	1.543	128/126	1.035	129/126	1.261	130/126	1.09	131/126	1.066	126	4621	127	16910	128	5979	129	13850	130	4758	131	7209	emPAI	0.11
gi|115440215	Os01g0771900 [Oryza sativa Japonica Group]	94	79566	11	8	5	3	5.7	6.25	44788	1	1319.71	2	1319.71	0	29.59	24	35	0.0032	K	IGQMTQIER	G	Oxidation (M)	0.000200000.0	Spectrum88289 scans: 4302,	127/126	---	128/126	---	129/126	---	130/126	---	131/126	---	126		127		128		129		130		131		emPAI	0.18
gi|115440231	Os01g0772800 [Oryza sativa Japonica Group]	54	65603	1	1	1	1	2	9.26	79095	1	1605.95	2	1605.95	0	53.78	26	34	1.7e-05	R	ALLQSDVQFK	M			Spectrum79555 scans: 11531,	127/126	1.977	128/126	1.065	129/126	1.288	130/126	0.73	131/126	0.474	126	12750	127	59790	128	16980	129	39030	130	8796	131	8842	emPAI	0.05
gi|115440279	Os01g0777000 [Oryza sativa Japonica Group]	71	125558	3	2	2	1	2.6	6.36	120330	1	1978	3	1978	0	42.62	30	35	0.00057	K	SVFGSEIESPWDQIR	G			Spectrum169509 scans: 13060,	127/126	0.542	128/126	0.782	129/126	0.559	130/126	0.911	131/126	0.716	126	762.9	127	980.1	128	745.6	129	1014	130	656.8	131	798.9	emPAI	0.05
gi|115440299	Os01g0778800 [Oryza sativa Japonica Group]	78	128922	10	5	7	4	6.7	5.79	96342	1	1748	3	1748	0	41.24		35	0.0027	R	TVEQLGYIAGLSLR	S			Spectrum112398 scans: 14939,	127/126	0.998	128/126	0.844	129/126	1.1	130/126	1.038	131/126	0.805	126	846	127	2003	128	892.1	129	2212	130	829.6	131	996.7	emPAI	0.11
gi|115440323	Os01g0781000 [Oryza sativa Japonica Group]	47	25890	2	1	1	1	6.1	5.03	84251	1	1649.79	2	1649.79	0	46.74		32	0.00034	K	MGAGDELTEQQAR	Q	Oxidation (M)	0.2000000000000.0	Spectrum102093 scans: 3550,	127/126	1.253	128/126	1.101	129/126	1.084	130/126	0.8	131/126	1.164	126	1119	127	3324	128	1540	129	2883	130	845.5	131	1905	emPAI	0.13
gi|115440349	Os01g0783500 [Oryza sativa Japonica Group]	36	30072	3	1	2	1	10.3	4.97	128936	1	2212.26	3	2212.25	0	21.01	22	34	0.014	K	AEDLAQPLVDAQIPFK	I			Spectrum155016 scans: 12753,	127/126	---	128/126	---	129/126	---	130/126	---	131/126	---	126		127		128		129		130		131		emPAI	0.11
gi|115440369	Os01g0784800 [Oryza sativa Japonica Group]	540	25128	41	36	6	5	36	6.06	158621	1	2667.2	3	2667.19	0	24.4		29	0.032	K	MFNMGEVQGGSPYGAGTFAADGSR	W	2 Oxidation (M)	0.200200000000000000000000.0	Spectrum92473 scans: 8920,	127/126	---	128/126	---	129/126	---	130/126	---	131/126	---	126		127		128		129		130		131		emPAI	1.4
gi|115440401	Os01g0788400 [Oryza sativa Japonica Group]	68	63332	3	2	3	2	7.3	6.86	140471	1	2245.09	3	2245.1	0	56.28	24	33	6.4e-06	K	TLFYGEYQNQGPGASTAGR	V			Spectrum35434 scans: 8904,	127/126	0.603	128/126	0.693	129/126	0.537	130/126	0.823	131/126	0.791	126	1555	127	2222	128	1347	129	1985	130	1209	131	1800	emPAI	0.11
gi|115440471	Os01g0796400 [Oryza sativa Japonica Group]	51	36936	2	2	2	2	6.3	8.63	83232	1	1640.89	2	1640.87	0	52.46	28	35	3.8e-05	R	GADTSEEVFTK	V			Spectrum59753 scans: 7826,	127/126	2.13	128/126	0.79	129/126	1.862	130/126	2.206	131/126	3.203	126	35260	127	178100	128	34810	129	156100	130	73490	131	165200	emPAI	0.19
gi|115440489	Os01g0798500 [Oryza sativa Japonica Group]	174	34820	8	8	4	4	14	4.57	96031	1	1746.94	2	1746.94	0	53.97	30	35	4.5e-05	K	ATDTGIDPETAAK	R			Spectrum45489 scans: 5973,	127/126	1.502	128/126	1.117	129/126	1.497	130/126	0.53	131/126	1.264	126	5414	127	19290	128	7560	129	19270	130	2709	131	10010	emPAI	0.44
gi|115440501	Os01g0799900 [Oryza sativa Japonica Group]	114	51813	7	5	5	4	12.5	5.51	103865	1	1818.1	3	1818.09	0	23.77		33	0.091	R	SLPLSTLIEMLK	E	Oxidation (M)	0.000000000200.0	Spectrum144569 scans: 19122,	127/126	---	128/126	---	129/126	---	130/126	---	131/126	---	126		127		128		129		130		131		emPAI	0.28
gi|115440529	Os01g0802100 [Oryza sativa Japonica Group]	245	49254	14	11	6	4	17.2	5.97	145207	1	2326.35	3	2326.35	0	40.37	25	33	0.0003	R	LSTNVAGVPVDESNLIIK	A			Spectrum38712 scans: 12521,	127/126	1.465	128/126	1.809	129/126	1.606	130/126	1.651	131/126	2.422	126	3641	127	12650	128	8233	129	13900	130	5679	131	12900	emPAI	0.57
gi|115440541	Os01g0803200 [Oryza sativa Japonica Group]	84	18554	6	6	4	4	22.9	5.59	120178	1	1976.06	2	1976.06	0	37.63		36	0.0069	K	ELQEFKPVDASANA	-			Spectrum136217 scans: 9834,	127/126	1.538	128/126	1.178	129/126	1.13	130/126	1.658	131/126	1.84	126	26300	127	95960	128	38730	129	70630	130	41190	131	70810	emPAI	0.95
gi|115440557	Os01g0805200 [Oryza sativa Japonica Group]	37	24907	1	1	1	1	6.7	9.21	118611	1	1958.93	3	1958.93	0	37.44	23	31	0.00043	R	SSSSDETNSTTEEK	T			Spectrum115454 scans: 2445,	127/126	1.538	128/126	1.128	129/126	1.524	130/126	0.734	131/126	0.637	126	365.4	127	1333	128	515.4	129	1324	130	253.2	131	340.5	emPAI	0.13
gi|115440559	Os01g0805300 [Oryza sativa Japonica Group]	383	32396	25	20	9	7	43.4	8.39	169167	1	3211.73	3	3211.72	0	93.78		34	1.3e-08	K	IDGQTYYSYVLETPLALTGSHNLAK	A			Spectrum85674 scans: 18320,	127/126	0.829	128/126	0.616	129/126	0.628	130/126	2.007	131/126	0.864	126	1894	127	3726	128	1458	129	2826	130	3591	131	2393	emPAI	1.92
gi|115440569	Os01g0805800 [Oryza sativa Japonica Group]	31	28557	2	1	2	1	7.1	9.47	37566	1	1254.75	2	1254.75	0	30.7	30	33	0.01	R	IQITDPIAR	Y			Spectrum151427 scans: 8756,	127/126	1.356	128/126	0.963	129/126	1.042	130/126	0.915	131/126	0.927	126	18350	127	43380	128	17440	129	32370	130	13900	131	22260	emPAI	0.12
gi|115440571	Os01g0805900 [Oryza sativa Japonica Group]	1020	54149	97	74	17	16	43.6	4.74	142495	1	2280.24	3	2280.24	0	82	26	35	2.7e-08	R	EILHIQGGQCGNQIGAK	F			Spectrum34464 scans: 7837,	127/126	---	128/126	---	129/126	---	130/126	---	131/126	---	126		127		128		129		130		131		emPAI	4.87
gi|115440603	Os01g0810100 [Oryza sativa Japonica Group]	78	68403	5	5	3	3	5.1	9.36	107906	1	1855.98	2	1855.98	0	50.72	24	35	2.5e-05	R	TWMDEYLLEAK	Q			Spectrum40123 scans: 14083,	127/126	2.183	128/126	1.64	129/126	1.59	130/126	0.624	131/126	0.42	126	2918	127	15110	128	5981	129	11030	130	1719	131	1792	emPAI	0.15
gi|115440607	Os01g0810300 [Oryza sativa Japonica Group]	152	24745	19	13	7	5	47.1	4.74	171114	1	3655.74	4	3655.75	0	22.58	21	33	0.0081	R	SLGQNPTEAELQDMISEVDTDSNGNIEFK	E	Deamidated (NQ); Oxidation (M)	0.00000000000002000000000010000.0	Spectrum51931 scans: 13072,	127/126	---	128/126	---	129/126	---	130/126	---	131/126	---	126	0	127	0	128	0	129	0	130	0	131	0	emPAI	0.88
gi|115440617	Os01g0811100 [Oryza sativa Japonica Group]	278	31860	16	15	9	8	30.1	5.75	98558	1	1770.01	3	1770.01	1	28.32	21	34	0.0022	R	AKSEAASYEK	V			Spectrum17827 scans: 4272,	127/126	1.301	128/126	0.831	129/126	1.595	130/126	1.284	131/126	0.673	126	11150	127	34400	128	11580	129	42270	130	13520	131	10980	emPAI	1.44
gi|115440663	Os01g0814800 [Oryza sativa Japonica Group]	94	46077	9	5	4	3	11	5.53	81759	1	1627.93	2	1627.93	0	60.33	31	34	1.2e-05	K	LIATVPSSIDVER	C			Spectrum37074 scans: 10714,	127/126	1.082	128/126	1.066	129/126	1.203	130/126	0.727	131/126	0.77	126	6057	127	15550	128	8072	129	17320	130	4161	131	6822	emPAI	0.32
gi|115440665	Os01g0814900 [Oryza sativa Japonica Group]	71	35987	5	2	4	2	14.7	8.83	112196	1	1893.02	3	1893.01	0	29.4		35	0.045	K	AMAAHLDELGYTK	E	Oxidation (M)	0.0200000000000.0	Spectrum134027 scans: 7414,	127/126	---	128/126	---	129/126	---	130/126	---	131/126	---	126		127		128		129		130		131		emPAI	0.19
gi|115440669	Os01g0815700 [Oryza sativa Japonica Group]	55	114217	3	3	2	2	1.8	6.73	22584	1	1144.67	2	1144.67	0	34.64		34	0.0096	R	AETIDIVR	Y			Spectrum59543 scans: 7595,	127/126	1.042	128/126	1	129/126	0.965	130/126	0.515	131/126	0.618	126	38270	127	94540	128	47850	129	87790	130	18610	131	34600	emPAI	0.06
gi|115440671	Os01g0815800 [Oryza sativa Japonica Group]	380	25890	25	17	5	3	24.7	10.78	100182	1	1784.97	3	1784.97	0	22.85		35	0.17	R	ADSQVFLFANSK	C	Deamidated (NQ)	0.000000000100.0	Spectrum24405 scans: 11534,	127/126	---	128/126	---	129/126	---	130/126	---	131/126	---	126		127		128		129		130		131		emPAI	1.07
gi|115440691	Os01g0817700 [Oryza sativa Japonica Group]	1029	69230	85	64	22	18	38.6	5.42	165309	1	2871.45	3	2871.45	0	75.15		35	1e-06	R	VNLPNGDMVGHTGDIEATVVACK	A	Deamidated (NQ); Oxidation (M)	0.00001002000000000000000.0	Spectrum108800 scans: 10973,	127/126	---	128/126	---	129/126	---	130/126	---	131/126	---	126		127		128		129		130		131		emPAI	2.49
gi|115440741	Os01g0821800 [Oryza sativa Japonica Group]	52	54297	6	3	4	3	9	8.11	63944	1	1477.75	2	1477.76	0	45.49		34	0.00084	R	GVPFTTSAGPCR	S			Spectrum33526 scans: 6799,	127/126	0.95	128/126	0.934	129/126	1.117	130/126	0.886	131/126	0.424	126	6947	127	15660	128	8108	129	18450	130	5815	131	4314	emPAI	0.19
gi|115440749	Os01g0822900 [Oryza sativa Japonica Group]	51	13514	2	2	2	2	27.5	9.28	138687	1	2217.08	3	2217.08	0	39.53		33	0.0025	R	ACCGGIQSLLAAANNTPDR	R			Spectrum50641 scans: 11646,	127/126	0.892	128/126	1.12	129/126	0.873	130/126	1.06	131/126	1.078	126	1152	127	2437	128	1613	129	2391	130	1154	131	1816	emPAI	0.57
gi|115440753	Os01g0823100 [Oryza sativa Japonica Group]	35	28086	1	1	1	1	4.4	6.78	56793	1	1421.69	2	1421.69	0	35.42		31	0.0042	K	GSSTGWQPMSR	N			Spectrum132339 scans: 5541,	127/126	1.328	128/126	0.837	129/126	1.229	130/126	0.887	131/126	0.464	126	7108	127	22390	128	7438	129	20760	130	5958	131	4829	emPAI	0.12
gi|115440757	Os01g0823300 [Oryza sativa Japonica Group]	76	17673	5	3	3	2	39.1	11.02	164117	1	2819.47	4	2819.47	0	20.15	21	35	0.013	R	EDRPQGPRPGGGAPAPGGAAAPAPNVAR	T			Spectrum30670 scans: 3650,	127/126	---	128/126	---	129/126	---	130/126	---	131/126	---	126		127		128		129		130		131		emPAI	0.42
gi|115440795	Os01g0826900 [Oryza sativa Japonica Group]	41	86632	1	1	1	1	1.1	9.08	27573	1	1184.73	2	1184.73	0	41.23		32	0.0013	R	VLELEVVR	K			Spectrum153620 scans: 11073,	127/126	0.953	128/126	1.102	129/126	0.773	130/126	0.944	131/126	0.874	126	4627	127	10460	128	6373	129	8498	130	4125	131	5913	emPAI	0.04
gi|115440813	Os01g0829000 [Oryza sativa Japonica Group]	38	41574	3	1	2	1	4.7	5.66	58103	1	1432.8	2	1432.8	0	37.98		36	0.0068	R	EVEEGWVK	E			Spectrum77342 scans: 9095,	127/126	2.234	128/126	1.323	129/126	2.085	130/126	0.625	131/126	0.66	126	11340	127	60090	128	18760	129	56200	130	6693	131	10950	emPAI	0.08
gi|115440823	Os01g0829800 [Oryza sativa Japonica Group]	335	48004	17	14	8	7	24.5	7.63	140096	1	2238.15	3	2238.13	0	60.08		35	3.8e-05	K	TRPSVTFTNEETEELTR	R			Spectrum5458 scans: 8498,	127/126	2.379	128/126	0.888	129/126	1.753	130/126	0.677	131/126	0.658	126	5248	127	29610	128	5825	129	21870	130	3357	131	5055	emPAI	0.82
gi|115440827	Os01g0830000 [Oryza sativa Japonica Group]	264	67766	22	15	13	9	24.4	6.02	138730	1	2218.13	2	2218.13	0	59.94	25	35	3.5e-06	K	LNSLDEVDPELLNTFDR	L			Spectrum113010 scans: 15620,	127/126	1.255	128/126	1.488	129/126	0.556	130/126	0.623	131/126	0.87	126	2760	127	8217	128	5134	129	3651	130	1624	131	3513	emPAI	0.6
gi|115440829	Os01g0830100 [Oryza sativa Japonica Group]	45	55834	6	2	6	2	9.9	8.86	51308	1	1375.81	2	1375.82	0	38.98		35	0.0045	R	GFAGLGPTAK	G			Spectrum107163 scans: 9172,	127/126	0.883	128/126	0.91	129/126	1.032	130/126	1.211	131/126	1.246	126	16810	127	35200	128	19120	129	41230	130	19230	131	30650	emPAI	0.12
gi|115440863	Os01g0833200 [Oryza sativa Japonica Group]	48	23281	1	1	1	1	6.4	6.23	74159	1	1560.81	2	1560.81	0	48.17	29	34	0.00015	R	FGPNDAQLDLSR	G			Spectrum121941 scans: 9624,	127/126	1.282	128/126	1.039	129/126	0.853	130/126	0.959	131/126	0.797	126	9203	127	27990	128	11950	129	18670	130	8334	131	10730	emPAI	0.14
gi|115440871	Os01g0833700 [Oryza sativa Japonica Group]	73	65197	13	5	8	4	13.7	5.75	116947	1	1942.88	3	1942.88	0	27.59		28	0.012	K	QYCEMESHEEK	L	Oxidation (M)	0.00002000000.0	Spectrum160188 scans: 2783,	127/126	---	128/126	---	129/126	---	130/126	---	131/126	---	126		127		128		129		130		131		emPAI	0.22
gi|115440881	Os01g0834500 [Oryza sativa Japonica Group]	180	21035	17	10	5	4	26.1	10.43	85973	1	1662.99	4	1662.99	1	28.93	22	34	0.0023	R	KGHAVGDIPGVR	F			Spectrum44638 scans: 5035,	127/126	2.739	128/126	1.515	129/126	2.733	130/126	1.322	131/126	0.79	126	2155	127	14000	128	4081	129	14000	130	2691	131	2490	emPAI	1.09
gi|115440917	Os01g0837500 [Oryza sativa Japonica Group]	120	57199	7	3	5	2	12.7	5.45	120624	1	1980.08	3	1980.08	0	26.78		35	0.082	K	ADLEEVSGLYLDAK	S			Spectrum125623 scans: 13682,	127/126	---	128/126	---	129/126	---	130/126	---	131/126	---	126		127		128		129		130		131		emPAI	0.12
gi|115440923	Os01g0837800 [Oryza sativa Japonica Group]	27	49681	2	1	1	1	1.9	5.23	55758	1	1409.78	2	1409.82	0	26.64	27	35	0.013	R	TFTNEIVK	A	Deamidated (NQ)	0.00010000.0	Spectrum5208 scans: 7806,	127/126	---	128/126	---	129/126	---	130/126	---	131/126	---	126		127		128		129		130		131		emPAI	0.07
gi|115440945	Os01g0839300 [Oryza sativa Japonica Group]	36	21492	2	1	2	1	8.7	10.68	34098	1	1226.7	3	1226.7	0	27.65	28	33	0.011	R	GDDVVHK	L			Spectrum51339 scans: 3214,	127/126	---	128/126	---	129/126	---	130/126	---	131/126	---	126		127		128		129		130		131		emPAI	0.16
gi|115440953	Os01g0839900 [Oryza sativa Japonica Group]	62	28745	1	1	1	1	8.1	7.87	139871	1	2234.98	3	2234.98	0	61.9		26	2.9e-06	R	TGCTGAGAQLHCATGDCGGR	L			Spectrum583 scans: 3117,	127/126	2.042	128/126	0.73	129/126	1.816	130/126	0.485	131/126	0.424	126	1035	127	5013	128	944.3	129	4469	130	474.4	131	642.3	emPAI	0.12
gi|115440961	Os01g0840700 [Oryza sativa Japonica Group]	104	17462	12	6	5	4	36.4	11.43	77996	1	1595.89	2	1595.9	0	42.78	27	34	0.0003	R	EVVGFAPYEK	R			Spectrum166630 scans: 9879,	127/126	1.143	128/126	1.031	129/126	0.757	130/126	0.541	131/126	0.307	126	57170	127	155000	128	73680	129	102900	130	29190	131	25650	emPAI	1.43
gi|115440977	Os01g0841600 [Oryza sativa Japonica Group]	149	31609	13	9	6	5	23.5	5.58	108099	1	1858.01	2	1858.02	0	62.47	27	35	2.9e-06	K	WLVTNVSPAVAESTR	I			Spectrum95821 scans: 12606,	127/126	6.234	128/126	1.366	129/126	2.496	130/126	0.847	131/126	0.609	126	2897	127	42830	128	4947	129	17190	130	2317	131	2582	emPAI	1.01
gi|115441039	Os01g0847700 [Oryza sativa Japonica Group]	126	41849	13	10	10	8	25.9	6.87	151671	1	2476.33	3	2476.33	0	34.37	23	35	0.00078	K	QNLDVYDWSIPEDLLAK	F			Spectrum28343 scans: 15978,	127/126	0.918	128/126	1.092	129/126	0.829	130/126	4.518	131/126	1.37	126	523	127	1139	128	714	129	1031	130	2232	131	1048	emPAI	0.98
gi|115441071	Os01g0850700 [Oryza sativa Japonica Group]	288	62749	10	8	4	4	10	5.28	123646	1	2014.06	2	2014.05	0	92.51	29	35	5.3e-09	R	NVVDIESDAVSSGQLPR	E			Spectrum7905 scans: 11194,	127/126	0.634	128/126	1.413	129/126	1.411	130/126	0.888	131/126	0.934	126	8060	127	12120	128	14240	129	27030	130	6761	131	11010	emPAI	0.36
gi|115441075	Os01g0850900 [Oryza sativa Japonica Group]	28	27484	6	1	4	1	17.6	5.87	109578	1	1870.01	2	1870.01	0	27.53		35	0.067	K	GQMTMQFLLPSK	Y	2 Oxidation (M)	0.002020000000.0	Spectrum62242 scans: 10565,	127/126	---	128/126	---	129/126	---	130/126	---	131/126	---	126		127		128		129		130		131		emPAI	0.12
gi|115441077	Os01g0851000 [Oryza sativa Japonica Group]	48	66272	3	1	3	1	5.5	5.99	77394	2	1590.85	2	1590.81	0	20.02		35	0.34	K	QEAEQEAAEK	E	Deamidated (NQ)	0.1000000000.0	Spectrum73731 scans: 5087,	127/126	---	128/126	---	129/126	---	130/126	---	131/126	---	126		127		128		129		130		131		emPAI	0.05
gi|115441087	Os01g0851700 [Oryza sativa Japonica Group]	441	109305	30	23	17	13	23.5	6.82	160577	1	2722.3	3	2722.31	0	42		33	0.0013	R	SGAFGTYDYAPLLDSLEGNSGFGR	G			Spectrum28140 scans: 15731,	127/126	0.881	128/126	1.075	129/126	0.808	130/126	0.693	131/126	0.71	126	492.3	127	1029	128	661.6	129	945.5	130	322.2	131	511.7	emPAI	0.7
gi|115441171	Os01g0859200 [Oryza sativa Japonica Group]	44	43469	1	1	1	1	3.2	6.27	73177	1	1551.79	2	1551.79	0	44.3		34	0.0011	R	AGYGDSDANPK	R			Spectrum72376 scans: 3582,	127/126	1.411	128/126	0.928	129/126	1.384	130/126	2.127	131/126	1.852	126	2754	127	9219	128	3194	129	9063	130	5534	131	7463	emPAI	0.08
gi|115441185	Os01g0860500 [Oryza sativa Japonica Group]	39	35961	1	1	1	1	2.6	8.43	49086	1	1349.77	2	1349.77	0	38.95		36	0.0051	K	SCQSLGIK	V			Spectrum41958 scans: 6015,	127/126	1.157	128/126	0.9	129/126	0.843	130/126	3.78	131/126	2.773	126	6727	127	13570	128	5976	129	9600	130	21060	131	24410	emPAI	0.09
gi|115441199	Os01g0862000 [Oryza sativa Japonica Group]	57	21844	3	2	2	1	9.7	8.71	79449	1	1608.84	2	1608.84	0	40.01	28	35	0.0007	R	GDYGESADLPK	Q			Spectrum4308 scans: 7229,	127/126	1.169	128/126	0.88	129/126	1.089	130/126	1.206	131/126	1.504	126	11440	127	31720	128	12580	129	29620	130	13030	131	25170	emPAI	0.15
gi|115441201	Os01g0862200 [Oryza sativa Japonica Group]	174	22423	9	7	5	4	26.9	8.82	151661	1	2476.27	3	2476.27	1	55.13		35	0.00011	K	DEIVRADDDDDGVSLGTVK	L			Spectrum35112 scans: 8550,	127/126	0.468	128/126	0.857	129/126	0.694	130/126	0.917	131/126	0.824	126	3931	127	4362	128	4211	129	6483	130	3404	131	4736	emPAI	0.75
gi|115441203	Os01g0862300 [Oryza sativa Japonica Group]	145	55027	15	11	10	7	22.3	6.17	140050	1	2237.21	3	2237.2	0	29.06	27	35	0.0072	K	EKPVEESSPEYEK	L			Spectrum57760 scans: 5626,	127/126	1.805	128/126	1.096	129/126	1.57	130/126	1.073	131/126	0.986	126	4426	127	18950	128	6066	129	16520	130	4486	131	6386	emPAI	0.5
gi|115441235	Os01g0865100 [Oryza sativa Japonica Group]	34	39236	4	1	3	1	10.4	8.83	139865	1	2234.3	3	2234.3	0	33.64	30	33	0.005	K	SGNLLINSGIQGYSLLK	T			Spectrum141663 scans: 15853,	127/126	0.814	128/126	1.01	129/126	0.943	130/126	1.169	131/126	1.171	126	2937	127	5672	128	3707	129	6587	130	3243	131	5030	emPAI	0.08
gi|115441247	Os01g0866100 [Oryza sativa Japonica Group]	465	25288	37	27	7	6	40.9	5.18	150426	1	2445.34	4	2445.33	0	29.23	27	35	0.0074	R	VAPEEHPVLLTEAPMNPK	A	Oxidation (M)	0.000000000000002000.0	Spectrum106976 scans: 8966,	127/126	0.708	128/126	0.667	129/126	0.686	130/126	1.68	131/126	1.317	126	1911	127	3208	128	1594	129	3115	130	3033	131	3681	emPAI	4.01
gi|115441249	Os01g0866200 [Oryza sativa Japonica Group]	41	18753	8	3	5	2	26.5	11.29	44376	1	1307.75	2	1307.75	0	27.59		36	0.079	R	EIAQDFK	T			Spectrum108056 scans: 7736,	127/126	---	128/126	---	129/126	---	130/126	---	131/126	---	126		127		128		129		130		131		emPAI	0.39
gi|115441251	Os01g0866300 [Oryza sativa Japonica Group]	29	27665	2	1	1	1	6	8.39	112101	1	1891.97	3	1891.98	0	23.93	26	35	0.019	K	SSDLSAASQMFYK	Q			Spectrum9486 scans: 12934,	127/126	---	128/126	---	129/126	---	130/126	---	131/126	---	126		127		128		129		130		131		emPAI	0.12
gi|115441253	Os01g0866400 [Oryza sativa Japonica Group]	765	44127	61	46	14	12	49.9	5.85	167957	1	3055.55	3	3055.54	0	36.01	25	35	0.0009	R	VLYEVFPMSFLMEQAGGQSFTGK	E	2 Oxidation (M)	0.00000002000200000000000.0	Spectrum99650 scans: 16858,	127/126	0	128/126	0.786	129/126	0	130/126	1.604	131/126	1.414	126	509.2	127	0	128	500.3	129	0	130	771.4	131	1053	emPAI	2.17
gi|115441257	Os01g0866600 [Oryza sativa Japonica Group]	47	11538	3	2	2	1	22.3	5.52	142984	1	2557.39	3	2557.39	1	31.08		35	0.03	K	ALTPAQAQPQPEPAADKAPQA	-			Spectrum93619 scans: 6411,	127/126	---	128/126	---	129/126	---	130/126	---	131/126	---	126		127		128		129		130		131		emPAI	0.3
gi|115441259	Os01g0866700 [Oryza sativa Japonica Group]	33	12815	3	1	3	1	25	4.78	60524	1	1450.87	2	1450.87	0	33.46	32	34	0.0089	R	GDGVILVSPPLR	T			Spectrum166933 scans: 10214,	127/126	1.064	128/126	0.968	129/126	1.184	130/126	0.919	131/126	0.949	126	5220	127	13170	128	6319	129	14690	130	4530	131	7246	emPAI	0.27
gi|115441273	Os01g0867800 [Oryza sativa Japonica Group]	58	54383	4	2	3	2	6.8	6.46	82250	1	1632.83	2	1632.83	0	25.13		34	0.087	R	DFTNPSLPTEQR	S			Spectrum91724 scans: 8096,	127/126	---	128/126	---	129/126	---	130/126	---	131/126	---	126		127		128		129		130		131		emPAI	0.12
gi|115441285	Os01g0868900 [Oryza sativa Japonica Group]	77	84031	4	3	4	3	7	8.72	144602	1	2318.3	3	2318.3	0	30.1		35	0.032	R	ATLLNTKPAPEAAAYSSR	G			Spectrum92436 scans: 8879,	127/126	---	128/126	---	129/126	---	130/126	---	131/126	---	126		127		128		129		130		131		emPAI	0.12
gi|115441299	Os01g0869800 [Oryza sativa Japonica Group]	481	31323	23	17	7	5	26.5	6.43	154632	1	2548.42	3	2548.41	1	53.8		34	0.00012	K	FKTEDGIFGTSGGIGFTK	E			Spectrum139799 scans: 13786,	127/126	0.3	128/126	0.816	129/126	0.387	130/126	0.583	131/126	0.714	126	57100	127	40580	128	58210	129	52530	130	31450	131	59620	emPAI	1.24
gi|115441313	Os01g0871300 [Oryza sativa Japonica Group]	162	55807	10	8	7	5	17.7	7.96	150594	1	2450.35	3	2450.36	0	64.09		35	1.3e-05	K	AGLAALNLGYAGGEAVSTMVK	A			Spectrum127117 scans: 15338,	127/126	0.882	128/126	0.816	129/126	1	130/126	0.909	131/126	0.932	126	854.8	127	1789	128	871.6	129	2032	130	734.3	131	1165	emPAI	0.41
gi|115441335	Os01g0872700 [Oryza sativa Japonica Group]	81	133237	2	2	1	1	1	6.81	51213	1	1375.64	2	1375.64	0	52.85		28	3.7e-05	K	DAADAAAEEER	L			Spectrum16423 scans: 2725,	127/126	1.063	128/126	0.846	129/126	0.901	130/126	0.545	131/126	0.597	126	3219	127	8112	128	3404	129	6898	130	1657	131	2812	emPAI	0.02
gi|115441357	Os01g0874700 [Oryza sativa Japonica Group]	204	79650	29	14	16	11	30.5	4.65	158981	1	2679.42	3	2679.42	0	31.06		35	0.028	K	AEAAPAEEAKPAEPEPEEK	T			Spectrum162484 scans: 5313,	127/126	---	128/126	---	129/126	---	130/126	---	131/126	---	126		127		128		129		130		131		emPAI	0.56
gi|115441367	Os01g0875400 [Oryza sativa Japonica Group]	29	47646	2	2	2	2	5.4	5.83	78739	1	1602.92	2	1602.92	0	26.31	23	36	0.0047	R	VVGDDTLGELK	R			Spectrum122862 scans: 10637,	127/126	2.284	128/126	1.112	129/126	0.921	130/126	0.888	131/126	0.792	126	8981	127	48640	128	12480	129	19660	130	7533	131	10410	emPAI	0.14
gi|115441407	Os01g0878900 [Oryza sativa Japonica Group]	233	33558	10	9	5	4	20.7	5.7	141804	1	2268.12	3	2268.12	0	48.89		34	0.00036	R	GNNDTIHDFEGYGFPK	S			Spectrum123074 scans: 10871,	127/126	3.029	128/126	1.112	129/126	3.03	130/126	0.353	131/126	0.482	126	6977	127	50120	128	9702	129	50260	130	2326	131	4916	emPAI	0.6
gi|115441425	Os01g0880300 [Oryza sativa Japonica Group]	127	61779	4	4	3	3	6.9	6.14	138495	1	2212.14	3	2212.14	0	95.32		35	1.1e-08	R	DLTISNTAGPDAHQAVAFR	S			Spectrum106911 scans: 8895,	127/126	1.567	128/126	1.132	129/126	0.77	130/126	0.841	131/126	0.661	126	2939	127	10920	128	4159	129	5381	130	2334	131	2844	emPAI	0.17
gi|115441437	Os01g0881300 [Oryza sativa Japonica Group]	80	33435	1	1	1	1	4.8	8.54	92591	1	1718.87	2	1718.87	0	80.24		34	2.6e-07	K	VVADDADADADGK	S			Spectrum18681 scans: 5212,	127/126	0.787	128/126	1.036	129/126	1.683	130/126	0.193	131/126	0.212	126	11500	127	21470	128	14890	129	46000	130	2100	131	3563	emPAI	0.1
gi|115441459	Os01g0882500 [Oryza sativa Japonica Group]	49	26444	3	1	2	1	8.5	9.05	77218	1	1588.92	2	1588.91	0	48.89	33	35	0.00026	R	GLGDPETTLTK	I			Spectrum134963 scans: 8452,	127/126	0.64	128/126	0.784	129/126	0.743	130/126	0.661	131/126	0.692	126	58790	127	89290	128	57650	129	103900	130	36720	131	59520	emPAI	0.13
gi|115441503	Os01g0886600 [Oryza sativa Japonica Group]	101	60467	6	3	5	3	12.3	5.53	162126	1	2764.32	3	2764.33	1	57.91		33	3.5e-05	R	LREDGGGGGGGSSGDSSGGEGTSAAPK	R			Spectrum832 scans: 3391,	127/126	1.699	128/126	1.233	129/126	1.805	130/126	0	131/126	0.228	126	1003	127	4041	128	1546	129	4305	130	0	131	334.9	emPAI	0.17
gi|115441513	Os01g0887700 [Oryza sativa Japonica Group]	47	35655	2	2	1	1	2.9	5.47	47115	1	1333.78	2	1333.79	0	43		36	0.0024	K	ALTTDVEK	F			Spectrum120159 scans: 6064,	127/126	0.886	128/126	0.586	129/126	0.922	130/126	1.482	131/126	0.544	126	41350	127	63880	128	23910	129	64580	130	50740	131	29430	emPAI	0.09
gi|115441519	Os01g0888500 [Oryza sativa Japonica Group]	288	96179	18	14	10	8	13.9	4.89	144684	1	2319.3	3	2319.3	0	32.91	27	34	0.0031	K	INGLPPPTPVEDLELEK	V	Deamidated (NQ)	0.01000000000000000.0	Spectrum111832 scans: 14313,	127/126	0.825	128/126	0.713	129/126	0.922	130/126	1	131/126	1.012	126	1578	127	3086	128	1407	129	3460	130	1490	131	2336	emPAI	0.31
gi|115441529	Os01g0889000 [Oryza sativa Japonica Group]	44	88537	3	3	2	2	3.6	9.02	100789	1	1790.88	2	1790.88	0	35.59	24	32	0.00071	K	GFDPANPGPPPDPER	W			Spectrum46194 scans: 6748,	127/126	1.88	128/126	1.062	129/126	0.639	130/126	0.752	131/126	0.405	126	1342	127	5983	128	1782	129	2040	130	953.8	131	795.2	emPAI	0.08
gi|115441535	Os01g0889800 [Oryza sativa Japonica Group]	77	44640	6	4	4	3	10.8	6.08	93305	1	1723.98	3	1723.98	1	27.41	24	35	0.0048	K	LRDEPGAQLLDIR	R			Spectrum123037 scans: 10830,	127/126	0.847	128/126	0.977	129/126	0.828	130/126	1.273	131/126	1.415	126	6448	127	12960	128	7878	129	12700	130	7751	131	13350	emPAI	0.24
gi|115441565	Os01g0892600 [Oryza sativa Japonica Group]	39	49681	3	2	1	1	3.3	5.55	123342	1	2010.06	3	2010.05	0	29.87	22	35	0.0017	K	DPTECFFPAELVK	S			Spectrum169852 scans: 13443,	127/126	0.724	128/126	1.076	129/126	0.944	130/126	0.9	131/126	0.756	126	441.5	127	758.3	128	593.9	129	990.4	130	375.2	131	488.3	emPAI	0.14
gi|115441579	Os01g0894500 [Oryza sativa Japonica Group]	37	21962	1	1	1	1	5.6	4.8	53082	1	1391.66	2	1391.66	0	36.82	23	29	0.00042	K	DQELVEDCR	K			Spectrum56576 scans: 4320,	127/126	1.286	128/126	1.014	129/126	1.298	130/126	0.65	131/126	1.034	126	16850	127	51400	128	21360	129	51990	130	10340	131	25500	emPAI	0.15
gi|115441583	Os01g0894700 [Oryza sativa Japonica Group]	135	28989	17	13	7	6	27.9	7.7	127939	1	2059.21	3	2059.21	0	39.84	33	33	0.0023	R	TSNIPSSILLQMLGK	S			Spectrum144497 scans: 19041,	127/126	0.503	128/126	0.986	129/126	0.58	130/126	1.216	131/126	0.968	126	3263	127	3889	128	4021	129	4499	130	3748	131	4622	emPAI	1.14
gi|115441587	Os01g0895100 [Oryza sativa Japonica Group]	948	41541	45	43	13	13	45.4	9.3	149706	1	2427.27	3	2427.27	0	49.31	31	35	0.00015	K	VSEMLGNVNTSGALSAFEK	M	Oxidation (M)	0.0002000000000000000.0	Spectrum24779 scans: 11950,	127/126	0.691	128/126	0.964	129/126	0.786	130/126	1.473	131/126	1.516	126	1240	127	2031	128	1494	129	2318	130	1725	131	2750	emPAI	5.29
gi|115441603	Os01g0896500 [Oryza sativa Japonica Group]	400	73542	24	17	15	12	27.4	5.01	157986	1	2645.36	3	2645.35	0	32.13		35	0.022	R	ALLDAPVPTTFPADASDAEAAFAR	L			Spectrum156702 scans: 14489,	127/126	---	128/126	---	129/126	---	130/126	---	131/126	---	126		127		128		129		130		131		emPAI	0.76
gi|115441607	Os01g0896800 [Oryza sativa Japonica Group]	278	41640	32	22	8	7	20.1	9.18	132144	1	2113.17	3	2113.17	1	26.45	21	35	0.0035	K	KGIDADGMEALYK	K	Oxidation (M)	0.0000000200000.0	Spectrum35983 scans: 9509,	127/126	1.947	128/126	1.113	129/126	2.014	130/126	0.784	131/126	0.321	126	11920	127	55040	128	16580	129	57060	130	8832	131	5591	emPAI	1.15
gi|115441727	Os01g0908400 [Oryza sativa Japonica Group]	39	8724	1	1	1	1	16.4	6.07	79553	1	1609.85	2	1609.86	0	38.65		35	0.0049	R	MQAELMAQAK	E	2 Oxidation (M)	0.2000020000.0	Spectrum88434 scans: 4461,	127/126	0.987	128/126	1.135	129/126	1.051	130/126	0.984	131/126	1.495	126	2785	127	6520	128	3952	129	6958	130	2589	131	6091	emPAI	0.4
gi|115441733	Os01g0908700 [Oryza sativa Japonica Group]	43	52111	1	1	1	1	3.4	5.9	116969	1	2022.06	3	2022.06	0	42.91	23	36	0.00011	R	SVDTASGQLSSQEQK	T			Spectrum52871 scans: 4914,	127/126	1.216	128/126	0.849	129/126	1.171	130/126	0.954	131/126	1.065	126	1651	127	3500	128	1383	129	3275	130	1305	131	2301	emPAI	0.06
gi|115441759	Os01g0911200 [Oryza sativa Japonica Group]	186	87247	12	9	8	5	12.3	6.14	133801	1	2139.27	3	2139.27	0	41.55	22	32	0.00014	K	APKPPAQAVDPFSK	F			Spectrum93190 scans: 9709,	127/126	2.276	128/126	0.885	129/126	1.602	130/126	0.566	131/126	0.722	126	11360	127	61320	128	12560	129	43260	130	6077	131	12000	emPAI	0.2
gi|115441773	Os01g0912700 [Oryza sativa Japonica Group]	78	38519	1	1	1	1	4.2	8.68	74262	1	1561.74	2	1561.74	0	78.28		30	1.9e-07	K	EVETAAGDGAEER	S			Spectrum42660 scans: 2854,	127/126	0.835	128/126	1.137	129/126	0.527	130/126	1.414	131/126	3.171	126	2848	127	5642	128	4047	129	3566	130	3803	131	13210	emPAI	0.09
gi|115441775	Os01g0913000 [Oryza sativa Japonica Group]	185	23915	14	11	7	4	29.4	8.81	105005	1	1829.09	3	1829.09	0	36.46	25	33	0.00084	K	LDELIQAIETVK	S			Spectrum128968 scans: 17474,	127/126	0.557	128/126	0.736	129/126	0.498	130/126	0.92	131/126	1.568	126	42560	127	56180	128	39130	129	50380	130	36980	131	97640	emPAI	0.93
gi|115441819	Os01g0915800 [Oryza sativa Japonica Group]	143	20596	4	4	2	2	19	9.6	129600	1	2080.13	3	2080.12	0	53.44	29	35	4.3e-05	R	GDPFEFTLGNGQVIK	G	Deamidated (NQ)	0.000000000100000.0	Spectrum169895 scans: 13491,	127/126	1.331	128/126	0.965	129/126	1.165	130/126	0.817	131/126	1.016	126	594.2	127	1875	128	716.8	129	1646	130	458.3	131	883.6	emPAI	0.57
gi|115441825	Os01g0916200 [Oryza sativa Japonica Group]	132	117012	9	6	6	3	6.3	5.43	135340	1	2164.05	3	2164.05	0	48.12	26	33	6.3e-05	R	LIAEGFGEEDEGADSQLR	S			Spectrum8803 scans: 12183,	127/126	1.254	128/126	0.943	129/126	1.446	130/126	1.486	131/126	0.86	126	5086	127	15120	128	5998	129	17480	130	7139	131	6400	emPAI	0.12
gi|115441829	Os01g0916400 [Oryza sativa Japonica Group]	431	59115	20	19	9	8	20.1	5.66	121032	1	1985.04	2	1985.03	0	49.09		35	0.00041	R	WDEQFYGQDLVK	K			Spectrum154936 scans: 12528,	127/126	1.227	128/126	1.1	129/126	1.11	130/126	1.095	131/126	1.142	126	12940	127	37660	128	17800	129	34140	130	13390	131	21620	emPAI	0.72
gi|115441831	Os01g0916600 [Oryza sativa Japonica Group]	661	16912	29	26	6	6	58	7.98	139086	1	2223.19	2	2223.19	0	48.5	25	36	5.3e-05	K	LFVGGLSWNTNDDSLK	E			Spectrum142148 scans: 16391,	127/126	2.207	128/126	1.295	129/126	1.74	130/126	0.357	131/126	0.432	126	7485	127	39180	128	12120	129	30960	130	2525	131	4732	emPAI	5.22
gi|115441853	Os01g0918200 [Oryza sativa Japonica Group]	75	13121	6	4	4	2	28.7	5.1	107637	1	1853.02	3	1853.02	1	23.88		35	0.15	K	VKGQDGNEVFFR	I			Spectrum47319 scans: 7987,	127/126	---	128/126	---	129/126	---	130/126	---	131/126	---	126		127		128		129		130		131		emPAI	1.01
gi|115441855	Os01g0918300 [Oryza sativa Japonica Group]	212	12869	11	9	4	2	35	4.95	115410	1	1927.97	3	1927.97	0	49.15	24	34	3.1e-05	R	QSVDMNAIAFLFDGR	R	Oxidation (M)	0.000020000000000.0	Spectrum27461 scans: 14958,	127/126	0.501	128/126	0.889	129/126	0.693	130/126	1.119	131/126	1.434	126	739.5	127	878.3	128	821.5	129	1218	130	781.9	131	1551	emPAI	1.57
gi|115441861	Os01g0919400 [Oryza sativa Japonica Group]	86	14565	3	3	2	2	24.5	7.77	135733	1	2169.07	3	2169.07	0	29.28	28	34	0.0088	R	ETSEDLAEDLFEGEK	A			Spectrum169286 scans: 12813,	127/126	0.314	128/126	0.804	129/126	0.292	130/126	0.888	131/126	1.078	126	959.9	127	715.6	128	964.7	129	665.7	130	804.8	131	1514	emPAI	0.88
gi|115441867	Os01g0919700 [Oryza sativa Japonica Group]	30	48163	1	1	1	1	2.4	7.11	45243	1	1323.64	2	1323.64	0	30.05	28	30	0.0069	K	SDEWFAQGR	M			Spectrum92169 scans: 8585,	127/126	0.567	128/126	0.855	129/126	0.807	130/126	1.237	131/126	1.068	126	17300	127	23250	128	18500	129	33210	130	20210	131	27020	emPAI	0.07
gi|115441871	Os01g0919900 [Oryza sativa Japonica Group]	520	51478	24	22	11	10	33	6.58	152706	1	2502.28	3	2502.28	0	57.72		35	6.3e-05	K	LFEIDPDGTVLAFADMMK	K	2 Oxidation (M)	0.000000000000000220.0	Spectrum54038 scans: 15427,	127/126	0.338	128/126	1.334	129/126	0.711	130/126	0.334	131/126	0.92	126	1319	127	1056	128	2200	129	2229	130	416.5	131	1775	emPAI	1.24
gi|115441881	Os01g0920400 [Oryza sativa Japonica Group]	254	100058	14	13	10	9	13.4	6.56	104880	1	1828.96	2	1828.96	0	64.24	31	35	5.5e-06	K	TLDEIPLEADTVER	G			Spectrum37083 scans: 10724,	127/126	1.284	128/126	1.043	129/126	1.347	130/126	1.096	131/126	0.964	126	4944	127	15050	128	6448	129	15830	130	5117	131	6974	emPAI	0.38
gi|115441899	Os01g0921600 [Oryza sativa Japonica Group]	216	26484	10	8	5	3	28.7	5.42	122528	1	2000.97	3	2000.98	0	36.93	26	33	0.0009	K	VTYEQNPHDADNLTR	W			Spectrum31628 scans: 4708,	127/126	1.055	128/126	0.831	129/126	0.855	130/126	0.693	131/126	0.677	126	2999	127	7503	128	3116	129	6096	130	1964	131	2970	emPAI	0.43
gi|115441929	Os01g0924000 [Oryza sativa Japonica Group]	116	25265	13	8	5	4	22.6	10.04	128958	1	2071.25	3	2071.26	0	33.12		30	0.0061	K	IYGDQVAKPGAIIIR	Q			Spectrum94533 scans: 11188,	127/126	0.174	128/126	1.104	129/126	0.355	130/126	2.365	131/126	0.271	126	24540	127	10140	128	33870	129	20720	130	54810	131	9726	emPAI	1.7
gi|115441943	Os01g0924900 [Oryza sativa Japonica Group]	54	75367	3	1	2	1	4.5	6.14	123939	1	2017.01	3	2017.01	1	53.54		34	0.00012	K	AEKEGEGEEPQSGGR	K			Spectrum16035 scans: 2299,	127/126	1.327	128/126	1.129	129/126	0.821	130/126	0.6	131/126	0.307	126	1358	127	4273	128	1916	129	2650	130	770	131	609.4	emPAI	0.04
gi|115441959	Os01g0925800 [Oryza sativa Japonica Group]	50	24002	2	1	2	1	9.7	4.95	59144	1	1439.73	2	1439.73	0	50.22	25	33	3.2e-05	K	NSSTGMEEK	V			Spectrum929 scans: 3083,	127/126	1.893	128/126	0.969	129/126	1.246	130/126	0.726	131/126	0.701	126	4537	127	14970	128	4335	129	9570	130	2728	131	4160	emPAI	0.14
gi|115441963	Os01g0926300 [Oryza sativa Japonica Group]	1094	53677	56	48	17	15	38.9	6.07	145691	1	2339.23	3	2339.23	0	53.29	23	35	1.1e-05	R	TIDANVSDAEGVYSALEK	L			Spectrum110765 scans: 13137,	127/126	1.463	128/126	1.053	129/126	1.526	130/126	1.96	131/126	2.463	126	3266	127	11330	128	4299	129	11850	130	6047	131	11770	emPAI	3.43
gi|115441983	Os01g0927900 [Oryza sativa Japonica Group]	101	68188	10	5	8	4	13.2	7.62	103702	1	1817.04	3	1817.03	0	28.18	30	35	0.016	R	VSEIEEWNLIK	D			Spectrum26362 scans: 13720,	127/126	---	128/126	---	129/126	---	130/126	---	131/126	---	126		127		128		129		130		131		emPAI	0.21
gi|115441987	Os01g0928100 [Oryza sativa Japonica Group]	55	68729	1	1	1	1	2.6	5.59	104360	1	1822.94	3	1822.94	0	55.07		34	9.7e-05	R	NAVAPTSHDAIDVER	G			Spectrum18144 scans: 4620,	127/126	1.329	128/126	0.946	129/126	1.216	130/126	0.888	131/126	0.769	126	2924	127	9219	128	3458	129	8454	130	2453	131	3291	emPAI	0.05
gi|115442003	Os01g0929100 [Oryza sativa Japonica Group]	30	22639	1	1	1	1	6.2	4.36	81782	1	1628.8	2	1628.8	0	29.93	22	32	0.0018	K	YGELWDFTVDR	R			Spectrum156333 scans: 14080,	127/126	0.226	128/126	1.008	129/126	0.24	130/126	0.569	131/126	0.488	126	16760	127	8981	128	21120	129	9579	130	9010	131	11960	emPAI	0.15
gi|115442023	Os01g0930800 [Oryza sativa Japonica Group]	91	62779	9	4	8	4	15.6	5.37	120040	1	1974.06	3	1974.04	0	33.46	22	36	0.00089	R	SPSNWDIFTHQGK	M			Spectrum63471 scans: 11918,	127/126	0.973	128/126	1.191	129/126	0.845	130/126	1.092	131/126	0.844	126	5747	127	13260	128	8554	129	11540	130	5927	131	7100	emPAI	0.23
gi|115442053	Os01g0933900 [Oryza sativa Japonica Group]	156	26818	13	11	4	3	22.2	6.23	149119	1	2417.38	3	2417.38	1	23.96	24	33	0.011	K	YKAEGADLLPAEASPAK	L			Spectrum22009 scans: 8876,	127/126	---	128/126	---	129/126	---	130/126	---	131/126	---	126		127		128		129		130		131		emPAI	0.6
gi|115442071	Os01g0934800 [Oryza sativa Japonica Group]	44	31675	6	4	3	2	18.7	5.99	167994	1	3061.55	4	3061.56	0	23.64	22	35	0.0073	R	VDEVGTFEEYSRPLLDAVAAAAAPGER	L			Spectrum41673 scans: 15984,	127/126	---	128/126	---	129/126	###	130/126	---	131/126	---	126	0	127	0	128	0	129	417.7	130	0	131	0	emPAI	0.35
gi|115442079	Os01g0935400 [Oryza sativa Japonica Group]	34	44034	1	1	1	1	3	5.01	62578	1	1466.86	2	1466.87	0	33.63	32	34	0.0078	R	IPVIDVGELQR	G			Spectrum51099 scans: 12151,	127/126	0.839	128/126	0.852	129/126	0.73	130/126	1.41	131/126	1.001	126	3300	127	6565	128	3513	129	5727	130	4394	131	4832	emPAI	0.07
gi|115442089	Os01g0935900 [Oryza sativa Japonica Group]	32	26094	1	1	1	1	3.3	10.07	18399	1	1088.64	2	1088.64	0	32.27	27	36	0.0037	K	QTELLTR	S			Spectrum65977 scans: 4675,	127/126	1.202	128/126	0.857	129/126	0.893	130/126	1.009	131/126	1.016	126	10180	127	21330	128	8603	129	15390	130	8508	131	13530	emPAI	0.13
gi|115442105	Os01g0937100 [Oryza sativa Japonica Group]	37	48166	1	1	1	1	2.4	9.38	53426	1	1394.72	2	1394.72	0	36.6		34	0.0062	K	VTGGGGDCSK	N			Spectrum115810 scans: 2838,	127/126	2.021	128/126	1.502	129/126	2.152	130/126	0.855	131/126	0.569	126	3632	127	17410	128	6819	129	18580	130	2933	131	3025	emPAI	0.07
gi|115442119	Os01g0938100 [Oryza sativa Japonica Group]	102	12632	4	4	1	1	11.3	5.35	91989	1	1712.95	2	1712.95	0	56.49		35	7.7e-05	R	YSQANGLQFVK	K	Deamidated (NQ)	0.00001000000.0	Spectrum36360 scans: 9924,	127/126	0.979	128/126	0.895	129/126	0.719	130/126	1.735	131/126	1.062	126	28150	127	65380	128	31500	129	48100	130	46140	131	43740	emPAI	0.61
gi|115442121	Os01g0938200 [Oryza sativa Japonica Group]	80	56705	4	2	4	2	8.3	8.72	116716	1	1940.05	2	1940.05	0	56.07	26	35	9.9e-06	K	NVTDTELTDLFSK	Y			Spectrum26467 scans: 13837,	127/126	1.418	128/126	1.162	129/126	1.285	130/126	0.551	131/126	0.368	126	4622	127	15540	128	6716	129	14120	130	2407	131	2485	emPAI	0.12
gi|115442127	Os01g0938900 [Oryza sativa Japonica Group]	403	26891	20	19	5	5	37.1	4.39	157396	1	2630.26	2	2630.26	0	55.44		33	6.3e-05	K	AEPSAAAQDDEEVDESGVEPK	D			Spectrum90407 scans: 6646,	127/126	2.157	128/126	1.176	129/126	1.363	130/126	1.055	131/126	0.17	126	3142	127	16070	128	4617	129	10180	130	3130	131	782.1	emPAI	2.62
gi|115442143	Os01g0939700 [Oryza sativa Japonica Group]	224	37086	12	10	7	7	28.4	7.66	159355	1	2689.56	3	2689.55	1	23.67		31	0.063	K	ISTPILIDQGEDDKFLAK	Q			Spectrum13279 scans: 17126,	127/126	---	128/126	---	129/126	---	130/126	---	131/126	---	126		127		128		129		130		131		emPAI	0.82
gi|115442155	Os01g0940800 [Oryza sativa Japonica Group]	41	37583	3	1	3	1	13.3	4.65	158208	1	2651.39	3	2651.39	0	21.77	32	35	0.11	R	YIAVGNEVTGDDTGNILPAMK	N	Oxidation (M)	0.000000000000000000020.0	Spectrum153799 scans: 11275,	127/126	---	128/126	---	129/126	---	130/126	---	131/126	---	126		127		128		129		130		131		emPAI	0.09
gi|115442227	Os01g0948400 [Oryza sativa Japonica Group]	46	33136	3	1	3	1	7.4	8.6	44804	1	1319.75	2	1319.75	0	21.07	24	36	0.023	K	VWTAEEK	Y			Spectrum20670 scans: 7401,	127/126	---	128/126	---	129/126	---	130/126	---	131/126	---	126		127		128		129		130		131		emPAI	0.1
gi|115442265	Os01g0951200 [Oryza sativa Japonica Group]	201	57187	19	13	10	7	22.6	6.72	141531	1	2263.11	3	2263.11	0	34.24		34	0.0095	K	FADIGNTVTMQYEGGIFR	I	Oxidation (M)	0.000000000200000000.0	Spectrum52184 scans: 13353,	127/126	---	128/126	---	129/126	---	130/126	---	131/126	---	126		127		128		129		130		131		emPAI	0.48
gi|115442283	Os01g0952600 [Oryza sativa Japonica Group]	108	139846	15	9	11	7	9.3	5.75	142458	1	2280.09	3	2280.1	0	42.07		33	0.0013	R	NVNYLNSDSAVWNDDAVR	G			Spectrum94763 scans: 11441,	127/126	0.699	128/126	1.006	129/126	0.699	130/126	1.165	131/126	1.24	126	1253	127	2077	128	1575	129	2082	130	1379	131	2273	emPAI	0.18
gi|115442299	Os01g0953600 [Oryza sativa Japonica Group]	213	24060	10	6	7	5	49.2	7.67	170571	1	3493.79	3	3493.79	0	95.43	30	35	2.9e-09	R	VDHVDISGLPLLNTDLETADGGFPPAVEAFR	D			Spectrum171628 scans: 15635,	127/126	###	128/126	---	129/126	###	130/126	---	131/126	---	126	0	127	2406	128	0	129	1208	130	0	131	0	emPAI	0.92
gi|115442333	Os01g0957200 [Oryza sativa Japonica Group]	101	45025	5	4	2	1	4.1	7.1	75735	1	1575.96	2	1575.96	0	50.75	33	34	0.00018	R	LLADDLFLAK	L			Spectrum99371 scans: 16545,	127/126	0.446	128/126	0.734	129/126	0.39	130/126	1.154	131/126	0.804	126	6842	127	7242	128	6277	129	6350	130	7460	131	8044	emPAI	0.07
gi|115442343	Os01g0958100 [Oryza sativa Japonica Group]	225	43839	20	16	12	9	42.9	8.28	145345	1	2331.3	3	2331.3	0	65.17	27	35	1.6e-06	R	VLDELEEALLVSDFGPK	I			Spectrum159113 scans: 17206,	127/126	0.988	128/126	0.94	129/126	0.705	130/126	0.812	131/126	0.886	126	8203	127	19230	128	9634	129	13740	130	6295	131	10630	emPAI	1.07
gi|115442365	Os01g0959900 [Oryza sativa Japonica Group]	148	21587	7	5	4	3	31.1	9.57	154143	1	2535.44	3	2535.44	0	68.28		33	3.4e-06	K	KPATGGAAAAAGDGQAAAPAPK	K			Spectrum44114 scans: 4457,	127/126	0.444	128/126	0.76	129/126	0.571	130/126	0.822	131/126	0.679	126	1903	127	2004	128	1809	129	2581	130	1477	131	1891	emPAI	0.78
gi|115442371	Os01g0960300 [Oryza sativa Japonica Group]	57	89358	4	1	4	1	6	8.38	132060	1	2111.18	3	2111.18	0	22.79	25	35	0.019	R	ESSYIGTLIDDLVTK	D			Spectrum54641 scans: 16203,	127/126	---	128/126	---	129/126	---	130/126	---	131/126	---	126		127		128		129		130		131		emPAI	0.04
gi|115442397	Os01g0962400 [Oryza sativa Japonica Group]	37	12189	4	1	4	1	56.9	9.6	169957	1	3322.81	4	3322.83	0	21.2	22	33	0.013	K	VPPQTSAIITNDGVGINPQQSAGNVFLK	H			Spectrum66565 scans: 15328,	127/126	---	128/126	---	129/126	---	130/126	---	131/126	---	126		127		128		129		130		131		emPAI	0.28
gi|115442401	Os01g0962600 [Oryza sativa Japonica Group]	204	23393	17	17	4	4	21.2	9.81	76570	1	1582.97	3	1582.97	0	30.5	25	31	0.0034	K	VDVPNLEVIK	L			Spectrum24782 scans: 11954,	127/126	###	128/126	###	129/126	###	130/126	###	131/126	###	126	0	127	2546	128	1208	129	4294	130	997.6	131	1012	emPAI	0.95
gi|115442403	Os01g0962700 [Oryza sativa Japonica Group]	217	44251	22	17	8	6	26.3	7.56	164539	1	2837.5	3	2837.51	0	29.54		35	0.04	K	TPGGPDGEQQAIPNESLRPAAFK	A			Spectrum135652 scans: 9212,	127/126	---	128/126	---	129/126	---	130/126	---	131/126	---	126		127		128		129		130		131		emPAI	0.91
gi|115442407	Os01g0963000 [Oryza sativa Japonica Group]	168	42432	13	10	6	5	18.3	4.99	126473	1	2043.1	2	2043.1	0	73.82		35	1.5e-06	R	DSVLLAGGPWYDVPLGR	H			Spectrum53247 scans: 14535,	127/126	1.973	128/126	0.903	129/126	0.826	130/126	1.267	131/126	1.457	126	530.5	127	2482	128	598.6	129	1042	130	635.1	131	1131	emPAI	0.46
gi|115442413	Os01g0963400 [Oryza sativa Japonica Group]	320	16645	14	12	4	3	27	8.47	141313	1	2258.28	3	2258.28	1	41.07	30	34	0.00096	K	KQTFSSFDELLEK	S			Spectrum85589 scans: 18219,	127/126	0.923	128/126	1.002	129/126	1.22	130/126	0.805	131/126	1.142	126	2705	127	5923	128	3387	129	7844	130	2057	131	4519	emPAI	1.1
gi|115442427	Os01g0965400 [Oryza sativa Japonica Group]	149	40463	4	4	3	3	12.5	9.3	138423	1	2210.16	3	2210.16	0	57.5	27	35	1.1e-05	K	VSGEALAGDHTENIDPK	I			Spectrum59436 scans: 7476,	127/126	1.794	128/126	1.476	129/126	1.838	130/126	0.652	131/126	0.973	126	6150	127	26160	128	11350	129	26870	130	3789	131	8750	emPAI	0.27
gi|115442435	Os01g0965900 [Oryza sativa Japonica Group]	32	26252	1	1	1	1	4.9	7.05	43937	1	1304.73	2	1304.73	0	32.31	27	36	0.0037	R	DTVSFPVVGR	L			Spectrum123172 scans: 9398,	127/126	1.034	128/126	1.086	129/126	0.944	130/126	1.156	131/126	1.289	126	11840	127	21350	128	12690	129	18920	130	11340	131	19970	emPAI	0.13
gi|115442443	Os01g0966300 [Oryza sativa Japonica Group]	56	58027	5	2	4	2	12	5.56	150125	1	2438.27	3	2438.27	0	30.72		35	0.034	R	SHLQIVQDVEATGGNIGASASR	E			Spectrum122817 scans: 10588,	127/126	---	128/126	---	129/126	---	130/126	---	131/126	---	126		127		128		129		130		131		emPAI	0.12
gi|115442467	Os01g0967900 [Oryza sativa Japonica Group]	100	64264	10	6	8	6	14.5	6.58	99217	1	1776.02	3	1776.02	0	23.3	22	35	0.0077	R	YATSAVTAFLFK	E			Spectrum143338 scans: 17715,	127/126	0.901	128/126	1.091	129/126	0.84	130/126	1.148	131/126	1.314	126	1612	127	3444	128	2198	129	3220	130	1748	131	3099	emPAI	0.35
gi|115442485	Os01g0969000 [Oryza sativa Japonica Group]	41	13381	3	1	1	1	8.5	4.85	68006	1	1509.82	2	1509.82	0	41.14		35	0.0027	R	FYPSADQPK	A			Spectrum46669 scans: 7271,	127/126	2.016	128/126	0.991	129/126	1.562	130/126	0.744	131/126	1.056	126	8225	127	39320	128	10190	129	30540	130	5778	131	12710	emPAI	0.25
gi|115442487	Os01g0969100 [Oryza sativa Japonica Group]	197	49859	15	10	10	6	27.9	5.85	125900	1	2036.98	3	2036.98	1	23.66		33	0.094	K	QFYGEGYDDSDKR	I			Spectrum90178 scans: 6394,	127/126	---	128/126	---	129/126	---	130/126	---	131/126	---	126		127		128		129		130		131		emPAI	0.57
gi|115442491	Os01g0970400 [Oryza sativa Japonica Group]	38	29802	1	1	1	1	4.8	5.8	96538	1	1749.97	3	1749.96	0	38.31	24	36	0.00044	K	LVVGADFHCFK	N			Spectrum109844 scans: 12122,	127/126	1.487	128/126	1.128	129/126	1.218	130/126	0.959	131/126	0.83	126	1958	127	6903	128	2760	129	5668	130	1773	131	2377	emPAI	0.11
gi|115442497	Os01g0970700 [Oryza sativa Japonica Group]	78	39210	4	2	3	1	9.2	8.41	82162	1	1631.91	2	1631.91	0	44.43	24	36	9.8e-05	K	LLNTDAPDLYIR	Q			Spectrum24812 scans: 11989,	127/126	1.127	128/126	0.885	129/126	0.891	130/126	1.627	131/126	1.768	126	4967	127	13280	128	5497	129	10520	130	7632	131	12850	emPAI	0.08
gi|115442509	Os01g0971500 [Oryza sativa Japonica Group]	37	18046	4	3	3	3	18.5	5.08	82400	1	1633.89	2	1633.89	0	30.24	27	36	0.0053	K	DDCWLIIGGK	V			Spectrum38840 scans: 12662,	127/126	---	128/126	---	129/126	---	130/126	---	131/126	---	126		127		128		129		130		131		emPAI	0.67
gi|115442513	Os01g0971700 [Oryza sativa Japonica Group]	51	32509	3	1	3	1	10.8	5.39	107988	1	1856.98	2	1856.97	0	50.73	28	35	6.2e-05	R	EIAFNMIDGDFK	V			Spectrum39953 scans: 13896,	127/126	0.684	128/126	0.943	129/126	0.741	130/126	0.774	131/126	1.051	126	2413	127	3917	128	2844	129	4253	130	1764	131	3711	emPAI	0.1
gi|115442517	Os01g0971900 [Oryza sativa Japonica Group]	36	106756	1	1	1	1	1.1	6.06	83757	1	1668.92	2	1668.92	0	35.65		35	0.01	K	DQFANYVVQK	V			Spectrum32687 scans: 9006,	127/126	1.893	128/126	1.004	129/126	1.798	130/126	1.079	131/126	1.021	126	6423	127	21200	128	6362	129	19560	130	5738	131	8582	emPAI	0.03
gi|115442541	Os01g0974000 [Oryza sativa Japonica Group]	111	45063	4	3	3	2	8.6	7.59	126085	1	2038.15	3	2038.15	0	71.12	28	35	6e-07	R	IEALAEEIQPLLSEVR	D			Spectrum28821 scans: 16587,	127/126	0.596	128/126	0.582	129/126	0.762	130/126	1.075	131/126	0.626	126	2662	127	3765	128	1936	129	4821	130	2704	131	2437	emPAI	0.24
gi|115442569	Os01g0976100 [Oryza sativa Japonica Group]	61	61897	2	2	1	1	3.1	5.57	147633	1	2380.3	3	2380.29	0	46.73		35	0.00074	R	FYDPTLGEVLLDGENIK	N			Spectrum171116 scans: 14882,	127/126	0.966	128/126	0.907	129/126	0.921	130/126	0.814	131/126	0.879	126	382	127	875.6	128	433	129	836.5	130	293.8	131	491.5	emPAI	0.05
gi|115442577	Os01g0976600 [Oryza sativa Japonica Group]	31	36340	1	1	1	1	2.4	6.8	41977	1	1297.78	3	1297.78	0	31.14	30	33	0.0078	R	NVTHIEK	A			Spectrum161403 scans: 4123,	127/126	2.361	128/126	0.932	129/126	1.584	130/126	0.871	131/126	0.929	126	3197	127	17900	128	3726	129	12040	130	2629	131	4343	emPAI	0.09
gi|115442595	Os01g0978100 [Oryza sativa Japonica Group]	2617	48062	138	117	19	18	61.2	6.28	163615	1	2802.62	4	2802.62	0	45.36		31	0.00041	K	VIGIEPSESNILSGGKPGPHK	I			Spectrum95029 scans: 11733,	127/126	1.57	128/126	0.802	129/126	1.332	130/126	1.766	131/126	0.817	126	900.2	127	3351	128	902	129	2850	130	1502	131	1076	emPAI	9.91
gi|115442597	Os01g0978400 [Oryza sativa Japonica Group]	65	37137	1	1	1	1	3.7	5.56	71814	1	1551.84	2	1551.85	0	65.13	26	35	1.3e-06	R	DPQAELVEPAVR	G			Spectrum149657 scans: 6806,	127/126	0.983	128/126	1.077	129/126	0.984	130/126	1.245	131/126	1.124	126	3864	127	6619	128	4107	129	6441	130	3985	131	5682	emPAI	0.09
gi|115443599	Os02g0100100 [Oryza sativa Japonica Group]	156	72297	11	7	10	6	16	4.76	113586	1	1908.03	3	1908.03	1	20.49		35	0.34	K	TEKDQSTASTNLR	G			Spectrum87191 scans: 3092,	127/126	---	128/126	---	129/126	---	130/126	---	131/126	---	126		127		128		129		130		131		emPAI	0.31
gi|115443603	Os02g0100300 [Oryza sativa Japonica Group]	220	51055	15	10	7	4	15.9	4.96	111523	1	1886.01	3	1886.02	0	48.91	26	35	5.4e-05	R	DANAALEINPDSAK	G			Spectrum76924 scans: 8636,	127/126	1.209	128/126	1.311	129/126	1.221	130/126	1.334	131/126	0.958	126	9144	127	26210	128	14990	129	26550	130	11520	131	12820	emPAI	0.65
gi|115443619	Os02g0101500 [Oryza sativa Japonica Group]	2038	47547	154	116	25	23	67.6	6.56	166970	1	2972.54	4	2972.55	0	21.96		35	0.23	R	VGLDVFEDEPYMKPGLADMK	N	2 Oxidation (M)	0.00000000000200000020.0	Spectrum25196 scans: 12430,	127/126	---	128/126	---	129/126	---	130/126	---	131/126	---	126		127		128		129		130		131		emPAI	12.71
gi|115443623	Os02g0101700 [Oryza sativa Japonica Group]	38	87991	50	2	3	2	4.5	5.45	112763	1	1899.05	3	1899.05	0	32.42	25	35	0.0019	R	SGFNQVFDISSLK	I			Spectrum112264 scans: 14791,	127/126	1.236	128/126	1.297	129/126	1.21	130/126	1.487	131/126	1.068	126	800.1	127	2345	128	1297	129	2302	130	1124	131	1250	emPAI	0.08
gi|115443639	Os02g0102700 [Oryza sativa Japonica Group]	33	16219	1	1	1	1	5.3	11.06	27172	1	1170.78	2	1170.77	0	32.7	23	26	0.0027	R	SLGIPVK	L			Spectrum95863 scans: 8882,	127/126	0.895	128/126	0.99	129/126	0.923	130/126	0.75	131/126	0.674	126	32420	127	50560	128	31660	129	50690	130	20140	131	28600	emPAI	0.21
gi|115443643	Os02g0102900 [Oryza sativa Japonica Group]	2193	76533	104	89	20	15	33.4	5.77	149428	1	2423.31	3	2423.32	1	26.47		35	0.081	K	NQIEVAEQEYEKEK	L			Spectrum78041 scans: 9865,	127/126	---	128/126	---	129/126	---	130/126	---	131/126	---	126		127		128		129		130		131		emPAI	2.24
gi|115443655	Os02g0103700 [Oryza sativa Japonica Group]	294	25812	24	17	7	6	29.2	9.62	136519	1	2371.34	3	2371.34	1	45.59		34	0.0007	K	VKDELVLDGNDIELVSR	S			Spectrum112293 scans: 12405,	127/126	0.95	128/126	0.812	129/126	0.687	130/126	1.791	131/126	0.536	126	3292	127	5449	128	2637	129	3830	130	4884	131	2310	emPAI	1.07
gi|115443657	Os02g0103800 [Oryza sativa Japonica Group]	975	46742	107	55	16	14	44	7.98	155912	1	2583.37	4	2583.36	0	20.21		36	0.38	K	GVCSNFLCDLKPGSDVK	I	Deamidated (NQ)	0.00001000000000000.0	Spectrum50924 scans: 11957,	127/126	---	128/126	---	129/126	---	130/126	---	131/126	---	126		127		128		129		130		131		emPAI	4.14
gi|115443669	Os02g0104700 [Oryza sativa Japonica Group]	370	67664	24	16	15	11	29.3	9.08	148006	1	2390.25	3	2390.26	0	45.37	23	35	6.2e-05	R	DTDLNCIGDWVVEAVVK	K			Spectrum171670 scans: 15687,	127/126	0.413	128/126	0.81	129/126	0.896	130/126	1.242	131/126	0.761	126	1608	127	1575	128	1629	129	3424	130	1887	131	1790	emPAI	0.77
gi|115443677	Os02g0105200 [Oryza sativa Japonica Group]	435	68870	29	18	12	6	21.5	8.21	144539	1	2614.38	3	2614.38	1	52.8	23	35	1.2e-05	R	KLAEDNNVPLSSVMGTGPDGR	I			Spectrum32973 scans: 9321,	127/126	1.5	128/126	0.908	129/126	0.951	130/126	1.104	131/126	1.121	126	885	127	2314	128	793.1	129	1425	130	809.2	131	1298	emPAI	0.45
gi|115443679	Os02g0105400 [Oryza sativa Japonica Group]	261	45271	10	9	5	4	17.1	6.74	139470	1	2229.28	3	2229.27	0	81.72	28	33	4.3e-08	K	ISVIGAGNVGMAIAQTILTR	D	Oxidation (M)	0.00000000002000000000.0	Spectrum144309 scans: 18821,	127/126	0.634	128/126	0.94	129/126	0.665	130/126	1.216	131/126	1.199	126	919.3	127	1383	128	1080	129	1454	130	1056	131	1613	emPAI	0.42
gi|115443701	Os02g0106800 [Oryza sativa Japonica Group]	41	44526	1	1	1	1	2.5	9.79	32838	1	1216.71	2	1216.71	0	41.42	24	35	0.00019	K	TFVGPVNVR	V			Spectrum5515 scans: 8144,	127/126	1.179	128/126	1.066	129/126	1.1	130/126	0.828	131/126	0.99	126	8721	127	17920	128	9169	129	16250	130	5979	131	11300	emPAI	0.07
gi|115443731	Os02g0109800 [Oryza sativa Japonica Group]	38	71261	6	1	4	1	6.5	5.33	149192	1	2419.28	3	2419.28	0	38.45		35	0.0057	R	YLAEAHVQALQFDEAEK	L			Spectrum153591 scans: 11041,	127/126	1.307	128/126	0.939	129/126	1.19	130/126	1.014	131/126	0.675	126	2243	127	6955	128	2634	129	6345	130	2149	131	2215	emPAI	0.05
gi|115443737	Os02g0110200 [Oryza sativa Japonica Group]	386	57915	21	17	10	8	26.5	5.6	137533	1	2198.03	3	2198.04	1	52.58		31	7.7e-05	R	RYDDFECDGTSFTK	L			Spectrum92573 scans: 9030,	127/126	0.4	128/126	1.099	129/126	0.636	130/126	1.141	131/126	1.466	126	9938	127	9422	128	13650	129	15030	130	10710	131	21310	emPAI	0.64
gi|115443739	Os02g0110400 [Oryza sativa Japonica Group]	72	92388	8	4	6	4	7.9	6.65	118406	1	1956.06	3	1956.06	0	48.61	23	35	3.1e-05	K	EGVPEAAQEILAIMTR	R			Spectrum15365 scans: 19487,	127/126	1.053	128/126	1.165	129/126	1.156	130/126	1.203	131/126	1.107	126	791.7	127	1977	128	1153	129	2176	130	899.3	131	1282	emPAI	0.15
gi|115443751	Os02g0111700 [Oryza sativa Japonica Group]	27	13307	2	1	1	1	7.4	11.86	19357	1	1110.64	2	1110.64	0	22.29	29	33	0.05	K	GTGSFGK	R			Spectrum44111 scans: 4454,	127/126	---	128/126	---	129/126	---	130/126	---	131/126	---	126		127		128		129		130		131		emPAI	0.26
gi|115443765	Os02g0113300 [Oryza sativa Japonica Group]	44	59021	1	1	1	1	2.3	5.57	61301	1	1458.79	2	1458.79	0	43.96	31	35	0.00055	K	TLQGVAELDER	K			Spectrum61017 scans: 9217,	127/126	1.065	128/126	0.912	129/126	1.014	130/126	0.94	131/126	0.735	126	9453	127	23880	128	10780	129	22780	130	8393	131	10160	emPAI	0.06
gi|115443775	Os02g0114200 [Oryza sativa Japonica Group]	30	62856	2	1	2	1	5.8	5.76	132889	1	2123.17	3	2123.17	0	23.66	28	35	0.031	K	GFAIGNGLTDPAIQYK	A	Deamidated (NQ)	0.0000010000000000.0	Spectrum38718 scans: 12527,	127/126	---	128/126	---	129/126	---	130/126	---	131/126	---	126		127		128		129		130		131		emPAI	0.05
gi|115443785	Os02g0115600 [Oryza sativa Japonica Group]	422	102806	38	26	20	15	26.7	5.02	161725	1	2752.41	4	2752.4	0	24.41	22	35	0.0063	R	QEQTSESPEETSKPMVDK	N	Oxidation (M)	0.000000000000002000.0	Spectrum2515 scans: 5256,	127/126	###	128/126	###	129/126	###	130/126	---	131/126	---	126	0	127	2399	128	1510	129	2950	130	0	131	0	emPAI	0.76
gi|115443787	Os02g0115700 [Oryza sativa Japonica Group]	2102	62160	141	99	20	18	48.4	6.52	169411	1	3253.65	4	3253.64	1	26.64		34	0.067	K	LFVQVIDPEEEERFDFDPLDDTK	T			Spectrum158449 scans: 16434,	127/126	---	128/126	---	129/126	---	130/126	---	131/126	---	126		127		128		129		130		131		emPAI	4.48
gi|115443791	Os02g0115900 [Oryza sativa Japonica Group]	2727	88010	173	133	29	18	42.6	5.09	168730	1	3169.6	3	3169.59	1	31.62		35	0.023	K	EALEWLDENQTAEKEEYEEK	L			Spectrum67365 scans: 16209,	127/126	---	128/126	---	129/126	---	130/126	---	131/126	---	126		127		128		129		130		131		emPAI	2.47
gi|115443807	Os02g0116900 [Oryza sativa Japonica Group]	43	18951	3	2	3	2	17.6	4.97	67329	1	1503.91	2	1503.91	0	46.76		34	0.00066	K	MLNDLSLIK	K			Spectrum112142 scans: 14655,	127/126	1.416	128/126	1.003	129/126	0.993	130/126	1.058	131/126	1.1	126	3233	127	10860	128	4053	129	7635	130	3232	131	5202	emPAI	0.39
gi|115443809	Os02g0117100 [Oryza sativa Japonica Group]	520	45874	38	26	12	10	36.3	6.67	131542	1	2106.04	3	2106.04	0	46.85		34	0.00056	K	NATWWEENVDQEK	S			Spectrum109190 scans: 11402,	127/126	0.597	128/126	0.881	129/126	0.702	130/126	2.197	131/126	1.13	126	3914	127	5546	128	4311	129	6530	130	8121	131	6469	emPAI	1.84
gi|115443843	Os02g0119400 [Oryza sativa Japonica Group]	37	29715	1	1	1	1	4.3	8.87	47660	1	1344.78	2	1344.78	0	37.32	30	35	0.002	R	LDSLEALLSR	I			Spectrum84058 scans: 16501,	127/126	0.997	128/126	1.012	129/126	0.981	130/126	0.905	131/126	0.779	126	6094	127	14410	128	7709	129	14210	130	5212	131	6944	emPAI	0.11
gi|115443853	Os02g0120100 [Oryza sativa Japonica Group]	46	72265	2	2	1	1	1.4	6.04	14994	1	1062.6	2	1062.6	0	34.6	27	36	0.0018	K	VADFGVAR	V			Spectrum150049 scans: 7132,	127/126	1.365	128/126	0.975	129/126	0.769	130/126	1.031	131/126	0.908	126	13420	127	43430	128	16360	129	24550	130	13070	131	17830	emPAI	0.05
gi|115443867	Os02g0120900 [Oryza sativa Japonica Group]	106	45233	6	5	4	3	11.3	9.19	104676	1	1826.95	2	1826.95	0	54.32		35	0.00012	R	LVGDVCYEEASK	I			Spectrum121685 scans: 9342,	127/126	1.485	128/126	1.153	129/126	1.982	130/126	0.667	131/126	0.79	126	10680	127	37610	128	15390	129	50330	130	6728	131	12350	emPAI	0.24
gi|115443869	Os02g0121000 [Oryza sativa Japonica Group]	384	71359	33	17	14	10	25.4	6.27	140084	1	2238.08	3	2238.09	0	33.78		34	0.011	K	AGTCGAVTQQSGFVNLDER	F			Spectrum77030 scans: 8752,	127/126	---	128/126	---	129/126	---	130/126	---	131/126	---	126		127		128		129		130		131		emPAI	0.72
gi|115443875	Os02g0121300 [Oryza sativa Japonica Group]	1009	21613	72	53	8	8	51.7	8.61	132383	1	2117.16	2	2117.16	0	23.36		35	0.17	R	GGSTAKPVVIADCGQLS	-			Spectrum21274 scans: 8067,	127/126	---	128/126	---	129/126	---	130/126	---	131/126	---	126		127		128		129		130		131		emPAI	9.03
gi|115443891	Os02g0122300 [Oryza sativa Japonica Group]	123	33794	8	6	5	4	22.5	4.78	134073	1	2144.1	2	2144.1	0	54.78		35	0.00011	K	SESDFAEYAELIANK	L			Spectrum141937 scans: 16157,	127/126	2.081	128/126	1.283	129/126	1.447	130/126	1.317	131/126	0.503	126	4224	127	20850	128	6774	129	14530	130	5253	131	3107	emPAI	0.46
gi|115443899	Os02g0122800 [Oryza sativa Japonica Group]	144	35096	6	6	4	4	17.9	9.88	141390	1	2260.18	3	2260.18	0	47.66	28	35	0.00011	R	NFAFVQYELQEDATK	A			Spectrum26201 scans: 13542,	127/126	1.478	128/126	1.439	129/126	1.642	130/126	1.25	131/126	0.681	126	838.1	127	2938	128	1508	129	3272	130	989.2	131	834.9	emPAI	0.57
gi|115443911	Os02g0123500 [Oryza sativa Japonica Group]	300	46473	29	16	11	7	32.5	8.16	170687	1	3526.7	3	3526.71	0	85.38		34	7.7e-08	R	HFDCAADYQNEAEVGDALAEAFQTGLVK	R			Spectrum143791 scans: 18231,	127/126	###	128/126	###	129/126	###	130/126	###	131/126	###	126	0	127	1043	128	332.4	129	1072	130	310.9	131	283.6	emPAI	0.62
gi|115443927	Os02g0125100 [Oryza sativa Japonica Group]	594	63121	44	37	17	16	40.3	7.05	168333	1	3113.35	3	3113.35	0	26.68	22	26	0.01	K	TCSQIFEEAGCDTPASPSCGACLGGPR	D			Spectrum62175 scans: 10492,	127/126	---	128/126	---	129/126	---	130/126	---	131/126	---	126	0	127	0	128	0	129	0	130	0	131	0	emPAI	2.21
gi|115443949	Os02g0126700 [Oryza sativa Japonica Group]	35	12398	1	1	1	1	12.5	9.69	73816	1	1573.92	2	1573.92	0	35.34	24	35	0.00074	R	IMTQPINLIFR	F			Spectrum129488 scans: 16392,	127/126	1.165	128/126	0.842	129/126	0.88	130/126	0.908	131/126	0.738	126	8663	127	17590	128	7194	129	12910	130	6516	131	8368	emPAI	0.28
gi|115443951	Os02g0126800 [Oryza sativa Japonica Group]	89	30516	3	2	2	1	9.3	9.3	88088	1	1708.81	3	1708.81	0	38.19	29	30	0.0015	R	SSSAADAASASSPSER	S			Spectrum103171 scans: 2316,	127/126	0.577	128/126	0.901	129/126	0.7	130/126	1.611	131/126	1.134	126	248.5	127	250.1	128	220.8	129	294.4	130	331.6	131	368.6	emPAI	0.23
gi|115443955	Os02g0127000 [Oryza sativa Japonica Group]	49	29842	4	2	2	2	8	6.34	65600	2	1490.91	2	1490.91	0	30.43		33	0.022	R	LEALLFEAK	G			Spectrum113405 scans: 16063,	127/126	---	128/126	---	129/126	---	130/126	---	131/126	---	126		127		128		129		130		131		emPAI	0.24
gi|115443967	Os02g0127700 [Oryza sativa Japonica Group]	135	47307	9	7	7	5	12.4	7.57	118429	1	1956.22	3	1956.22	1	38.15		29	0.0013	K	KLSDAPLAIVDK	R			Spectrum95422 scans: 12166,	127/126	---	128/126	---	129/126	---	130/126	---	131/126	---	126		127		128		129		130		131		emPAI	0.5
gi|115443993	Os02g0129300 [Oryza sativa Japonica Group]	75	20919	4	4	2	2	14.3	4.86	97100	1	1754.92	2	1754.92	0	26.14	23	35	0.0059	R	IFFPEANEVSFAR	Q			Spectrum67324 scans: 16164,	127/126	0.489	128/126	1.047	129/126	0.562	130/126	1.197	131/126	1.316	126	11480	127	13310	128	15020	129	15330	130	12980	131	22100	emPAI	0.35
gi|115444001	Os02g0129900 [Oryza sativa Japonica Group]	81	34407	4	4	3	3	9.3	5.64	51756	1	1379.84	2	1379.84	0	38.31	25	33	0.00055	R	GLLTYVEK	N			Spectrum110381 scans: 12713,	127/126	0.761	128/126	1.027	129/126	0.993	130/126	0.69	131/126	1.05	126	9027	127	16290	128	11590	129	21320	130	5881	131	13870	emPAI	0.32
gi|115444003	Os02g0130000 [Oryza sativa Japonica Group]	43	17264	1	1	1	1	11.5	10.38	97568	1	1759.99	3	1759.99	0	43.08	34	35	0.0015	K	RPASASASASAAGAK	V			Spectrum160004 scans: 2581,	127/126	1.908	128/126	0.861	129/126	1.304	130/126	0.636	131/126	1.026	126	870.8	127	3941	128	936.8	129	2699	130	522.9	131	1307	emPAI	0.2
gi|115444005	Os02g0130100 [Oryza sativa Japonica Group]	56	30222	1	1	1	1	6.3	5.34	115313	1	1926.98	3	1926.98	0	56.3		34	6.5e-05	K	SGGQELIGGLDCTVHR	N			Spectrum92385 scans: 8823,	127/126	0.983	128/126	1.264	129/126	1.428	130/126	1.466	131/126	1.26	126	3494	127	8147	128	5521	129	11860	130	4840	131	6439	emPAI	0.11
gi|115444017	Os02g0131100 [Oryza sativa Japonica Group]	48	63963	3	3	2	2	3.8	4.45	80531	1	1618.86	3	1618.86	0	29.66	27	35	0.0055	R	QEEQETAAQK	L			Spectrum145992 scans: 2650,	127/126	0.835	128/126	0.889	129/126	0.746	130/126	0.804	131/126	0.846	126	512.1	127	1014	128	569.1	129	908.5	130	389	131	633.5	emPAI	0.16
gi|115444021	Os02g0131300 [Oryza sativa Japonica Group]	1035	34713	65	57	15	13	54.6	6.55	154566	1	2547.2	3	2547.2	0	71.38		32	1.2e-06	K	SGLIDDMGAEAMMMEALEK	V	3 Oxidation (M)	0.0000002000020200000.0	Spectrum65460 scans: 14107,	127/126	0.741	128/126	0.779	129/126	0.665	130/126	0.809	131/126	1.095	126	2510	127	4414	128	2444	129	3971	130	1918	131	4022	emPAI	5.19
gi|115444047	Os02g0133300 [Oryza sativa Japonica Group]	47	160805	4	3	4	3	3.2	6.69	74065	1	1559.86	3	1559.87	1	39.46	24	35	0.00029	R	RAELDAGDQK	I			Spectrum907 scans: 3474,	127/126	---	128/126	---	129/126	---	130/126	---	131/126	---	126		127		128		129		130		131		emPAI	0.06
gi|115444057	Os02g0133800 [Oryza sativa Japonica Group]	658	32876	39	27	13	10	51.1	5.37	149605	1	2425.31	4	2425.3	1	22.22	24	35	0.016	R	KDDGTVEPFEMIDVK	R	Oxidation (M)	0.000000000020000.0	Spectrum108874 scans: 11054,	127/126	---	128/126	---	129/126	---	130/126	---	131/126	---	126		127		128		129		130		131		emPAI	4.66
gi|115444077	Os02g0135600 [Oryza sativa Japonica Group]	68	39897	3	3	3	3	10.1	5.34	117058	1	1944.05	3	1944.05	0	44.75	27	35	0.00017	K	SSTEIDSDLNLLRPR	Q			Spectrum109265 scans: 11484,	127/126	1.453	128/126	1.074	129/126	1.341	130/126	0.987	131/126	0.97	126	7051	127	24300	128	9466	129	22480	130	6577	131	10010	emPAI	0.27
gi|115444081	Os02g0135800 [Oryza sativa Japonica Group]	54	36842	3	3	2	2	6.6	5.61	76012	1	1578.84	2	1578.84	0	41.16	29	35	0.00061	K	LASGGCDNTVK	V			Spectrum147889 scans: 4755,	127/126	1.515	128/126	1.123	129/126	1.633	130/126	0.759	131/126	0.671	126	3065	127	11010	128	4302	129	11900	130	2197	131	3009	emPAI	0.19
gi|115444083	Os02g0135900 [Oryza sativa Japonica Group]	25	39182	1	1	1	1	2.9	6.06	45160	1	1322.67	2	1322.68	0	25.11	22	33	0.0054	K	LSEANQYNR	F			Spectrum72633 scans: 3871,	127/126	0.83	128/126	1.001	129/126	0.683	130/126	0.647	131/126	0.619	126	8769	127	17270	128	10970	129	14240	130	5360	131	7942	emPAI	0.08
gi|115444097	Os02g0137200 [Oryza sativa Japonica Group]	411	36401	18	16	6	5	28.5	10.49	160326	1	2716.35	3	2716.35	0	74.52	27	34	1.8e-07	R	LQSVDGYDPGQPLDFADMFK	E	Oxidation (M)	0.00000000000000000200.0	Spectrum156694 scans: 14480,	127/126	0.137	128/126	1.159	129/126	0.261	130/126	1.171	131/126	0.76	126	3043	127	989	128	4407	129	1889	130	3365	131	3384	emPAI	0.84
gi|115444107	Os02g0137800 [Oryza sativa Japonica Group]	34	18050	2	1	2	1	20.7	5.34	128730	1	2209.15	3	2209.16	0	20.63		35	0.32	K	SDPLLPVTIGPENASWER	W			Spectrum112869 scans: 13041,	127/126	---	128/126	---	129/126	---	130/126	---	131/126	---	126		127		128		129		130		131		emPAI	0.19
gi|115444125	Os02g0139100 [Oryza sativa Japonica Group]	61	27386	1	1	1	1	6.4	5.48	69439	1	1521.83	2	1521.84	0	60.76	24	35	2.3e-06	R	EATGDAAPLPVPR	K			Spectrum46124 scans: 6671,	127/126	1.714	128/126	1.083	129/126	1.588	130/126	1.384	131/126	1.56	126	3833	127	15580	128	5190	129	14470	130	5012	131	8745	emPAI	0.12
gi|115444127	Os02g0139200 [Oryza sativa Japonica Group]	103	79901	6	5	3	3	5.1	5.47	102043	1	1803.83	3	1803.84	0	24.03	21	29	0.0057	K	SEPMDEDHDGAK	D	Oxidation (M)	0.000200000000.0	Spectrum100989 scans: 2333,	127/126	2.535	128/126	1.247	129/126	1.915	130/126	0.502	131/126	0.728	126	303.1	127	1822	128	472.6	129	1380	130	143.7	131	322.8	emPAI	0.13
gi|115444129	Os02g0139300 [Oryza sativa Japonica Group]	55	58895	2	2	2	2	4.3	5.19	115493	1	1928.12	3	1928.12	0	36.94	24	33	0.00055	K	YQLNLGQSHGLLK	A			Spectrum108855 scans: 11033,	127/126	2.793	128/126	1.077	129/126	1.751	130/126	0.9	131/126	0.958	126	4142	127	27440	128	5577	129	17240	130	3523	131	5805	emPAI	0.11
gi|115444137	Os02g0139700 [Oryza sativa Japonica Group]	154	95592	9	8	6	5	9.4	6.05	155923	1	2585.26	2	2585.26	0	47.01	23	34	4.4e-05	R	QVWEFDPAAGDPDELAAVEAAR	R			Spectrum11936 scans: 15633,	127/126	1.191	128/126	1.005	129/126	1.089	130/126	0.863	131/126	0.879	126	338.2	127	955.4	128	425	129	875.5	130	275.8	131	435.1	emPAI	0.27
gi|115444145	Os02g0140300 [Oryza sativa Japonica Group]	49	22723	1	1	1	1	5.2	5.68	89795	1	1696.87	2	1696.87	0	49.42	24	34	2.9e-05	K	EVYDDGEVWK	E			Spectrum7216 scans: 10433,	127/126	1.479	128/126	0.91	129/126	1.197	130/126	0.841	131/126	0.936	126	33490	127	117500	128	38100	129	95270	130	26590	131	45840	emPAI	0.15
gi|115444153	Os02g0141000 [Oryza sativa Japonica Group]	75	19870	2	2	2	2	12.4	4.67	81877	1	1628.99	2	1628.99	0	62.59	25	32	2e-06	R	VYPAILPVDGK	E			Spectrum96047 scans: 12854,	127/126	0.934	128/126	0.885	129/126	1.728	130/126	1.324	131/126	1.488	126	11310	127	25040	128	12510	129	46470	130	14150	131	24620	emPAI	0.37
gi|115444157	Os02g0141300 [Oryza sativa Japonica Group]	37	121752	4	1	4	1	4.9	6.02	127845	1	2058.17	3	2058.17	0	30.74		35	0.029	R	AVPLLQIVSFGSELSNR	A			Spectrum144899 scans: 19496,	127/126	---	128/126	---	129/126	---	130/126	---	131/126	---	126		127		128		129		130		131		emPAI	0.03
gi|115444173	Os02g0143100 [Oryza sativa Japonica Group]	351	55300	27	20	12	9	26.7	5.54	143012	1	2288.28	4	2288.28	0	38.53		35	0.0045	K	IIYSGGQDLDVLPQGAGK	G			Spectrum50828 scans: 11851,	127/126	0.561	128/126	0.737	129/126	1.013	130/126	0.633	131/126	0.648	126	413.5	127	550.3	128	381.1	129	995.8	130	247.4	131	392.2	emPAI	1
gi|115444197	Os02g0146600 [Oryza sativa Japonica Group]	1448	51976	94	63	20	11	44.7	5.43	143820	1	2303.25	3	2303.24	0	27.34	30	35	0.02	K	IQVGVFSATMPPEALEITR	K	Oxidation (M)	0.0000000002000000000.0	Spectrum11581 scans: 15241,	127/126	---	128/126	---	129/126	---	130/126	---	131/126	---	126		127		128		129		130		131		emPAI	2.42
gi|115444199	Os02g0146700 [Oryza sativa Japonica Group]	290	111213	30	22	18	12	20.9	5.09	132640	1	2120.26	3	2120.25	0	22.71		32	0.1	R	SATSSMTSVPKPLK	F			Spectrum106194 scans: 8106,	127/126	---	128/126	---	129/126	---	130/126	---	131/126	---	126		127		128		129		130		131		emPAI	0.42
gi|115444201	Os02g0146900 [Oryza sativa Japonica Group]	36	43620	1	1	1	1	2.4	6.13	31561	1	1217.64	2	1217.65	0	35.86	33	34	0.006	R	ATVEVEDAR	L			Spectrum130649 scans: 3679,	127/126	2.037	128/126	1.171	129/126	2.148	130/126	0.739	131/126	1.115	126	8859	127	42800	128	12970	129	45240	130	6181	131	14450	emPAI	0.08
gi|115444207	Os02g0147300 [Oryza sativa Japonica Group]	93	142993	9	6	9	6	7.3	5.71	109902	1	1873.9	2	1873.9	0	47.17	24	32	5.5e-05	K	TSSDWDAPDATPGIGR	W			Spectrum34200 scans: 7546,	127/126	2.856	128/126	1.283	129/126	2.096	130/126	0.809	131/126	0.461	126	1133	127	7673	128	1817	129	5646	130	865.4	131	763.4	emPAI	0.15
gi|115444237	Os02g0149800 [Oryza sativa Japonica Group]	129	40924	13	9	9	7	25.9	5.02	88168	1	1683.86	4	1683.86	0	33.99		34	0.011	R	DHKPDQSDER	Q			Spectrum29191 scans: 1885,	127/126	---	128/126	---	129/126	---	130/126	---	131/126	---	126		127		128		129		130		131		emPAI	0.72
gi|115444243	Os02g0150300 [Oryza sativa Japonica Group]	37	42347	1	1	1	1	3.3	8.2	79963	1	1632.87	2	1632.87	0	36.96	34	35	0.0054	K	DYLEIPWAELR	S			Spectrum143268 scans: 14679,	127/126	1.601	128/126	0.931	129/126	1.299	130/126	1.111	131/126	0.95	126	1818	127	5074	128	1670	129	4000	130	1672	131	2260	emPAI	0.08
gi|115444285	Os02g0152900 [Oryza sativa Japonica Group]	46	18854	2	2	1	1	7.3	10.11	69392	1	1521.73	2	1521.73	1	32.02		31	0.0087	R	RGSDYDNGLAPQ	-	Deamidated (NQ)	0.000000100000.0	Spectrum130668 scans: 3700,	127/126	0.721	128/126	1.03	129/126	0.64	130/126	2.253	131/126	0.544	126	2081	127	3556	128	2678	129	3167	130	4428	131	1656	emPAI	0.18
gi|115444393	Os02g0161200 [Oryza sativa Japonica Group]	42	58901	4	1	3	1	5.9	9.18	62982	2	1470.86	2	1470.84	1	21.83		34	0.18	K	VNDLEVQLRR	E	Deamidated (NQ)	0.0000001000.0	Spectrum122803 scans: 10573,	127/126	---	128/126	---	129/126	---	130/126	---	131/126	---	126		127		128		129		130		131		emPAI	0.06
gi|115444403	Os02g0162000 [Oryza sativa Japonica Group]	45	9021	1	1	1	1	14.9	9.9	97110	1	1754.97	2	1754.97	0	44.71	23	35	7.1e-05	K	QQQYFQNLTK	H			Spectrum47923 scans: 8652,	127/126	1.308	128/126	0.756	129/126	1.615	130/126	1.101	131/126	0.979	126	6059	127	18800	128	5729	129	23270	130	6301	131	8682	emPAI	0.39
gi|115444405	Os02g0162500 [Oryza sativa Japonica Group]	398	19160	19	17	7	6	46	10.45	153830	1	2525.2	3	2525.2	1	81.46		32	1.3e-07	K	ADRDESSPYAAMLASQDVAQR	C	Oxidation (M)	0.000000000002000000000.0	Spectrum163215 scans: 6118,	127/126	0.573	128/126	1.009	129/126	0.788	130/126	0.606	131/126	0	126	1694	127	2304	128	2136	129	3172	130	969	131	0	emPAI	2.64
gi|115444431	Os02g0165100 [Oryza sativa Japonica Group]	30	48769	2	1	2	1	4.1	6.8	46844	1	1330.8	2	1330.82	0	21.12	31	35	0.1	K	ASNILLDK	D			Spectrum98485 scans: 11774,	127/126	---	128/126	---	129/126	---	130/126	---	131/126	---	126		127		128		129		130		131		emPAI	0.07
gi|115444449	Os02g0167100 [Oryza sativa Japonica Group]	44	41255	2	2	2	2	7.7	5.61	127035	1	2180.17	3	2180.17	0	35.44	24	35	0.00074	R	TSGFVLESSTPGDAVQK	T			Spectrum138318 scans: 9189,	127/126	0.618	128/126	0.931	129/126	0.685	130/126	0.758	131/126	0.841	126	1641	127	1768	128	1507	129	1904	130	1030	131	1805	emPAI	0.17
gi|115444453	Os02g0167300 [Oryza sativa Japonica Group]	966	54367	98	74	16	15	40	4.72	142495	1	2280.24	3	2280.24	0	82	26	35	2.7e-08	R	EILHIQGGQCGNQIGAK	F			Spectrum34464 scans: 7837,	127/126	---	128/126	---	129/126	---	130/126	---	131/126	---	126		127		128		129		130		131		emPAI	4.5
gi|115444457	Os02g0167700 [Oryza sativa Japonica Group]	363	154404	30	21	20	14	16	5.79	137237	1	2191.24	3	2191.24	0	28.16	23	34	0.0032	K	YLPFILNQIDNQQK	K			Spectrum143296 scans: 17668,	127/126	1.326	128/126	1.231	129/126	1.081	130/126	0.952	131/126	0.969	126	1686	127	5304	128	2594	129	4332	130	1516	131	2390	emPAI	0.37
gi|115444461	Os02g0168100 [Oryza sativa Japonica Group]	55	28267	9	5	4	3	18.8	4.83	153944	1	2529.23	3	2529.22	0	21.92		33	0.16	R	SAMGGFEFLAPPPPNYYDGVR	R	Oxidation (M)	0.002000000000000000000.0	Spectrum25750 scans: 13043,	127/126	---	128/126	---	129/126	---	130/126	---	131/126	---	126		127		128		129		130		131		emPAI	0.56
gi|115444475	Os02g0168800 [Oryza sativa Japonica Group]	509	43068	35	29	12	10	38.5	7.06	149882	1	2431.4	4	2431.4	0	28	26	33	0.0067	K	TTGDMILDKPLADIGGK	G			Spectrum51342 scans: 12422,	127/126	0.878	128/126	0.866	129/126	1.244	130/126	0	131/126	0.484	126	760.9	127	1585	128	823.7	129	2251	130	0	131	539.1	emPAI	2.51
gi|115444481	Os02g0169300 [Oryza sativa Japonica Group]	3738	51362	150	115	20	19	54.5	5.64	156409	1	2603.53	3	2603.52	1	32.73		31	0.0074	K	SLVEEDKLELATSLIEK	A			Spectrum68410 scans: 17363,	127/126	---	128/126	---	129/126	---	130/126	---	131/126	---	126		127		128		129		130		131		emPAI	4.03
gi|115444489	Os02g0169900 [Oryza sativa Japonica Group]	451	43525	23	20	9	8	32.4	6.46	151072	1	2459.4	3	2459.4	0	83.77		33	1e-07	K	VAAPTTGPIPAAELLGVIQDAAR	A			Spectrum70649 scans: 19858,	127/126	1.449	128/126	2.243	129/126	1.155	130/126	2.49	131/126	1.888	126	3642	127	12520	128	10210	129	10000	130	8567	131	10060	emPAI	1.24
gi|115444493	Os02g0170100 [Oryza sativa Japonica Group]	85	19854	2	2	1	1	9.5	4.82	125978	1	2038.03	3	2038.03	0	41.9	32	35	0.0012	K	VSDSGELNSLMDDAK	Y			Spectrum95466 scans: 12214,	127/126	0.978	128/126	0.91	129/126	0.876	130/126	1.052	131/126	1.184	126	3034	127	7039	128	3451	129	6320	130	3016	131	5254	emPAI	0.37
gi|115444503	Os02g0171100 [Oryza sativa Japonica Group]	541	50336	40	27	13	10	36	8.99	147125	1	2370.15	3	2370.15	0	57.75	23	33	4e-06	K	GILGYTDEDVVSNDFVGDAR	S			Spectrum96841 scans: 13729,	127/126	0.968	128/126	0.971	129/126	1.102	130/126	1.026	131/126	0.96	126	1769	127	4060	128	2148	129	4634	130	1715	131	2485	emPAI	1.14
gi|115444513	Os02g0173100 [Oryza sativa Japonica Group]	77	37664	10	2	6	2	19.9	7.16	122288	1	1999.08	3	1999.08	0	27.68		35	0.062	R	STFYIPYWNLPLTR	W			Spectrum143864 scans: 18314,	127/126	---	128/126	---	129/126	---	130/126	---	131/126	---	126		127		128		129		130		131		emPAI	0.18
gi|115444521	Os02g0173500 [Oryza sativa Japonica Group]	50	41936	1	1	1	1	4.4	4.93	81348	1	1646.76	2	1646.76	0	50.31		29	7.9e-05	K	EAEGGDGDVEVADR	G			Spectrum132968 scans: 3274,	127/126	2.213	128/126	0.982	129/126	2.394	130/126	0.712	131/126	1.324	126	595.1	127	2296	128	576.4	129	2413	130	351.1	131	1031	emPAI	0.08
gi|115444525	Os02g0173700 [Oryza sativa Japonica Group]	43	42821	3	1	3	1	7.2	7	46630	1	1336.7	2	1336.7	0	43.31	24	34	0.00012	R	TIQGAASMTGR	K	Oxidation (M)	0.00000002000.0	Spectrum101605 scans: 3013,	127/126	0.941	128/126	1.201	129/126	0.895	130/126	0.399	131/126	0.399	126	3956	127	8825	128	5937	129	8417	130	1492	131	2307	emPAI	0.08
gi|115444549	Os02g0175400 [Oryza sativa Japonica Group]	803	77083	47	36	19	13	32	5.37	153313	1	2514.36	3	2514.35	1	33.45		35	0.015	K	LLREDYLAQNAFTPYDK	Y			Spectrum15220 scans: 19321,	127/126	---	128/126	---	129/126	---	130/126	---	131/126	---	126		127		128		129		130		131		emPAI	1.84
gi|115444553	Os02g0175600 [Oryza sativa Japonica Group]	182	19968	12	8	4	4	31.9	11.14	113083	1	1902.05	3	1902.04	0	34.1	23	35	0.0009	R	LWSMVPAEAGAGAGK	A			Spectrum125260 scans: 13282,	127/126	1.03	128/126	1.114	129/126	1.595	130/126	1.325	131/126	0.697	126	1696	127	4142	128	2361	129	6430	130	2123	131	1729	emPAI	1.18
gi|115444563	Os02g0176100 [Oryza sativa Japonica Group]	52	92526	1	1	1	1	1.3	5.85	55840	1	1410.74	3	1410.74	1	51.52	28	34	4.9e-05	R	RDYTTSQVGR	V			Spectrum353 scans: 2449,	127/126	1.132	128/126	0.858	129/126	0.926	130/126	0.742	131/126	0.579	126	481.3	127	949.7	128	407.5	129	754.5	130	295.8	131	364.3	emPAI	0.04
gi|115444579	Os02g0177600 [Oryza sativa Japonica Group]	131	67220	11	6	5	3	9.6	5.04	127041	1	2050.19	3	2050.18	0	50.3	30	34	0.00012	R	LAAGIPDAVAAAAADAPK	S			Spectrum51933 scans: 13074,	127/126	0.634	128/126	0.864	129/126	0.619	130/126	1.496	131/126	1.138	126	1477	127	2221	128	1595	129	2174	130	2087	131	2460	emPAI	0.15
gi|115444583	Os02g0177800 [Oryza sativa Japonica Group]	54	77963	3	2	3	2	4.6	5.95	58589	1	1435.79	2	1435.79	0	50.17	26	36	4.6e-05	K	AGISTVEDFLR	L			Spectrum169371 scans: 12907,	127/126	1.587	128/126	0.942	129/126	1.401	130/126	0.908	131/126	0.735	126	3294	127	12400	128	3878	129	10970	130	2825	131	3543	emPAI	0.09
gi|115444585	Os02g0177900 [Oryza sativa Japonica Group]	46	42382	2	1	2	1	4.8	6.53	64836	1	1488.79	3	1488.79	0	46.42	23	35	5.2e-05	R	SLYEQQLSHR	S			Spectrum92058 scans: 4634,	127/126	1.027	128/126	0.984	129/126	1.17	130/126	1.087	131/126	0.761	126	4302	127	7699	128	4176	129	8527	130	3873	131	4282	emPAI	0.08
gi|115444603	Os02g0179100 [Oryza sativa Japonica Group]	85	28241	5	3	4	2	25	6.24	141104	1	2256.17	3	2256.17	0	46.14	24	35	6.4e-05	K	EQGLDLEEFFQSTAGK	F			Spectrum170659 scans: 14355,	127/126	0.994	128/126	1.125	129/126	0.853	130/126	1.223	131/126	1.649	126	1647	127	3881	128	2316	129	3341	130	1903	131	3974	emPAI	0.25
gi|115444607	Os02g0179300 [Oryza sativa Japonica Group]	68	43583	1	1	1	1	4.6	4.74	134071	1	2144.02	2	2144.02	0	67.67		32	3e-06	R	NEQLAANYLLEHAADED	-			Spectrum50668 scans: 11675,	127/126	2.172	128/126	1.513	129/126	1.527	130/126	0.805	131/126	1.037	126	353.2	127	1819	128	667.9	129	1282	130	268.7	131	535.9	emPAI	0.08
gi|115444621	Os02g0180200 [Oryza sativa Japonica Group]	1362	24208	71	57	10	8	62.7	7.64	147056	1	2368.22	2	2368.22	0	45.32	23	35	6e-05	K	ELAATEIDGYCEGELIK	V			Spectrum10106 scans: 13617,	127/126	0.662	128/126	1.149	129/126	1.27	130/126	0.647	131/126	1.002	126	10510	127	16490	128	15100	129	31740	130	6423	131	15410	emPAI	16.25
gi|115444623	Os02g0180500 [Oryza sativa Japonica Group]	26	33555	2	1	2	1	5.5	5.61	47337	1	1342.82	2	1342.82	0	26.05	21	33	0.0039	K	VNPEVLSK	L			Spectrum47257 scans: 7918,	127/126	1.413	128/126	0.977	129/126	1.376	130/126	0.958	131/126	0.791	126	10490	127	35150	128	12810	129	34310	130	9488	131	12140	emPAI	0.1
gi|115444631	Os02g0181800 [Oryza sativa Japonica Group]	108	41995	5	3	4	2	16.2	5.77	149552	1	2425.15	3	2425.15	0	54	24	33	1.1e-05	R	QANATNSVQPSTASTSQSSSSR	K	Deamidated (NQ)	0.0010000000000000000000.0	Spectrum159919 scans: 2487,	127/126	1.442	128/126	0.717	129/126	0.655	130/126	0.99	131/126	1.091	126	26.03	127	89	128	23.33	129	40.55	130	24.34	131	41.54	emPAI	0.26
gi|115444643	Os02g0182800 [Oryza sativa Japonica Group]	46	28112	1	1	1	1	4.7	5.6	76893	1	1585.98	2	1585.98	0	46.23	28	32	0.00017	R	LVQETGLQLK	Q			Spectrum63346 scans: 11780,	127/126	1.853	128/126	1.178	129/126	1.421	130/126	1.301	131/126	1.024	126	14870	127	65360	128	21900	129	50250	130	18270	131	22270	emPAI	0.12
gi|115444699	Os02g0187500 [Oryza sativa Japonica Group]	47	18026	2	2	2	2	12.5	6.64	73210	1	1551.85	2	1551.86	0	45.58	29	35	0.00025	R	EIEGDLSGFK	C			Spectrum122882 scans: 10659,	127/126	0.903	128/126	0.886	129/126	0.914	130/126	1.301	131/126	1.53	126	25620	127	54860	128	28390	129	55670	130	31490	131	57360	emPAI	0.41
gi|115444701	Os02g0187600 [Oryza sativa Japonica Group]	30	30266	2	1	2	1	4.8	10.82	31802	1	1206.73	2	1206.74	0	20.81	30	34	0.083	K	FEQVVK	R			Spectrum43313 scans: 7506,	127/126	---	128/126	---	129/126	---	130/126	---	131/126	---	126		127		128		129		130		131		emPAI	0.11
gi|115444705	Os02g0187800 [Oryza sativa Japonica Group]	65	43715	3	3	2	2	5.5	5.94	70656	1	1530.94	2	1530.94	0	43.93		33	0.00094	K	GLTSQIEVVK	M			Spectrum35657 scans: 9150,	127/126	1.258	128/126	1.38	129/126	1.297	130/126	0.677	131/126	0.677	126	17780	127	53050	128	30660	129	54840	130	11370	131	17620	emPAI	0.16
gi|115444707	Os02g0188000 [Oryza sativa Japonica Group]	40	46836	1	1	1	1	3.7	4.78	104439	1	1823.03	3	1823.03	0	40.47		35	0.003	R	HLGTAGPAAFAELLAR	Q			Spectrum100408 scans: 17738,	127/126	0.871	128/126	0.882	129/126	0.883	130/126	1.101	131/126	1.163	126	874.1	127	1806	128	963.9	129	1835	130	909.1	131	1487	emPAI	0.07
gi|115444717	Os02g0189000 [Oryza sativa Japonica Group]	124	18558	6	6	2	2	13.7	10.39	73031	1	1550.7	2	1550.71	0	57.07		28	1.3e-05	R	FPEDDADSEAAR	R			Spectrum148543 scans: 5475,	127/126	0.177	128/126	1.422	129/126	0.177	130/126	1.351	131/126	0.163	126	12680	127	5318	128	22540	129	5350	130	16180	131	3025	emPAI	0.4
gi|115444771	Os02g0192700 [Oryza sativa Japonica Group]	1464	26029	116	77	11	11	59.1	6.15	156543	1	2608.5	4	2608.5	1	29.02	23	32	0.003	R	KAVLFAVPGAFTPTCSQK	H			Spectrum155461 scans: 13117,	127/126	0.429	128/126	1.27	129/126	0.97	130/126	1.704	131/126	2.144	126	3714	127	3777	128	5896	129	8565	130	5979	131	11650	emPAI	10.22
gi|115444791	Os02g0194100 [Oryza sativa Japonica Group]	502	59528	40	27	12	11	29.9	6.9	147649	1	2381.14	2	2381.14	0	61.36		33	1.5e-05	R	GMTGMLWETSLLDPDEGIR	F	2 Oxidation (M)	0.0200200000000000000.0	Spectrum97583 scans: 14549,	127/126	0.861	128/126	0.816	129/126	1.051	130/126	1.288	131/126	1.494	126	1219	127	2490	128	1244	129	3047	130	1483	131	2665	emPAI	1.24
gi|115444801	Os02g0194700 [Oryza sativa Japonica Group]	175	112168	11	8	10	7	11.6	5.73	145167	1	2325.24	3	2325.24	0	34.04		35	0.015	K	DYPYANDGLLVWNSIK	Q			Spectrum53316 scans: 14611,	127/126	---	128/126	---	129/126	---	130/126	---	131/126	---	126		127		128		129		130		131		emPAI	0.22
gi|115444803	Os02g0194800 [Oryza sativa Japonica Group]	76	69607	5	4	3	2	5.2	5.38	86694	1	1670.81	2	1670.81	0	38.97	26	31	0.00054	R	NSTPTGTNPAYYR	N	Deamidated (NQ)	0.1000000000000.0	Spectrum31561 scans: 4634,	127/126	1.514	128/126	0.941	129/126	1.479	130/126	1.08	131/126	1.216	126	1182	127	4243	128	1390	129	4157	130	1206	131	2102	emPAI	0.15
gi|115444811	Os02g0195500 [Oryza sativa Japonica Group]	83	105444	4	3	4	3	4.7	5.7	85352	1	1657.93	2	1657.93	0	41.79		35	0.0024	R	YEVTGDLLYK	Q			Spectrum24078 scans: 11173,	127/126	1.552	128/126	0.989	129/126	1.367	130/126	0.789	131/126	0.88	126	6815	127	25090	128	8427	129	22140	130	5076	131	8777	emPAI	0.1
gi|115444817	Os02g0195800 [Oryza sativa Japonica Group]	33	41314	1	1	1	1	2.8	6.89	49725	1	1361.79	2	1361.79	0	33.39	33	36	0.01	R	TASQQEIK	K			Spectrum87667 scans: 3615,	127/126	1.524	128/126	1.084	129/126	1.417	130/126	0.86	131/126	0.613	126	6393	127	23110	128	8663	129	21530	130	5195	131	5730	emPAI	0.08
gi|115444825	Os02g0196300 [Oryza sativa Japonica Group]	34	60075	2	1	2	1	4.9	7.81	135360	1	2164.13	3	2164.13	1	24.42	27	35	0.019	R	LNYTDPWIDGDNKR	T			Spectrum23238 scans: 10245,	127/126	---	128/126	---	129/126	---	130/126	---	131/126	---	126		127		128		129		130		131		emPAI	0.05
gi|115444831	Os02g0196800 [Oryza sativa Japonica Group]	376	52686	23	21	6	6	19.6	5.62	158864	1	2673.43	3	2673.43	0	37.53		35	0.0061	R	SFVEVAPGSHFPIQNLPFGVFR	R			Spectrum143866 scans: 18316,	127/126	0.959	128/126	0.772	129/126	0.844	130/126	0.896	131/126	0.673	126	1111	127	2527	128	1072	129	2230	130	940.7	131	1094	emPAI	0.53
gi|115444835	Os02g0197200 [Oryza sativa Japonica Group]	60	50671	1	1	1	1	2.8	8.71	84878	1	1654.83	2	1654.83	0	59.54		34	2.9e-05	R	ETSETTEDASK	L			Spectrum115734 scans: 2754,	127/126	0.209	128/126	0.679	129/126	0.709	130/126	0.368	131/126	0.486	126	2563	127	1272	128	2175	129	4322	130	890.7	131	1824	emPAI	0.07
gi|115444859	Os02g0198600 [Oryza sativa Japonica Group]	449	50888	20	19	8	7	25.1	5.01	148203	1	2397.16	3	2397.16	0	55.08		33	7e-05	K	GIDENWEAALEHNPEAFAR	V			Spectrum13301 scans: 17150,	127/126	0.791	128/126	0.986	129/126	0.865	130/126	2.366	131/126	0.736	126	1938	127	3636	128	2389	129	3986	130	4331	131	2087	emPAI	1
gi|115444867	Os02g0199300 [Oryza sativa Japonica Group]	35	25415	1	1	1	1	5.7	9.27	92034	1	1713.83	2	1713.83	0	35.23		31	0.0047	R	EGDVVQFNYVCR	R			Spectrum78050 scans: 9875,	127/126	0.273	128/126	1.101	129/126	0.477	130/126	1.229	131/126	1.144	126	12790	127	8295	128	17600	129	14490	130	14850	131	21400	emPAI	0.13
gi|115444877	Os02g0199900 [Oryza sativa Japonica Group]	449	51203	28	21	15	12	41.5	7.03	150617	1	2451.36	3	2451.36	0	40.47		35	0.0029	K	SLQSVGQIIGEVLRPLDNER	F			Spectrum159074 scans: 17163,	127/126	1.256	128/126	0.926	129/126	1.4	130/126	0.861	131/126	0.813	126	11770	127	35070	128	13630	129	39170	130	9567	131	14000	emPAI	1.71
gi|115444903	Os02g0202500 [Oryza sativa Japonica Group]	73	9608	13	6	5	3	56.5	4.69	134648	2	2154.11	3	2154.1	1	37.45		35	0.0061	K	TDKFDELMAAAAEER	E			Spectrum25082 scans: 12304,	127/126	1.197	128/126	1.028	129/126	1.481	130/126	1.07	131/126	0.967	126	1587	127	4507	128	2039	129	5586	130	1604	131	2244	emPAI	2.42
gi|115444921	Os02g0203700 [Oryza sativa Japonica Group]	78	19321	2	2	1	1	8.4	8.65	66716	1	1499.7	2	1499.7	0	50.16		28	7.4e-05	R	GSGGGGDYANFGGR	G			Spectrum2496 scans: 5235,	127/126	1.002	128/126	1.075	129/126	1.196	130/126	0.981	131/126	1.313	126	9872	127	23460	128	13260	129	28060	130	9148	131	18960	emPAI	0.17
gi|115444937	Os02g0205300 [Oryza sativa Japonica Group]	620	55327	42	29	16	12	40.3	8.9	151590	1	2474.37	3	2474.37	0	45.57	24	35	8.3e-05	R	EELQLLQEPGSYVGEVVK	V			Spectrum112216 scans: 14739,	127/126	0.89	128/126	0.602	129/126	1.127	130/126	0.987	131/126	0.614	126	3157	127	6667	128	2374	129	8462	130	2942	131	2835	emPAI	1.52
gi|115444939	Os02g0205400 [Oryza sativa Japonica Group]	154	42332	6	5	3	2	11.1	5.61	117565	1	2028.96	3	2028.96	0	31.55		31	0.011	R	FAPGGESYASGSEDGTIR	I			Spectrum54974 scans: 7253,	127/126	---	128/126	---	129/126	---	130/126	---	131/126	---	126		127		128		129		130		131		emPAI	0.25
gi|115444947	Os02g0206700 [Oryza sativa Japonica Group]	100	57426	6	5	3	3	8.4	5.09	145898	1	2342.23	3	2342.23	0	46.81		35	0.00074	K	VSEVATPEVQEWLSALEAR	V			Spectrum171396 scans: 15240,	127/126	0.758	128/126	0.863	129/126	0.583	130/126	1.499	131/126	1.157	126	293.6	127	528.1	128	316.9	129	406.6	130	415.7	131	497	emPAI	0.32
gi|115444965	Os02g0208900 [Oryza sativa Japonica Group]	37	83910	1	1	1	1	1.5	6.86	59170	1	1439.8	2	1439.79	0	37.47	26	34	0.00078	R	DILGDNAPQLR	V			Spectrum95590 scans: 8581,	127/126	1.199	128/126	1.02	129/126	1.043	130/126	0.875	131/126	0.949	126	8226	127	17200	128	8275	129	14530	130	5962	131	10210	emPAI	0.04
gi|115444969	Os02g0209100 [Oryza sativa Japonica Group]	185	76518	11	10	6	5	10.6	4.62	99622	1	1779.9	2	1779.9	0	42.77	25	34	0.00021	K	ELGTCDLYPQSLR	H			Spectrum108504 scans: 10647,	127/126	1.196	128/126	1.05	129/126	1.167	130/126	0.776	131/126	0.57	126	6358	127	18040	128	8344	129	17640	130	4661	131	5304	emPAI	0.29
gi|115445041	Os02g0217600 [Oryza sativa Japonica Group]	148	37583	7	7	4	4	13.7	4.91	124270	1	2019.99	2	2019.99	0	53.95		34	0.00011	R	QITQVYGFYDECLR	K			Spectrum168291 scans: 11713,	127/126	---	128/126	---	129/126	---	130/126	---	131/126	---	126		127		128		129		130		131		emPAI	0.66
gi|115445047	Os02g0218200 [Oryza sativa Japonica Group]	1227	110821	82	62	30	23	37.4	5.09	161983	1	2758.5	3	2758.51	0	56.58		35	7e-05	K	ITLEVPSETVALSNMPVVEEK	V	Oxidation (M)	0.000000000000002000000.0	Spectrum155373 scans: 13019,	127/126	0.579	128/126	0.899	129/126	0.893	130/126	1.325	131/126	1.116	126	1016	127	1396	128	1142	129	2158	130	1272	131	1659	emPAI	1.69
gi|115445075	Os02g0220500 [Oryza sativa Japonica Group]	693	56982	74	56	16	11	37.2	6.31	158601	1	2666.38	3	2666.38	0	49.38		35	0.00042	R	VSAMIEDLEPFEGESLLDAK	C	Oxidation (M)	0.00020000000000000000.0	Spectrum113039 scans: 15653,	127/126	0.77	128/126	1.495	129/126	0.742	130/126	1.078	131/126	1.172	126	640.4	127	1170	128	1197	129	1129	130	652	131	1098	emPAI	2.44
gi|115445085	Os02g0221500 [Oryza sativa Japonica Group]	506	44595	20	18	6	5	28.7	5.63	161780	1	2755.23	4	2755.23	1	21.67		29	0.062	R	DGGDGGAYGDASGDDGRAPGGDSSGK	I			Spectrum116308 scans: 3390,	127/126	---	128/126	---	129/126	---	130/126	---	131/126	---	126		127		128		129		130		131		emPAI	0.53
gi|115445111	Os02g0224400 [Oryza sativa Japonica Group]	27	61940	1	1	1	1	1.4	5.67	30107	1	1204.67	2	1204.67	0	26.68	25	35	0.0074	R	DDPVSSK	F			Spectrum43245 scans: 3499,	127/126	1.697	128/126	1.086	129/126	1.571	130/126	0.61	131/126	0.801	126	10030	127	40370	128	13620	129	37450	130	5775	131	11750	emPAI	0.05
gi|115445151	Os02g0228300 [Oryza sativa Japonica Group]	66	122638	3	3	2	2	1.9	5.46	71766	1	1538.94	2	1538.94	0	61.27		32	1.2e-05	K	LSGPLPAELGK	H			Spectrum63817 scans: 12300,	127/126	1.777	128/126	0.989	129/126	1.102	130/126	2.567	131/126	3.455	126	6223	127	26230	128	7695	129	16310	130	15090	131	31450	emPAI	0.05
gi|115445157	Os02g0229000 [Oryza sativa Japonica Group]	250	21983	18	13	7	4	41.3	10.57	126396	1	2042.11	3	2042.11	0	36.68	24	35	0.00066	K	STGFGLIYDNLDAAK	K			Spectrum52084 scans: 13242,	127/126	---	128/126	---	129/126	---	130/126	---	131/126	---	126		127		128		129		130		131		emPAI	1.34
gi|115445169	Os02g0230100 [Oryza sativa Japonica Group]	117	41305	5	5	3	3	9.3	4.75	85974	1	1662.99	2	1663	0	54.46	31	34	4.7e-05	K	LTTIPDASIFK	G			Spectrum111712 scans: 14181,	127/126	1.867	128/126	0.92	129/126	1.413	130/126	0.93	131/126	1.052	126	8093	127	35840	128	9312	129	27190	130	7109	131	12460	emPAI	0.26
gi|115445187	Os02g0232400 [Oryza sativa Japonica Group]	191	65750	21	13	9	7	18	9.4	104606	1	1825.91	2	1825.91	0	62.05	26	34	2.9e-06	R	SSICYIDGDEGILR	Y			Spectrum79391 scans: 11351,	127/126	1.084	128/126	1.17	129/126	1.12	130/126	1.16	131/126	0.631	126	13650	127	35080	128	19960	129	36330	130	14960	131	12600	emPAI	0.41
gi|115445203	Os02g0234500 [Oryza sativa Japonica Group]	436	72802	34	22	13	9	24.9	8.69	141991	1	2270.18	2	2270.18	0	46.12		35	0.0009	K	LNPTFTEGSFELPFSSIR	A			Spectrum84552 scans: 17047,	127/126	0.823	128/126	1.067	129/126	0.844	130/126	1.225	131/126	1.768	126	866.5	127	1691	128	1156	129	1738	130	1003	131	2241	emPAI	0.7
gi|115445207	Os02g0234800 [Oryza sativa Japonica Group]	162	37709	8	5	7	4	33.1	5.06	161072	1	2736.37	3	2736.37	0	71.76	26	35	3.3e-07	K	TFTPGQVVDAQDTTMEEQGPK	V			Spectrum94008 scans: 10610,	127/126	2.557	128/126	0.883	129/126	1.391	130/126	0	131/126	0.508	126	1201	127	7283	128	1326	129	3971	130	0	131	893	emPAI	0.4
gi|115445213	Os02g0235600 [Oryza sativa Japonica Group]	244	24890	18	12	3	3	17.6	9.94	121564	1	1990.15	3	1990.15	0	46.62	32	34	0.00038	K	VLEQLSGQTPVFSK	A			Spectrum96800 scans: 13684,	127/126	0.955	128/126	1	129/126	0.905	130/126	1.131	131/126	0.377	126	3994	127	9042	128	4992	129	8591	130	4266	131	2200	emPAI	0.88
gi|115445217	Os02g0236000 [Oryza sativa Japonica Group]	234	53059	21	14	9	7	21.8	8.09	145903	1	2342.28	3	2342.28	0	24.98		35	0.11	K	DPILGVTEAFLADPSPDK	V			Spectrum171257 scans: 15053,	127/126	---	128/126	---	129/126	---	130/126	---	131/126	---	126		127		128		129		130		131		emPAI	0.72
gi|115445227	Os02g0236800 [Oryza sativa Japonica Group]	45	35083	1	1	1	1	4.6	6.5	90036	1	1698.95	2	1698.95	0	45.33	28	35	0.00021	R	LGNIGPLTGSTGEVR	L			Spectrum7907 scans: 11196,	127/126	0.882	128/126	1.005	129/126	0.867	130/126	0.676	131/126	0.538	126	11820	127	24720	128	14850	129	24350	130	7552	131	9297	emPAI	0.09
gi|115445243	Os02g0240300 [Oryza sativa Japonica Group]	785	36385	34	32	7	7	35.2	5.32	153246	1	2514.28	3	2514.28	0	53.31		35	0.00016	K	ANVEDVCPGVVSCADIVALAAR	D			Spectrum125518 scans: 13566,	127/126	1.079	128/126	1.092	129/126	0.746	130/126	0.958	131/126	0.637	126	2585	127	6618	128	3528	129	4586	130	2338	131	2410	emPAI	1.39
gi|115445263	Os02g0243300 [Oryza sativa Japonica Group]	49	54517	3	1	2	1	3.7	5.57	68587	1	1515.82	3	1515.82	1	49.35	32	35	0.00019	R	AREEDVGGTVVR	R			Spectrum146394 scans: 3094,	127/126	0.964	128/126	1.131	129/126	1.198	130/126	0.523	131/126	0.467	126	2015	127	4608	128	2849	129	5741	130	994.7	131	1377	emPAI	0.06
gi|115445275	Os02g0244700 [Oryza sativa Japonica Group]	641	121547	93	57	34	24	32.7	5.84	165415	1	2880.27	3	2880.27	1	35.8		28	0.0017	R	EFVQECYELSAEYENDRDEAR	L			Spectrum166669 scans: 9922,	127/126	1.572	128/126	1.375	129/126	1.841	130/126	1.434	131/126	0.777	126	2063	127	7693	128	3547	129	9028	130	2794	131	2345	emPAI	1.4
gi|115445277	Os02g0245000 [Oryza sativa Japonica Group]	150	95500	9	6	8	5	9.6	5.08	126576	1	2045.14	3	2045.14	1	45.45		35	0.001	K	IKETTLAPDDEISR	N			Spectrum150267 scans: 7372,	127/126	1.399	128/126	1.09	129/126	1.316	130/126	0.777	131/126	0.822	126	7680	127	25490	128	10460	129	24020	130	5638	131	9238	emPAI	0.18
gi|115445279	Os02g0245100 [Oryza sativa Japonica Group]	60	37539	5	3	3	3	12.7	6.04	115268	1	1926.01	3	1926.01	0	22.35	21	35	0.0092	R	DAFLSASWDDTLK	L			Spectrum26195 scans: 13535,	127/126	1.188	128/126	0.876	129/126	1.209	130/126	1.74	131/126	0.997	126	1434	127	4041	128	1570	129	4122	130	2357	131	2091	emPAI	0.29
gi|115445357	Os02g0254700 [Oryza sativa Japonica Group]	92	23128	8	6	5	4	27.5	4.96	108303	1	1859.99	2	1859.99	0	42.3	23	35	0.00013	R	EQQEETTAEPLK	M			Spectrum148205 scans: 5103,	127/126	1.813	128/126	1.055	129/126	1.322	130/126	0.774	131/126	1.04	126	1855	127	7978	128	2446	129	5832	130	1356	131	2821	emPAI	0.97
gi|115445371	Os02g0255700 [Oryza sativa Japonica Group]	126	79695	6	4	3	3	6.2	5.4	147876	1	2387.19	3	2387.19	0	78.34		34	4.3e-07	K	GDGDGAITPEDGSAVTENPK	S			Spectrum149132 scans: 6123,	127/126	0.808	128/126	1.081	129/126	0.718	130/126	0.222	131/126	0.356	126	3638	127	6972	128	4916	129	6207	130	763.1	131	1894	emPAI	0.13
gi|115445387	Os02g0257300 [Oryza sativa Japonica Group]	211	54102	21	15	8	6	17.6	5.05	147826	1	2385.25	3	2385.25	0	27.76		35	0.062	K	FDGNSELVAELVTANGYK	A	Deamidated (NQ)	0.000000000000001000.0	Spectrum156813 scans: 14612,	127/126	---	128/126	---	129/126	---	130/126	---	131/126	---	126		127		128		129		130		131		emPAI	0.6
gi|115445399	Os02g0259600 [Oryza sativa Japonica Group]	265	26661	14	12	6	4	28	6.21	168488	1	3142.65	4	3142.65	1	38.94	24	35	0.00033	K	AYIGMPVVTNAAVHAVVEEQGRDDK	V	Oxidation (M)	0.0000200000000000000000000.0	Spectrum152841 scans: 10216,	127/126	0	128/126	0.82	129/126	0.498	130/126	0.772	131/126	0.653	126	896.3	127	0	128	918.2	129	1061	130	653.7	131	856.6	emPAI	1.28
gi|115445413	Os02g0261100 [Oryza sativa Japonica Group]	48	19815	1	1	1	1	7.4	7.71	92442	1	1716.98	2	1716.98	0	48.27	28	35	0.0001	K	EQWSPALTISK	V			Spectrum49855 scans: 10780,	127/126	1.932	128/126	1.275	129/126	1.827	130/126	1.289	131/126	0.756	126	18320	127	83940	128	29200	129	79560	130	22310	131	20250	emPAI	0.17
gi|115445459	Os02g0267000 [Oryza sativa Japonica Group]	53	35492	4	1	4	1	15.8	5.9	151711	1	2478.34	3	2478.34	0	52.95	31	35	6.8e-05	K	SPPVLQEVGYTDNDVFIK	R			Spectrum155743 scans: 13428,	127/126	0.748	128/126	0.836	129/126	0.645	130/126	0.778	131/126	0.875	126	1536	127	2726	128	1606	129	2356	130	1129	131	1966	emPAI	0.09
gi|115445503	Os02g0273100 [Oryza sativa Japonica Group]	62	45712	10	5	5	2	10	7.01	55854	1	1414.92	2	1414.92	0	24.14		30	0.046	K	VITSSIPIK	S			Spectrum122893 scans: 10672,	127/126	---	128/126	---	129/126	---	130/126	---	131/126	---	126		127		128		129		130		131		emPAI	0.23
gi|115445513	Os02g0274100 [Oryza sativa Japonica Group]	289	91183	23	19	13	12	18.9	9.13	136008	1	2173.18	3	2173.17	0	33	26	35	0.0022	K	EGGLVDALCSPDELIK	M			Spectrum111914 scans: 14404,	127/126	0.733	128/126	0.978	129/126	0.985	130/126	0.809	131/126	0.681	126	1291	127	2243	128	1578	129	3024	130	986.4	131	1287	emPAI	0.64
gi|115445529	Os02g0276400 [Oryza sativa Japonica Group]	143	30049	5	5	4	4	21.2	9.56	118407	1	1956.06	3	1956.06	0	52.74	23	35	1.2e-05	R	QTVFDAVALDYEK	V			Spectrum25739 scans: 13031,	127/126	0.634	128/126	0.888	129/126	0.763	130/126	1.518	131/126	1.348	126	1818	127	2732	128	2019	129	3296	130	2606	131	3584	emPAI	0.52
gi|115445531	Os02g0276500 [Oryza sativa Japonica Group]	39	57201	4	3	4	3	9.8	6.81	141070	1	2255.25	3	2255.24	0	35.41	25	34	0.0011	R	VLEGFQVTPIWHQGFIR	D			Spectrum142311 scans: 16570,	127/126	1.395	128/126	1.309	129/126	1.211	130/126	1.309	131/126	1.947	126	1704	127	5638	128	2788	129	4905	130	2107	131	4853	emPAI	0.18
gi|115445535	Os02g0277600 [Oryza sativa Japonica Group]	37	63271	1	1	1	1	2.2	8.91	77884	1	1594.87	3	1594.87	0	36.66		35	0.0077	R	SGVAPDHPETK	I			Spectrum55322 scans: 2929,	127/126	1.873	128/126	0.909	129/126	1.379	130/126	1.313	131/126	0.916	126	2728	127	12120	128	3099	129	8944	130	3384	131	3655	emPAI	0.05
gi|115445555	Os02g0280500 [Oryza sativa Japonica Group]	266	10581	17	13	6	4	76.8	4.4	134835	3	2157.13	2	2157.14	0	29.77		35	0.039	K	GNAYAQIAIGTDDVYK	T	Deamidated (NQ)	0.0100000000000000.0	Spectrum94549 scans: 11205,	127/126	---	128/126	---	129/126	---	130/126	---	131/126	---	126		127		128		129		130		131		emPAI	3.13
gi|115445557	Os02g0280700 [Oryza sativa Japonica Group]	33	44102	5	2	4	2	14.8	5.1	133427	1	2133.16	3	2133.16	0	35.5		36	0.011	R	APAIVQELAAAGVEEPPSR	Y			Spectrum156071 scans: 13789,	127/126	---	128/126	---	129/126	---	130/126	---	131/126	---	126		127		128		129		130		131		emPAI	0.16
gi|115445581	Os02g0284600 [Oryza sativa Japonica Group]	140	21010	12	7	4	4	29.2	10.49	75357	1	1572.86	3	1572.86	0	32.04		35	0.021	K	LVNFTHIMPTR	Y	Oxidation (M)	0.00000002000.0	Spectrum122086 scans: 9784,	127/126	---	128/126	---	129/126	---	130/126	---	131/126	---	126		127		128		129		130		131		emPAI	0.81
gi|115445585	Os02g0285300 [Oryza sativa Japonica Group]	201	31596	21	11	11	6	42.7	4.73	154027	1	2532.28	3	2532.28	1	23.14		35	0.17	K	SFDESKEGINGEFEEK	K	Deamidated (NQ)	0.0000000001000000.0	Spectrum61578 scans: 9835,	127/126	---	128/126	---	129/126	---	130/126	---	131/126	---	126		127		128		129		130		131		emPAI	1.01
gi|115445587	Os02g0285800 [Oryza sativa Japonica Group]	803	82743	62	49	23	20	39.2	7.08	170117	1	3365.78	3	3365.77	0	50.72	26	34	3.5e-05	K	LQEPYEIAAVEVPEEYMGSVVELLGK	R	Oxidation (M)	0.00000000000000002000000000.0	Spectrum158734 scans: 16761,	127/126	0	128/126	0	129/126	0	130/126	0	131/126	0	126	303.6	127	0	128	0	129	0	130	0	131	0	emPAI	1.86
gi|115445597	Os02g0287000 [Oryza sativa Japonica Group]	586	37474	41	26	15	12	53.6	9.85	159612	1	2698.38	3	2698.39	1	26.38		35	0.086	R	VFEVSLADLQNDEDQAYRK	V	Deamidated (NQ)	0.0000000000100000000.0	Spectrum139996 scans: 14003,	127/126	---	128/126	---	129/126	---	130/126	---	131/126	---	126		127		128		129		130		131		emPAI	2.87
gi|115445625	Os02g0290600 [Oryza sativa Japonica Group]	58	74698	2	2	2	2	4	6	132140	1	2113.14	2	2113.13	0	48.29	23	35	3.2e-05	K	DGTALYGTLYLPDEK	K			Spectrum168658 scans: 12120,	127/126	1.475	128/126	0.912	129/126	1.223	130/126	1.243	131/126	0.819	126	1782	127	6234	128	2032	129	5181	130	2093	131	2134	emPAI	0.09
gi|115445659	Os02g0296800 [Oryza sativa Japonica Group]	48	15755	1	1	1	1	13.8	6.03	140548	1	2246.12	3	2246.12	0	48.19	24	34	4.2e-05	R	HVAGNVEECTVCAGTGK	C			Spectrum89385 scans: 5519,	127/126	2.077	128/126	1.162	129/126	3.053	130/126	1.121	131/126	1.713	126	1051	127	5177	128	1526	129	7627	130	1113	131	2634	emPAI	0.22
gi|115445693	Os02g0302400 [Oryza sativa Japonica Group]	154	51279	11	8	7	5	20	5.47	153048	1	2511.47	3	2511.47	0	22.16		31	0.081	R	AISVDPVTFVQGALPDILAK	T			Spectrum145065 scans: 19694,	127/126	---	128/126	---	129/126	---	130/126	---	131/126	---	126		127		128		129		130		131		emPAI	0.37
gi|115445697	Os02g0302700 [Oryza sativa Japonica Group]	88	52685	6	4	5	3	13.4	5.74	119679	1	1969.19	3	1969.19	0	43.73	25	31	0.00017	K	EESVIVLPGSALGLK	N			Spectrum52371 scans: 13560,	127/126	1.175	128/126	1.18	129/126	1.283	130/126	1.16	131/126	1.32	126	1341	127	3737	128	1978	129	4091	130	1469	131	2590	emPAI	0.2
gi|115445723	Os02g0307000 [Oryza sativa Japonica Group]	70	140336	7	4	7	4	5.4	6.41	111170	1	1882.07	3	1882.08	1	33.19	24	34	0.0015	R	DKYETAAAQAK	A			Spectrum162199 scans: 4999,	127/126	1.441	128/126	0.961	129/126	0.957	130/126	1.415	131/126	1.008	126	4723	127	16140	128	5676	129	10740	130	6314	131	6967	emPAI	0.1
gi|115445731	Os02g0308400 [Oryza sativa Japonica Group]	54	29034	1	1	1	1	5.6	5.87	120037	1	1974.04	2	1974.04	0	53.61	26	35	2e-05	R	YYTLATFQTASNPLR	T			Spectrum124946 scans: 12935,	127/126	2.597	128/126	1.34	129/126	1.494	130/126	0.623	131/126	0.759	126	1497	127	9220	128	2507	129	5316	130	880.6	131	1663	emPAI	0.11
gi|115445753	Os02g0313400 [Oryza sativa Japonica Group]	23	36865	1	1	1	1	3.7	10.02	83634	1	1644.02	3	1644.02	0	23.06	23	32	0.012	K	KPAPTTTGGK	R			Spectrum87523 scans: 3457,	127/126	1.845	128/126	1.229	129/126	2.019	130/126	0.856	131/126	0.763	126	3748	127	16400	128	5759	129	17990	130	3032	131	4181	emPAI	0.09
gi|115445801	Os02g0319300 [Oryza sativa Japonica Group]	40	10207	2	1	1	1	13	9.13	95913	1	1745.94	2	1745.94	0	40.07		35	0.0036	R	EYPNLFNYTK	D			Spectrum65124 scans: 13738,	127/126	1.634	128/126	1.124	129/126	1.787	130/126	1.167	131/126	1.208	126	21400	127	82910	128	30060	129	90930	130	23590	131	37820	emPAI	0.34
gi|115445815	Os02g0321500 [Oryza sativa Japonica Group]	75	34608	6	2	5	2	17.2	8.86	129795	1	2082.09	2	2082.09	0	66.54		35	7.8e-06	R	QDFQVSELSEESVK	G			Spectrum62836 scans: 11219,	127/126	0.437	128/126	1.029	129/126	0.592	130/126	0.417	131/126	0.576	126	12740	127	13210	128	16390	129	17940	130	5018	131	10730	emPAI	0.2
gi|115445821	Os02g0321900 [Oryza sativa Japonica Group]	316	32415	22	14	8	5	41.2	9.81	141136	1	2257.09	3	2257.1	0	24.91		33	0.072	K	VLCMGVAVGNCAMEEK	Q	2 Oxidation (M)	0.0002000000002000.0	Spectrum164801 scans: 7863,	127/126	---	128/126	---	129/126	---	130/126	---	131/126	---	126		127		128		129		130		131		emPAI	0.98
gi|115445841	Os02g0325100 [Oryza sativa Japonica Group]	147	52326	17	10	11	6	25.5	5.75	141204	1	2257.22	3	2257.22	0	54.36	24	35	1.1e-05	K	ENAPAIIFIDEVDAIATAR	F			Spectrum114907 scans: 17776,	127/126	###	128/126	###	129/126	###	130/126	---	131/126	###	126	0	127	1774	128	1158	129	1345	130	0	131	1596	emPAI	0.44
gi|115445851	Os02g0326200 [Oryza sativa Japonica Group]	201	35112	10	9	6	6	24.6	5.14	128899	1	2070.19	3	2070.19	0	51		34	0.0002	K	GFPGLVNIEPAVSANK	K			Spectrum81811 scans: 14016,	127/126	0.464	128/126	0.793	129/126	0.489	130/126	1.52	131/126	0.686	126	5351	127	5894	128	5307	129	6215	130	7685	131	5369	emPAI	0.72
gi|115445869	Os02g0328300 [Oryza sativa Japonica Group]	2129	32853	113	96	9	7	36.6	5.44	157058	1	2624.44	3	2624.44	0	30.75	23	34	0.0019	R	INPPDEAQTVLLFATGTGISPVR	S			Spectrum69408 scans: 18464,	127/126	0.278	128/126	0.495	129/126	0.532	130/126	1.425	131/126	0	126	971.6	127	639.8	128	601.5	129	1229	130	1308	131	0	emPAI	4.14
gi|115445877	Os02g0329800 [Oryza sativa Japonica Group]	52	68897	2	1	2	1	2.8	5.84	49423	1	1359.81	2	1359.81	0	52.48	31	36	8.5e-05	R	AAAAAASEIK	Q			Spectrum132589 scans: 5819,	127/126	2.021	128/126	1.111	129/126	1.765	130/126	0.801	131/126	0.875	126	17140	127	82150	128	23810	129	71930	130	12970	131	21950	emPAI	0.05
gi|115445891	Os02g0332200 [Oryza sativa Japonica Group]	338	65215	25	16	18	11	36	6.55	151708	1	2478.28	3	2478.28	0	40.54		35	0.0033	K	MISSGEQEVIITNDGATILSR	M	Oxidation (M)	0.200000000000000000000.0	Spectrum79993 scans: 12013,	127/126	0.458	128/126	0.742	129/126	0.472	130/126	0.993	131/126	0.762	126	1757	127	1907	128	1629	129	1972	130	1648	131	1958	emPAI	0.8
gi|115445913	Os02g0436400 [Oryza sativa Japonica Group]	265	41824	27	20	10	8	31.5	6.56	155457	1	2574.43	3	2574.43	1	32.22	26	34	0.0024	R	EIYIRDPSEGESILPSIAK	D			Spectrum25106 scans: 12331,	127/126	0.936	128/126	0.901	129/126	1.495	130/126	0.973	131/126	1.155	126	4393	127	9757	128	4949	129	15610	130	4039	131	7426	emPAI	1.9
gi|115445927	Os02g0439700 [Oryza sativa Japonica Group]	120	54421	4	4	4	4	11.3	5.53	101239	1	1794.97	2	1794.97	0	64.15		36	1.6e-05	R	GPTQDDLLSLPTGPR	E			Spectrum123141 scans: 10944,	127/126	0.734	128/126	1.265	129/126	1.222	130/126	0.577	131/126	0.635	126	5159	127	8979	128	8157	129	14990	130	2812	131	4792	emPAI	0.27
gi|115445929	Os02g0440000 [Oryza sativa Japonica Group]	441	58106	42	32	18	12	39.8	6.39	149318	1	2421.31	4	2421.31	0	35.87		35	0.0093	R	INPDVDPQVHPYVATGNK	T			Spectrum150983 scans: 8161,	127/126	1.002	128/126	1.078	129/126	0.955	130/126	1.123	131/126	1.211	126	3163	127	7515	128	4263	129	7183	130	3354	131	5605	emPAI	1.7
gi|115446015	Os02g0460200 [Oryza sativa Japonica Group]	124	15002	2	2	1	1	17.2	8.89	137127	1	2190.01	3	2190.01	1	44.34	22	31	7.1e-05	R	RVENPGSEESSSAGDGGGGGR	R			Spectrum115263 scans: 2234,	127/126	###	128/126	---	129/126	---	130/126	---	131/126	###	126	0	127	26.13	128	0	129	0	130	0	131	22.92	emPAI	0.23
gi|115446093	Os02g0469200 [Oryza sativa Japonica Group]	56	88875	1	1	1	1	1.5	6.71	80846	1	1620.95	2	1620.95	0	56.06	30	35	3e-05	K	EALSNFELLK	E			Spectrum51774 scans: 12899,	127/126	1.415	128/126	0.988	129/126	1.313	130/126	0.731	131/126	0.869	126	2747	127	9220	128	3394	129	8572	130	1897	131	3492	emPAI	0.04
gi|115446097	Os02g0469600 [Oryza sativa Japonica Group]	71	45318	8	5	6	3	14.5	6.01	136634	1	2184.04	3	2184.04	0	37.61	27	32	0.001	K	NSWGENWGEHGYYK	I			Spectrum165824 scans: 8991,	127/126	2.546	128/126	1.034	129/126	1.256	130/126	1.864	131/126	0.767	126	2852	127	17220	128	3686	129	8514	130	5021	131	3202	emPAI	0.24
gi|115446113	Os02g0473000 [Oryza sativa Japonica Group]	75	59582	5	3	4	3	8.8	6.19	137476	1	2196.18	3	2196.18	0	56.83	25	35	7.5e-06	R	NEGIQVDVVGEDLHSK	L			Spectrum62000 scans: 10299,	127/126	0.52	128/126	1.213	129/126	0.588	130/126	0.893	131/126	0.688	126	12000	127	14790	128	18190	129	16770	130	10120	131	12070	emPAI	0.17
gi|115446121	Os02g0474700 [Oryza sativa Japonica Group]	60	85937	3	2	3	2	4.6	4.48	79935	1	1613.85	2	1613.84	0	35.33		34	0.0085	R	FQSLMQTLDFR	Y			Spectrum143211 scans: 17573,	127/126	0.858	128/126	0.946	129/126	0.653	130/126	0.958	131/126	0.811	126	3350	127	6814	128	3961	129	5198	130	3032	131	3974	emPAI	0.08
gi|115446133	Os02g0478600 [Oryza sativa Japonica Group]	166	17616	24	18	6	4	34.6	9.94	56159	1	1416.87	2	1416.86	0	37.58	27	34	0.00098	R	VSVLNDALK	T	Deamidated (NQ)	0.000010000.0	Spectrum22386 scans: 9293,	127/126	1.423	128/126	1.081	129/126	2.341	130/126	0.99	131/126	0.489	126	9313	127	31420	128	12590	129	51830	130	8711	131	6667	emPAI	1.4
gi|115446135	Os02g0478700 [Oryza sativa Japonica Group]	594	11926	28	24	3	3	44.2	9.05	145665	1	2338.31	3	2338.3	0	23.33		34	0.14	M	VLSNDIDLLNPPAELEK	L	Deamidated (NQ)	0.00010000000000000.0	Spectrum142180 scans: 16426,	127/126	---	128/126	---	129/126	---	130/126	---	131/126	---	126		127		128		129		130		131		emPAI	11.7
gi|115446141	Os02g0480900 [Oryza sativa Japonica Group]	119	72474	8	3	7	3	10.2	5.83	118908	1	1961.98	2	1961.99	0	78.06	26	34	7.7e-08	R	DTSNLQTENIISEGGR	S			Spectrum33971 scans: 7294,	127/126	1.243	128/126	1.025	129/126	1.082	130/126	0.625	131/126	0.806	126	1952	127	5754	128	2502	129	5021	130	1152	131	2302	emPAI	0.14
gi|115446173	Os02g0489400 [Oryza sativa Japonica Group]	1084	31345	51	36	11	9	51.4	10.41	147607	1	2379.24	3	2379.24	1	35.8		35	0.01	K	DAEGQDAEATTEEAKK	S			Spectrum18037 scans: 4503,	127/126	1.12	128/126	1.077	129/126	0.975	130/126	0.742	131/126	0.076	126	8142	127	21620	128	10960	129	18870	130	5708	131	909.8	emPAI	2.71
gi|115446183	Os02g0490500 [Oryza sativa Japonica Group]	39	57470	1	1	1	1	3.6	4.99	139506	1	2230.22	3	2230.23	0	38.67		35	0.0046	K	VTGGDGPTGVLPAEFVEK	T			Spectrum154787 scans: 12364,	127/126	0.806	128/126	0.919	129/126	0.916	130/126	0.735	131/126	0.736	126	2318	127	4433	128	2664	129	5050	130	1609	131	2495	emPAI	0.06
gi|115446187	Os02g0491400 [Oryza sativa Japonica Group]	46	91547	7	4	4	3	4.8	5.18	71421	1	1547.94	2	1547.94	0	34.46	23	34	0.00077	K	FTLGQGQVIK	G			Spectrum110460 scans: 10382,	127/126	1.619	128/126	0.955	129/126	1.41	130/126	0.86	131/126	0.931	126	6820	127	19250	128	6425	129	16280	130	4855	131	8305	emPAI	0.11
gi|115446225	Os02g0496900 [Oryza sativa Japonica Group]	154	11034	4	4	2	2	24.7	9.39	87698	1	1678.85	2	1678.85	0	68.97		34	3.6e-06	R	GGGGGEGEGILASFSR	S			Spectrum109094 scans: 11296,	127/126	1.103	128/126	1.021	129/126	1.124	130/126	0.879	131/126	0.871	126	5836	127	15260	128	7446	129	15600	130	4847	131	7434	emPAI	0.73
gi|115446249	Os02g0503400 [Oryza sativa Japonica Group]	83	19506	24	11	5	4	30.1	11.26	49163	1	1357.84	3	1357.83	0	27.89	32	33	0.027	K	AELQAQLK	D			Spectrum164126 scans: 7120,	127/126	---	128/126	---	129/126	---	130/126	---	131/126	---	126		127		128		129		130		131		emPAI	1.6
gi|115446265	Os02g0504500 [Oryza sativa Japonica Group]	41	55509	3	2	3	2	6.5	5.9	80117	1	1614.9	3	1614.9	0	31.35	25	35	0.0027	R	SQTEVDLHTK	R			Spectrum73313 scans: 4626,	127/126	2.388	128/126	1.222	129/126	2.055	130/126	0.824	131/126	0.59	126	26010	127	147300	128	39740	129	127100	130	20240	131	22460	emPAI	0.12
gi|115446279	Os02g0506500 [Oryza sativa Japonica Group]	91	49774	9	3	6	2	15.2	4.6	134585	1	2153.06	3	2153.06	0	54		34	0.00011	R	NTGVDLVLSCVDNYEAR	M			Spectrum111662 scans: 14126,	127/126	0.625	128/126	0.676	129/126	0.635	130/126	1.141	131/126	0.821	126	1462	127	2167	128	1236	129	2206	130	1576	131	1756	emPAI	0.14
gi|115446285	Os02g0507400 [Oryza sativa Japonica Group]	156	22754	9	7	4	3	23.7	9.4	156393	1	2603.44	3	2603.44	0	58.36		35	4.9e-05	K	IGPIPVVSSEQVQAVYNAMK	K	Oxidation (M)	0.00000000000000000020.0	Spectrum97369 scans: 14312,	127/126	0.936	128/126	1.033	129/126	0.738	130/126	0.742	131/126	1.203	126	3908	127	8671	128	5044	129	6859	130	2739	131	6875	emPAI	0.99
gi|115446301	Os02g0510100 [Oryza sativa Japonica Group]	32	11889	1	1	1	1	8.3	9.14	23445	1	1151.62	2	1151.61	0	32.24	29	34	0.0056	K	LNSGVDYR	G			Spectrum103361 scans: 4948,	127/126	1.703	128/126	1.152	129/126	1.507	130/126	0.901	131/126	0.779	126	17440	127	70420	128	25110	129	62470	130	14840	131	19870	emPAI	0.29
gi|115446303	Os02g0510200 [Oryza sativa Japonica Group]	504	75649	35	27	12	10	23.6	6.48	135101	1	2161.33	3	2161.32	0	27.29		28	0.014	R	LPKPPATELLEQVLR	L			Spectrum142794 scans: 17107,	127/126	---	128/126	---	129/126	---	130/126	---	131/126	---	126		127		128		129		130		131		emPAI	0.59
gi|115446385	Os02g0519900 [Oryza sativa Japonica Group]	1985	108737	202	124	38	25	47	5.85	170055	1	3346.76	3	3346.75	0	70.28		34	2.8e-06	R	VMQTWLPASNALLEMMIYHLPSPSK	A	2 Oxidation (M)	0.0000000000000022000000000.0	Spectrum143322 scans: 17697,	127/126	---	128/126	---	129/126	---	130/126	---	131/126	---	126		127		128		129		130		131		emPAI	3.4
gi|115446391	Os02g0520800 [Oryza sativa Japonica Group]	26	32550	3	1	3	1	22.4	8.65	167551	1	3013.48	3	3013.48	1	22.84		34	0.15	R	TEEDINLANSVDIGSLRDPQQDAER	V			Spectrum36937 scans: 10563,	127/126	---	128/126	---	129/126	---	130/126	---	131/126	---	126		127		128		129		130		131		emPAI	0.1
gi|115446393	Os02g0521300 [Oryza sativa Japonica Group]	33	71121	1	1	1	1	1.5	5.26	39346	1	1275.74	2	1275.74	0	33.31	26	36	0.0023	K	SDPFLLISR	I			Spectrum51173 scans: 12235,	127/126	1.779	128/126	0.916	129/126	1.221	130/126	1.184	131/126	1.157	126	3926	127	16560	128	4494	129	11400	130	4389	131	6644	emPAI	0.05
gi|115446411	Os02g0523500 [Oryza sativa Japonica Group]	920	122952	64	52	27	26	30.2	6.49	158795	1	2672.29	3	2672.29	0	34.33		33	0.0084	K	IWENYVEGEEVSNGSASESK	Q	Deamidated (NQ)	0.00000000000010000000.0	Spectrum80664 scans: 12752,	127/126	1.433	128/126	0.803	129/126	1.617	130/126	1.064	131/126	1.172	126	1168	127	3969	128	1173	129	4489	130	1174	131	2002	emPAI	1.26
gi|115446431	Os02g0525900 [Oryza sativa Japonica Group]	124	89054	9	6	6	5	8.8	5.69	121922	1	1995.14	3	1995.14	0	50.93	24	34	2.6e-05	R	IGTAEVESALVSHPK	C			Spectrum166667 scans: 9920,	127/126	0.836	128/126	0.939	129/126	0.936	130/126	1.121	131/126	1.257	126	12900	127	25570	128	15140	129	28710	130	13660	131	23730	emPAI	0.2
gi|115446459	Os02g0528200 [Oryza sativa Japonica Group]	146	101233	13	8	9	5	9.7	5.69	140798	1	2250.14	3	2250.14	0	41.28	25	35	0.00028	K	CVTYAESHDQALVGDK	T			Spectrum75824 scans: 7420,	127/126	0.866	128/126	1.063	129/126	1.123	130/126	0.947	131/126	0.628	126	4412	127	9066	128	5863	129	11780	130	3946	131	4055	emPAI	0.17
gi|115446465	Os02g0529400 [Oryza sativa Japonica Group]	41	75258	4	2	4	2	6.8	6.27	130366	1	2090.14	3	2090.14	1	42.66		35	0.0021	R	KASSVEDEAWELLR	E			Spectrum155584 scans: 13253,	127/126	0.97	128/126	1.112	129/126	1.092	130/126	1.12	131/126	0.722	126	3379	127	7772	128	4697	129	8770	130	3575	131	3568	emPAI	0.09
gi|115446471	Os02g0529700 [Oryza sativa Japonica Group]	39	13653	2	2	1	1	8.8	4.36	42546	1	1302.73	2	1302.73	0	35.16	30	35	0.0031	K	DITEIIASGR	E			Spectrum22994 scans: 9976,	127/126	0.886	128/126	1.005	129/126	0.554	130/126	0.446	131/126	0.333	126	26710	127	56120	128	33540	129	35180	130	11260	131	13000	emPAI	0.25
gi|115446487	Os02g0531200 [Oryza sativa Japonica Group]	44	48177	1	1	1	1	1.9	10.41	51621	1	1378.76	2	1378.76	0	43.56	26	35	0.00019	R	DQQFANAK	-			Spectrum103060 scans: 4617,	127/126	1.24	128/126	0.779	129/126	1.434	130/126	0.66	131/126	0.785	126	13350	127	39270	128	13000	129	45500	130	8323	131	15330	emPAI	0.07
gi|115446491	Os02g0532500 [Oryza sativa Japonica Group]	156	25619	6	5	5	4	25.8	8.54	120035	1	1974.04	3	1974.04	0	22.21		35	0.22	R	GRPVELAMLPAYPCR	S	Oxidation (M)	0.000000020000000.0	Spectrum21793 scans: 8638,	127/126	---	128/126	---	129/126	---	130/126	---	131/126	---	126		127		128		129		130		131		emPAI	0.63
gi|115446505	Os02g0533800 [Oryza sativa Japonica Group]	49	13309	4	1	2	1	16.3	10.26	62416	1	1465.86	2	1465.85	0	32.34		34	0.018	R	AAESVYIQK	M			Spectrum163979 scans: 6958,	127/126	---	128/126	---	129/126	---	130/126	---	131/126	---	126		127		128		129		130		131		emPAI	0.26
gi|115446507	Os02g0533900 [Oryza sativa Japonica Group]	142	38024	14	10	7	5	26.9	5.28	160665	1	2725.31	3	2725.31	0	37.86		33	0.0036	K	VSVAAVQFACTDVESENVDTAER	L			Spectrum123739 scans: 11605,	127/126	0.386	128/126	0.816	129/126	0.765	130/126	0.658	131/126	0.732	126	1127	127	1031	128	1149	129	2049	130	700	131	1207	emPAI	0.65
gi|115446509	Os02g0534400 [Oryza sativa Japonica Group]	83	72250	6	5	6	5	10.1	8.32	90800	1	1704.82	2	1704.82	0	47.35		31	0.00029	K	AEALDPAFGDDAER	L			Spectrum21412 scans: 8219,	127/126	0.72	128/126	1.026	129/126	0.706	130/126	1	131/126	1.337	126	13790	127	23550	128	17680	129	23140	130	13020	131	26980	emPAI	0.25
gi|115446541	Os02g0537700 [Oryza sativa Japonica Group]	3078	32203	149	123	11	9	43.7	5.67	170666	1	3515.83	6	3515.83	0	37.52		34	0.0049	R	TLQALQYVQDNPDEVCPAGWKPGDK	S			Spectrum51104 scans: 12157,	127/126	1.102	128/126	1.507	129/126	2.084	130/126	6.91	131/126	2.237	126	588.2	127	1537	128	1108	129	2914	130	3839	131	1925	emPAI	4.31
gi|115446545	Os02g0538000 [Oryza sativa Japonica Group]	271	86741	24	14	16	11	23.1	6.41	123389	1	2011.07	2	2011.07	0	61.34	24	35	1.9e-06	R	IYGTAWETEDQLK	A			Spectrum167741 scans: 11108,	127/126	1.029	128/126	1.12	129/126	1.302	130/126	0.579	131/126	0.795	126	11860	127	28950	128	16600	129	36700	130	6481	131	13790	emPAI	0.62
gi|115446557	Os02g0539600 [Oryza sativa Japonica Group]	227	43389	17	12	10	6	28.5	9.11	100068	1	1783.92	2	1783.92	0	41.67	25	34	0.00027	R	GEMNEQFQTVK	G	Oxidation (M)	0.00200000000.0	Spectrum74187 scans: 5589,	127/126	0.828	128/126	1.242	129/126	0.888	130/126	0.415	131/126	0.285	126	35030	127	68790	128	54390	129	73940	130	13730	131	14590	emPAI	0.8
gi|115446571	Os02g0541700 [Oryza sativa Japonica Group]	46	11007	1	1	1	1	13	5.06	65642	1	1491.78	2	1491.78	0	46.17	33	35	0.0006	R	IEDDETGQK	H			Spectrum17879 scans: 4329,	127/126	1.564	128/126	1.037	129/126	1.548	130/126	0.755	131/126	1.255	126	12470	127	46260	128	16170	129	45880	130	8893	131	22890	emPAI	0.31
gi|115446617	Os02g0549600 [Oryza sativa Japonica Group]	998	23286	69	62	6	6	36.6	9.76	133214	1	2129.25	2	2129.25	0	55.81	23	32	6.3e-06	R	NYLNLPSEIVPATLK	K			Spectrum98423 scans: 15477,	127/126	1.135	128/126	1.216	129/126	0.738	130/126	0.738	131/126	0.406	126	3691	127	9936	128	5611	129	6477	130	2572	131	2191	emPAI	1.56
gi|115446625	Os02g0550100 [Oryza sativa Japonica Group]	30	18213	2	1	1	1	10.8	8.64	146438	1	2353.26	4	2353.26	0	30.38	27	36	0.0049	K	SGVGVASMGVMRPELVMK	S	3 Oxidation (M)	0.000000020020000020.0	Spectrum20214 scans: 6899,	127/126	0.636	128/126	0.912	129/126	2.215	130/126	0.874	131/126	0.915	126	916.5	127	1382	128	1045	129	4826	130	756.7	131	1227	emPAI	0.19
gi|115446631	Os02g0550600 [Oryza sativa Japonica Group]	27	69938	4	1	4	1	6.4	6.34	88449	1	1686.83	2	1686.83	0	27.71		32	0.027	K	DGWPEYYDGK	L			Spectrum93718 scans: 10291,	127/126	---	128/126	---	129/126	---	130/126	---	131/126	---	126		127		128		129		130		131		emPAI	0.05
gi|115446633	Os02g0550700 [Oryza sativa Japonica Group]	59	49664	1	1	1	1	3.3	5.77	76970	1	1604.78	2	1604.78	0	58.7		32	2.5e-05	R	EDGSAEVQLGDTR	V			Spectrum65961 scans: 4657,	127/126	1.506	128/126	0.822	129/126	1.187	130/126	0.619	131/126	0.612	126	2576	127	6761	128	2090	129	5177	130	1320	131	2063	emPAI	0.07
gi|115446639	Os02g0551100 [Oryza sativa Japonica Group]	75	48420	4	2	3	2	9.6	5.72	111832	1	1889.04	2	1889.05	0	63.13		35	1.9e-05	K	STVGTPAYIAPEVLSR	R			Spectrum153029 scans: 10423,	127/126	---	128/126	---	129/126	---	130/126	---	131/126	---	126		127		128		129		130		131		emPAI	0.14
gi|115446663	Os02g0553200 [Oryza sativa Japonica Group]	344	58545	17	12	8	5	20.9	5.36	159416	1	2691.44	3	2691.44	0	35.07	24	35	0.00084	R	DQDLLVLPTDAALFEDPSFK	V			Spectrum144073 scans: 18549,	127/126	0.308	128/126	0.777	129/126	0.416	130/126	1.021	131/126	0.762	126	2955	127	2160	128	2869	129	2921	130	2849	131	3293	emPAI	0.39
gi|115446667	Os02g0553600 [Oryza sativa Japonica Group]	37	14021	3	2	3	2	38.6	9.69	156810	1	2617.31	3	2617.31	0	29.62	26	35	0.0052	R	AAGDDGPSESADDDIVVAQISK	N			Spectrum36122 scans: 9662,	127/126	1.142	128/126	0.917	129/126	1.295	130/126	0.803	131/126	0.807	126	583.5	127	1580	128	668.7	129	1796	130	442.7	131	688.9	emPAI	0.55
gi|115446671	Os02g0554100 [Oryza sativa Japonica Group]	65	53051	7	2	6	2	13.2	5.4	165116	1	2862.35	3	2862.36	0	55.95		32	5e-05	K	MIAAGAEHTAAVTEDGDLYGWGWGR	Y			Spectrum155722 scans: 13405,	127/126	---	128/126	---	129/126	---	130/126	---	131/126	---	126		127		128		129		130		131		emPAI	0.13
gi|115446707	Os02g0556800 [Oryza sativa Japonica Group]	159	26642	7	7	4	4	21.2	4.56	161042	1	2734.47	3	2734.47	0	53.42		35	0.00016	K	NQPPPQATVYSGPPLSYYVAK	F			Spectrum10072 scans: 13579,	127/126	0.651	128/126	0.967	129/126	0.655	130/126	1.104	131/126	1.334	126	1478	127	2283	128	1786	129	2301	130	1541	131	2884	emPAI	0.6
gi|115446723	Os02g0557700 [Oryza sativa Japonica Group]	59	26344	5	4	4	4	16.4	9.27	71702	1	1538.8	2	1538.8	0	29.61	22	34	0.0018	R	SDSNMAELAK	A	Oxidation (M)	0.0000200000.0	Spectrum1822 scans: 4492,	127/126	0.798	128/126	0.92	129/126	0.752	130/126	2.056	131/126	2.039	126	15590	127	29510	128	17930	129	27870	130	30280	131	46510	emPAI	0.61
gi|115446737	Os02g0559400 [Oryza sativa Japonica Group]	51	50295	2	1	1	1	2.2	6.67	67289	1	1503.87	2	1503.87	0	50.88	30	36	8.7e-05	R	FELNAPLNK	Y	Deamidated (NQ)	0.000100000.0	Spectrum37288 scans: 10950,	127/126	1.175	128/126	1.037	129/126	0.797	130/126	0.775	131/126	1.169	126	12640	127	35230	128	16390	129	23950	130	9250	131	21620	emPAI	0.07
gi|115446743	Os02g0562300 [Oryza sativa Japonica Group]	109	81856	3	2	3	2	6.6	6.51	158052	1	2647.18	3	2647.18	0	106.21		28	1.8e-10	K	AGQTSTGTTSEDGSTSAYNGNQAGR	Y	Deamidated (NQ)	0.0000000000000000001000000.0	Spectrum115673 scans: 2687,	127/126	###	128/126	---	129/126	---	130/126	---	131/126	---	126	0	127	69.82	128	0	129	0	130	0	131	0	emPAI	0.08
gi|115446749	Os02g0562700 [Oryza sativa Japonica Group]	622	36148	29	27	8	8	36.2	6.18	158195	1	2650.51	3	2650.51	1	40.29	24	33	0.00025	K	LKGPSMLQGSYNPAFPLK	H	Oxidation (M)	0.000002000000000000.0	Spectrum138220 scans: 12040,	127/126	0.55	128/126	0.689	129/126	0.589	130/126	1.033	131/126	1.176	126	5993	127	7817	128	5161	129	8389	130	5849	131	10310	emPAI	1.4
gi|115446753	Os02g0564000 [Oryza sativa Japonica Group]	51	29922	4	1	4	1	12.2	6.71	63902	1	1476.87	2	1476.87	0	50.58	32	35	0.00015	R	GFAAAENLVK	G			Spectrum49359 scans: 10234,	127/126	0.994	128/126	0.96	129/126	1.137	130/126	1.115	131/126	0.941	126	14410	127	33980	128	17300	129	38950	130	15180	131	19840	emPAI	0.11
gi|115446795	Os02g0567100 [Oryza sativa Japonica Group]	98	26000	3	2	3	2	15	5.34	134228	1	2146.99	3	2147	0	71.32		30	8.4e-07	K	HNVIDEYDEQSEVADR	L			Spectrum104700 scans: 6461,	127/126	0.903	128/126	1.08	129/126	0.711	130/126	1.038	131/126	0.826	126	1568	127	3359	128	2116	129	2652	130	1537	131	1894	emPAI	0.27
gi|115446799	Os02g0567800 [Oryza sativa Japonica Group]	32	35268	1	1	1	1	2.2	5.85	14637	1	1059.63	2	1059.63	0	31.98	30	33	0.007	R	EFGPILR	V			Spectrum166109 scans: 9304,	127/126	1.618	128/126	1.106	129/126	1.145	130/126	0.671	131/126	0.502	126	8651	127	33200	128	11960	129	23550	130	5483	131	6358	emPAI	0.09
gi|115446831	Os02g0572400 [Oryza sativa Japonica Group]	222	67342	19	14	10	7	18.1	6.14	167275	1	2990.44	3	2990.44	1	41.31	22	33	0.00014	R	AYNLQDDGRDTVEANEDLGLPVDSR	E			Spectrum22700 scans: 9652,	127/126	0.925	128/126	1.443	129/126	1.704	130/126	0	131/126	0.634	126	3636	127	7978	128	6559	129	14730	130	0	131	3374	emPAI	0.4
gi|115446865	Os02g0575500 [Oryza sativa Japonica Group]	119	97525	7	5	6	4	9.8	9.22	133137	1	2128.17	3	2128.17	0	39.84		35	0.0035	R	LAAIGEDLLSIAADQPFR	F			Spectrum70734 scans: 19951,	127/126	0.382	128/126	0.85	129/126	0.482	130/126	1.411	131/126	0.692	126	644.2	127	583.3	128	684.7	129	738.7	130	858.4	131	651.8	emPAI	0.14
gi|115446877	Os02g0576700 [Oryza sativa Japonica Group]	213	34071	16	9	8	5	28.6	4.21	143518	1	2298.25	3	2298.26	1	24.63		35	0.12	K	YLESVDVDDSKDVK	S			Spectrum121741 scans: 9404,	127/126	---	128/126	---	129/126	---	130/126	---	131/126	---	126		127		128		129		130		131		emPAI	0.92
gi|115446893	Os02g0578400 [Oryza sativa Japonica Group]	202	26338	7	7	2	2	12.4	9.78	110912	1	1880.92	2	1880.91	0	71.16		33	1.6e-06	R	VANELVDNMTEFDR	F			Spectrum66250 scans: 14979,	127/126	0.191	128/126	0.781	129/126	0.211	130/126	0.484	131/126	0.279	126	19110	127	8677	128	18660	129	9585	130	8731	131	7787	emPAI	0.27
gi|115446909	Os02g0580300 [Oryza sativa Japonica Group]	1367	34428	103	82	18	12	67.2	4.71	157516	4	2632.32	3	2632.32	0	26.77		35	0.072	K	QAFDEAISELDTLSEESYK	D			Spectrum85703 scans: 18354,	127/126	---	128/126	---	129/126	---	130/126	---	131/126	---	126		127		128		129		130		131		emPAI	12.15
gi|115446913	Os02g0580500 [Oryza sativa Japonica Group]	269	32295	8	7	3	2	12.4	5.9	114183	1	1914.1	3	1914.1	0	89.78		34	3.3e-08	R	LISEATAAAGTGLIELR	R			Spectrum40128 scans: 14089,	127/126	---	128/126	---	129/126	---	130/126	---	131/126	---	126		127		128		129		130		131		emPAI	0.22
gi|115446925	Os02g0581100 [Oryza sativa Japonica Group]	53	13393	2	2	1	1	10.1	9.5	107917	1	1855.99	3	1855.99	0	31.69	22	35	0.0011	K	YAQICVTMPTAK	V	Oxidation (M)	0.000000020000.0	Spectrum47264 scans: 7926,	127/126	0.622	128/126	1.161	129/126	0.524	130/126	1.28	131/126	1.287	126	4414	127	6511	128	6407	129	5500	130	5336	131	8312	emPAI	0.57
gi|115446947	Os02g0582400 [Oryza sativa Japonica Group]	78	28220	7	6	4	4	16.9	5.25	88612	1	1687.92	2	1687.92	0	49.53		35	0.00043	R	SEPILCLLEMVR	V			Spectrum114892 scans: 17759,	127/126	0.712	128/126	0.82	129/126	1.044	130/126	1.074	131/126	0.665	126	4101	127	6924	128	4204	129	10180	130	4162	131	3988	emPAI	0.75
gi|115446975	Os02g0586400 [Oryza sativa Japonica Group]	151	26210	8	8	4	4	25.7	6.96	139387	1	2228.17	2	2228.17	0	51.39		35	0.00027	K	IQDGVFDVSNESYGIK	V			Spectrum154687 scans: 12254,	127/126	2.482	128/126	0.969	129/126	1.984	130/126	1.332	131/126	1.129	126	1789	127	10530	128	2167	129	8440	130	2251	131	2956	emPAI	0.82
gi|115446991	Os02g0588500 [Oryza sativa Japonica Group]	277	91972	24	18	13	10	17	5.72	118275	1	1954.05	3	1954.05	0	37.09	23	35	0.00049	K	GAGVDGIITDFPATVHR	Y			Spectrum137915 scans: 11705,	127/126	1.016	128/126	1.085	129/126	1.025	130/126	0.968	131/126	1.277	126	8458	127	20390	128	11470	129	20620	130	7732	131	15800	emPAI	0.47
gi|115446997	Os02g0589000 [Oryza sativa Japonica Group]	181	52709	16	10	6	4	14.5	6.03	111504	1	1885.98	3	1885.97	0	33.02	28	35	0.0032	R	EFMELVETASEK	Q	Oxidation (M)	0.002000000000.0	Spectrum96520 scans: 13375,	127/126	0.742	128/126	0.752	129/126	0.739	130/126	0.807	131/126	0.847	126	2056	127	3620	128	1933	129	3611	130	1567	131	2548	emPAI	0.35
gi|115447017	Os02g0591700 [Oryza sativa Japonica Group]	440	31576	44	26	15	10	49.8	10.11	122073	1	1997.14	3	1997.13	1	25.3		34	0.084	K	KTEGELFETEK	E			Spectrum134437 scans: 7869,	127/126	---	128/126	---	129/126	---	130/126	---	131/126	---	126		127		128		129		130		131		emPAI	3.07
gi|115447023	Os02g0592200 [Oryza sativa Japonica Group]	53	55152	1	1	1	1	3.1	8.62	107403	1	1850.95	2	1850.95	0	52.98	29	35	4.9e-05	R	LLLDFLDEAEDSSR	R			Spectrum41723 scans: 16042,	127/126	1.527	128/126	1.019	129/126	1.436	130/126	0.908	131/126	0.887	126	852.7	127	3088	128	1086	129	2912	130	731.7	131	1106	emPAI	0.06
gi|115447039	Os02g0593500 [Oryza sativa Japonica Group]	55	63001	1	1	1	1	2.1	9.35	92097	1	1746.97	2	1746.98	0	54.53		35	0.00014	K	QLGDLLSSEAEK	I			Spectrum152825 scans: 10296,	127/126	0.653	128/126	0.901	129/126	0.677	130/126	1.019	131/126	1.269	126	9019	127	10260	128	8014	129	10340	130	7613	131	14970	emPAI	0.05
gi|115447069	Os02g0595500 [Oryza sativa Japonica Group]	307	45299	16	8	7	4	21.7	8.13	125728	1	2034.2	3	2034.2	0	79.53		33	2.3e-07	R	AVTLIPGDGIGPLVTGAVR	Q			Spectrum82990 scans: 15316,	127/126	1.328	128/126	0.94	129/126	0.707	130/126	0.849	131/126	0.881	126	1710	127	5384	128	2009	129	2873	130	1371	131	2203	emPAI	0.42
gi|115447073	Os02g0595800 [Oryza sativa Japonica Group]	67	62585	3	2	3	2	7.1	9.13	128277	1	2065.11	3	2065.11	1	23.71		35	0.15	K	ETEANISDEDKK	G			Spectrum44252 scans: 4609,	127/126	---	128/126	---	129/126	---	130/126	---	131/126	---	126		127		128		129		130		131		emPAI	0.11
gi|115447077	Os02g0596000 [Oryza sativa Japonica Group]	80	36437	4	3	3	3	10.3	9.35	84052	1	1647.93	2	1647.93	0	50.96		35	0.00029	K	DTDIIVVCQK	G			Spectrum121393 scans: 9020,	127/126	0.643	128/126	1.207	129/126	1.141	130/126	0.37	131/126	0.781	126	9029	127	13770	128	13620	129	24490	130	3159	131	10320	emPAI	0.3
gi|115447085	Os02g0596500 [Oryza sativa Japonica Group]	45	31411	9	1	6	1	18	4.64	60449	1	1450.77	2	1450.77	0	44.58	30	35	0.00036	K	LMDDTAEAK	A			Spectrum91008 scans: 7308,	127/126	2.195	128/126	0.858	129/126	1.508	130/126	0.752	131/126	0.919	126	17110	127	89080	128	18340	129	61320	130	12150	131	23000	emPAI	0.11
gi|115447127	Os02g0600100 [Oryza sativa Japonica Group]	292	51340	17	13	10	7	24.5	5.54	127436	1	2054.18	3	2054.18	0	45.86	29	34	0.00022	K	LFLLSHPDLDDLAK	V			Spectrum142054 scans: 16286,	127/126	1.829	128/126	1.24	129/126	1.829	130/126	1.152	131/126	1.157	126	3827	127	16600	128	5934	129	16640	130	4163	131	6477	emPAI	0.75
gi|115447129	Os02g0600200 [Oryza sativa Japonica Group]	40	35253	2	1	2	1	5.3	9.85	23412	1	1150.68	2	1150.68	0	24.23	31	34	0.051	K	DNFLGK	Y			Spectrum34627 scans: 8016,	127/126	---	128/126	---	129/126	---	130/126	---	131/126	---	126		127		128		129		130		131		emPAI	0.09
gi|115447131	Os02g0600400 [Oryza sativa Japonica Group]	109	66750	9	5	5	3	8.5	7.17	88471	1	1686.87	2	1686.87	0	29.64	27	34	0.0061	R	LQPSEAMYMK	L	2 Oxidation (M)	0.0000002020.0	Spectrum163180 scans: 6079,	127/126	---	128/126	---	129/126	---	130/126	---	131/126	---	126		127		128		129		130		131		emPAI	0.27
gi|115447137	Os02g0601300 [Oryza sativa Japonica Group]	4713	43591	292	225	21	17	65.3	7.68	159434	1	2692.39	3	2692.39	0	34.38	25	35	0.0013	K	SDVNIVSNASCTTNCLAPLAK	V			Spectrum23633 scans: 10681,	127/126	0.838	128/126	0.88	129/126	1.056	130/126	0	131/126	0	126	983.9	127	1956	128	1082	129	2471	130	0	131	0	emPAI	10.12
gi|115447153	Os02g0602300 [Oryza sativa Japonica Group]	25	24639	1	1	1	1	5.1	4.31	47460	1	1337.64	2	1337.64	0	24.8	21	31	0.0052	K	QGTDFEEQR	K			Spectrum77927 scans: 3318,	127/126	1.137	128/126	0.885	129/126	0.992	130/126	0.793	131/126	0.981	126	4798	127	9506	128	4188	129	8061	130	3150	131	6156	emPAI	0.14
gi|115447155	Os02g0602400 [Oryza sativa Japonica Group]	26	36206	2	1	2	1	5.2	9.27	42095	1	1298.83	2	1298.83	0	26.22	21	30	0.0036	R	SNIPGIIK	K			Spectrum77871 scans: 9677,	127/126	1.211	128/126	1.068	129/126	1.108	130/126	0.766	131/126	0.866	126	6043	127	17350	128	8065	129	15920	130	4373	131	7656	emPAI	0.09
gi|115447171	Os02g0603800 [Oryza sativa Japonica Group]	920	90700	96	68	30	24	40.2	5.64	158227	1	2651.47	3	2651.47	0	42.94	29	34	0.00042	R	LANLGTHAADLQIGVAPFEEK	H			Spectrum14468 scans: 18459,	127/126	1.172	128/126	0.995	129/126	1.359	130/126	1.303	131/126	1.507	126	628.4	127	1746	128	781.6	129	2030	130	773.5	131	1385	emPAI	1.9
gi|115447189	Os02g0606000 [Oryza sativa Japonica Group]	77	32844	2	1	2	1	14	9.61	154370	1	2542.1	3	2542.08	0	77.32		26	7.4e-08	R	NFSESFMQSEGSQEDQYER	A	Oxidation (M)	0.0000002000000000000.0	Spectrum47004 scans: 7640,	127/126	0.953	128/126	1.164	129/126	0.767	130/126	0.626	131/126	0.469	126	730.8	127	1651	128	1063	129	1332	130	432.2	131	501.4	emPAI	0.1
gi|115447215	Os02g0608400 [Oryza sativa Japonica Group]	111	104590	9	6	8	5	10.3	5.82	137240	1	2191.97	3	2191.97	1	60.37		26	4.5e-06	K	LASQTDENNEDEEEGRQ	-			Spectrum130103 scans: 3076,	127/126	###	128/126	###	129/126	###	130/126	---	131/126	###	126	0	127	786.4	128	366.8	129	818	130	0	131	338.6	emPAI	0.2
gi|115447217	Os02g0608500 [Oryza sativa Japonica Group]	37	63633	1	1	1	1	2	8.83	73430	1	1553.87	2	1553.87	0	37.37	24	35	0.00055	K	GDLASYLETK	G			Spectrum37704 scans: 11407,	127/126	1.006	128/126	0.893	129/126	1.077	130/126	0.915	131/126	0.753	126	2972	127	7094	128	3318	129	7612	130	2569	131	3274	emPAI	0.05
gi|115447223	Os02g0608900 [Oryza sativa Japonica Group]	104	46320	6	6	6	6	24.3	9.28	138589	1	2215.08	3	2215.09	0	28.88	22	33	0.0022	R	VTTEYDSEEAMFAHK	V			Spectrum93707 scans: 10278,	127/126	0.715	128/126	0.868	129/126	0.849	130/126	1.118	131/126	0.849	126	1703	127	2886	128	1848	129	3437	130	1799	131	2115	emPAI	0.51
gi|115447241	Os02g0610600 [Oryza sativa Japonica Group]	45	24330	6	2	5	2	22.5	11.33	120860	1	1982.09	3	1982.07	0	20.42	23	35	0.022	R	KPPGFAFIDFDDR	R			Spectrum98174 scans: 15201,	127/126	---	128/126	---	129/126	---	130/126	---	131/126	---	126		127		128		129		130		131		emPAI	0.29
gi|115447243	Os02g0610700 [Oryza sativa Japonica Group]	70	18229	2	2	2	2	17.3	10.47	124113	1	2018.08	2	2018.08	0	59.45		35	4e-05	R	SSGDNVVMVDPLEAK	R			Spectrum95374 scans: 12113,	127/126	0.977	128/126	0.867	129/126	0.896	130/126	1.012	131/126	1.481	126	5168	127	11980	128	5598	129	11010	130	4941	131	11200	emPAI	0.41
gi|115447245	Os02g0610800 [Oryza sativa Japonica Group]	50	46155	6	2	6	2	13.5	4.93	93299	1	1723.95	2	1723.95	0	45.42	24	35	7.8e-05	R	FFPNTSINSVTLR	D			Spectrum124925 scans: 12912,	127/126	0.59	128/126	1.021	129/126	0.385	130/126	0.62	131/126	0.902	126	5644	127	7896	128	7202	129	5162	130	3306	131	7451	emPAI	0.15
gi|115447253	Os02g0611400 [Oryza sativa Japonica Group]	41	87768	1	1	1	1	1.3	6.51	36762	1	1258.73	2	1258.73	0	41	29	34	0.00067	R	LVAEAVLCR	L			Spectrum8144 scans: 11457,	127/126	1.306	128/126	0.952	129/126	1.005	130/126	0.828	131/126	0.788	126	4856	127	15040	128	5780	129	11600	130	3797	131	5601	emPAI	0.04
gi|115447255	Os02g0611500 [Oryza sativa Japonica Group]	71	99053	3	2	3	2	3.6	6.92	90446	1	1701.93	2	1701.93	0	37.74	26	35	0.00079	K	LPSFPSEEPGGK	E			Spectrum36213 scans: 9762,	127/126	1.721	128/126	1.246	129/126	1.474	130/126	0.789	131/126	0.591	126	6911	127	28200	128	10760	129	24220	130	5153	131	5973	emPAI	0.07
gi|115447257	Os02g0611800 [Oryza sativa Japonica Group]	100	50380	2	2	2	2	7.9	6.07	120038	1	1974.06	3	1974.06	0	63.18	30	36	5.4e-06	R	VTGSLADGAATIQSALDR	M			Spectrum169057 scans: 12561,	127/126	1.632	128/126	1.141	129/126	1.416	130/126	1.252	131/126	1.292	126	926.5	127	3585	128	1321	129	3118	130	1096	131	1751	emPAI	0.14
gi|115447265	Os02g0612300 [Oryza sativa Japonica Group]	66	32107	7	4	5	3	21.4	5.44	146861	1	2365.15	3	2365.15	0	44.31		33	0.00092	R	ELVDYGGAFQPNAPPQYDR	G			Spectrum94561 scans: 11219,	127/126	0.511	128/126	0.938	129/126	0.675	130/126	1.252	131/126	1.035	126	2948	127	3576	128	3457	129	4730	130	3487	131	4463	emPAI	0.34
gi|115447273	Os02g0612900 [Oryza sativa Japonica Group]	336	26160	27	18	8	6	51.8	5.22	167530	1	3010.56	3	3010.57	0	56.36	25	35	7.4e-06	R	ATYALRPDGATVDVLNETWTSSGK	R	Deamidated (NQ)	0.000000000000000100000000.0	Spectrum154113 scans: 11622,	127/126	3.629	128/126	1.073	129/126	2.61	130/126	0.707	131/126	1.33	126	622.7	127	5359	128	835.1	129	3864	130	415.9	131	1212	emPAI	1.94
gi|115447275	Os02g0613000 [Oryza sativa Japonica Group]	30	60892	5	3	1	1	1.5	7.19	51244	1	1370.79	2	1370.79	0	20.94	23	34	0.017	R	ITFEEFK	A			Spectrum59267 scans: 11987,	127/126	---	128/126	---	129/126	---	130/126	---	131/126	---	126		127		128		129		130		131		emPAI	0.05
gi|115447281	Os02g0613600 [Oryza sativa Japonica Group]	34	17308	1	1	1	1	8.9	6.28	80501	1	1617.94	2	1617.94	0	33.64	29	35	0.0035	K	IFLNPLYLPGSR	I			Spectrum157459 scans: 15326,	127/126	1.074	128/126	0.92	129/126	0.795	130/126	0.754	131/126	0.803	126	3216	127	8190	128	3700	129	6078	130	2292	131	3780	emPAI	0.2
gi|115447305	Os02g0615800 [Oryza sativa Japonica Group]	98	121933	4	4	1	1	1	6.74	79210	1	1606.94	2	1606.93	0	35.57	24	35	0.00084	R	ADQLSLLDFK	K			Spectrum11921 scans: 15616,	127/126	0.776	128/126	0.814	129/126	0.668	130/126	4.979	131/126	5.622	126	4850	127	8926	128	4936	129	7705	130	22810	131	39890	emPAI	0.03
gi|115447367	Os02g0621700 [Oryza sativa Japonica Group]	1048	54342	64	44	26	17	63.7	5.98	167858	1	3044.6	3	3044.6	0	66.29		35	7.8e-06	K	LHGGTPANFLDVGGSASEGQVVEAFK	I			Spectrum40221 scans: 14192,	127/126	1.148	128/126	0.912	129/126	0.808	130/126	0.699	131/126	0.723	126	171.5	127	466.9	128	195.5	129	329.5	130	113.2	131	181.5	emPAI	2.86
gi|115447377	Os02g0622400 [Oryza sativa Japonica Group]	61	27499	3	1	3	1	16.8	6.1	146052	1	2345.2	3	2345.2	0	61.11	33	35	1.7e-05	K	YEQLYSMVQEEVQNK	T			Spectrum27184 scans: 14650,	127/126	2.425	128/126	1.371	129/126	1.707	130/126	0.793	131/126	1.052	126	567.4	127	3263	128	972.7	129	2302	130	424.8	131	873.1	emPAI	0.12
gi|115447385	Os02g0623500 [Oryza sativa Japonica Group]	996	73753	53	43	16	13	29.9	6.33	147927	1	2388.18	2	2388.17	0	76.45	30	34	2.7e-07	K	EATGIDFNSFGEDLESAK	N	Deamidated (NQ)	0.000000010000000000.0	Spectrum10744 scans: 14320,	127/126	2.266	128/126	1.676	129/126	2.555	130/126	0.725	131/126	1.677	126	3927	127	21100	128	8225	129	23850	130	2691	131	9634	emPAI	1.5
gi|115447403	Os02g0626100 [Oryza sativa Japonica Group]	1697	84500	131	106	32	29	47.2	6.07	166399	1	2940.48	4	2940.48	1	37.4	23	35	0.00042	K	EDPLNWGAAAAEMAGSHLDEVKR	M	Oxidation (M)	0.00000000000020000000000.0	Spectrum140120 scans: 14141,	127/126	1.427	128/126	1.429	129/126	1.504	130/126	15.168	131/126	1.764	126	512.8	127	1736	128	916	129	1834	130	7347	131	1323	emPAI	4.14
gi|115447405	Os02g0626400 [Oryza sativa Japonica Group]	611	86872	33	30	16	14	24.7	6.04	144452	1	2316.15	3	2316.15	0	63.43		34	1.4e-05	K	ALHGGNFQGTPIGVSMDNTR	L	Oxidation (M)	0.00000000000000020000.0	Spectrum20179 scans: 6861,	127/126	---	128/126	---	129/126	---	130/126	---	131/126	---	126		127		128		129		130		131		emPAI	0.88
gi|115447409	Os02g0627100 [Oryza sativa Japonica Group]	622	86325	30	27	11	9	17.4	5.9	144452	1	2316.15	3	2316.15	0	63.43		34	1.4e-05	K	ALHGGNFQGTPIGVSMDNTR	L	Oxidation (M)	0.00000000000000020000.0	Spectrum20179 scans: 6861,	127/126	---	128/126	---	129/126	---	130/126	---	131/126	---	126		127		128		129		130		131		emPAI	0.62
gi|115447423	Os02g0629200 [Oryza sativa Japonica Group]	180	33457	9	8	6	6	23.6	6.95	151444	1	2470.33	3	2470.32	0	44.82	25	35	0.00012	K	DYTDPPPAPLIDVEELTK	W			Spectrum98691 scans: 15776,	127/126	0.902	128/126	1.281	129/126	1.919	130/126	1.266	131/126	1.411	126	1789	127	3825	128	2864	129	8162	130	2140	131	3694	emPAI	0.94
gi|115447427	Os02g0629800 [Oryza sativa Japonica Group]	47	10839	2	2	1	1	12.5	9.08	81523	1	1626.79	2	1626.8	0	43.34		32	0.0008	R	TESFPDGECK	S			Spectrum3635 scans: 6488,	127/126	1.837	128/126	0.928	129/126	2.499	130/126	0.313	131/126	0.51	126	16330	127	71140	128	18940	129	97010	130	4823	131	12190	emPAI	0.32
gi|115447461	Os02g0633400 [Oryza sativa Japonica Group]	80	34379	2	2	1	1	4.7	5.75	91754	1	1710.86	2	1710.86	0	61.62	25	34	2.4e-06	R	VTDVSFTLDDGTGR	V			Spectrum108707 scans: 10870,	127/126	1.353	128/126	0.968	129/126	1.299	130/126	0.902	131/126	0.874	126	5225	127	16770	128	6323	129	16130	130	4450	131	6684	emPAI	0.1
gi|115447465	Os02g0634500 [Oryza sativa Japonica Group]	569	34174	31	27	5	3	26.2	6.71	159529	1	2694.46	3	2694.45	0	68.54	28	35	1.1e-06	R	VMIHQPSGGAQGQATDIAIQAK	E	Oxidation (M)	0.0200000000000000000000.0	Spectrum76695 scans: 8383,	127/126	1.435	128/126	1.44	129/126	1.619	130/126	2.327	131/126	2.544	126	462.6	127	1574	128	832.7	129	1781	130	1017	131	1722	emPAI	0.91
gi|115447469	Os02g0634700 [Oryza sativa Japonica Group]	40	60002	2	1	2	1	3.7	5.92	62454	1	1466.73	2	1466.74	0	40.18	23	33	0.00023	R	VWVFSGDTDGR	I			Spectrum80171 scans: 12209,	127/126	0.929	128/126	0.905	129/126	1.071	130/126	1.094	131/126	1.176	126	12160	127	26800	128	13760	129	30960	130	12570	131	20920	emPAI	0.05
gi|115447471	Os02g0634800 [Oryza sativa Japonica Group]	36	20506	2	1	1	1	10.8	8.71	148764	1	2408.23	3	2408.23	0	36.03		35	0.0091	K	SADPDIQLICDDSNIFK	W			Spectrum111850 scans: 14333,	127/126	0.853	128/126	1.018	129/126	0.967	130/126	1.3	131/126	1.187	126	1777	127	3596	128	2261	129	4084	130	2182	131	3086	emPAI	0.16
gi|115447473	Os02g0634900 [Oryza sativa Japonica Group]	533	29495	23	19	9	6	40	5.39	158126	1	2649.39	3	2649.4	0	79.87	26	35	4.1e-08	R	YTEDMELDDAIHTAILTLK	E			Spectrum41687 scans: 16001,	127/126	---	128/126	---	129/126	---	130/126	---	131/126	---	126		127		128		129		130		131		emPAI	0.9
gi|115447475	Os02g0635000 [Oryza sativa Japonica Group]	132	42600	5	4	3	2	9	5.75	104514	1	1823.97	3	1823.97	0	42.52	23	35	0.00013	K	YHAAAIDVPGPEVTR	L			Spectrum91516 scans: 7867,	127/126	0.643	128/126	0.787	129/126	0.501	130/126	0.877	131/126	1.264	126	11110	127	16940	128	10930	129	13240	130	9201	131	20540	emPAI	0.25
gi|115447477	Os02g0635200 [Oryza sativa Japonica Group]	47	43119	3	1	3	1	9.9	5.21	106008	1	1837.99	3	1837.99	0	25.08		35	0.11	K	YHAAAIEVPGPEVTR	L			Spectrum106061 scans: 7960,	127/126	---	128/126	---	129/126	---	130/126	---	131/126	---	126		127		128		129		130		131		emPAI	0.08
gi|115447485	Os02g0636300 [Oryza sativa Japonica Group]	69	73499	6	5	5	4	8.7	9.61	62556	1	1466.84	2	1466.84	0	29.27	23	35	0.0025	K	IDESLFSAK	S			Spectrum50280 scans: 11248,	127/126	1.146	128/126	1.78	129/126	0.476	130/126	0.541	131/126	0.41	126	16270	127	44210	128	36200	129	18400	130	8307	131	9770	emPAI	0.19
gi|115447497	Os02g0637700 [Oryza sativa Japonica Group]	22	46715	1	1	1	1	5.8	6.16	166242	1	2930.58	3	2930.58	0	21.94	21	34	0.0089	K	AFGVTDFINPEELNEPVQQVVK	R			Spectrum27627 scans: 15146,	127/126	---	128/126	---	129/126	###	130/126	---	131/126	---	126	0	127	0	128	0	129	345.2	130	0	131	0	emPAI	0.07
gi|115447507	Os02g0638300 [Oryza sativa Japonica Group]	345	18614	23	14	6	4	34.9	9.6	133961	1	2143.14	2	2143.14	0	87.25	26	35	8e-09	R	DLSAEDVAAEEAAVAPK	I			Spectrum23205 scans: 10209,	127/126	0.465	128/126	0.813	129/126	0.573	130/126	1.817	131/126	2.554	126	6496	127	7165	128	6601	129	8846	130	11150	131	24270	emPAI	1.3
gi|115447527	Os02g0639900 [Oryza sativa Japonica Group]	191	21613	11	9	4	3	29.5	9.2	141314	1	2258.28	3	2258.28	0	42.85		34	0.0015	K	DAVIGAVPESTLVSSIDK	Y			Spectrum139900 scans: 13897,	127/126	1.884	128/126	1.107	129/126	1.612	130/126	0.923	131/126	2.174	126	3462	127	15470	128	4790	129	13270	130	3017	131	11010	emPAI	1.06
gi|115447545	Os02g0641800 [Oryza sativa Japonica Group]	71	62725	2	2	1	1	1.7	8.74	45090	1	1321.75	2	1321.75	0	51.37	32	35	0.00012	R	TEDVTATK	G			Spectrum56202 scans: 3906,	127/126	1.687	128/126	1.1	129/126	1.142	130/126	0.632	131/126	0.613	126	19490	127	77980	128	26790	129	52910	130	11640	131	17470	emPAI	0.05
gi|115447561	Os02g0643500 [Oryza sativa Japonica Group]	351	31633	19	14	9	7	37.9	9.03	154000	1	2531.19	3	2531.19	1	30.85		32	0.015	K	LLDRDGFCDEATGMCDAK	-			Spectrum108394 scans: 10526,	127/126	---	128/126	---	129/126	---	130/126	---	131/126	---	126		127		128		129		130		131		emPAI	1.46
gi|115447567	Os02g0644100 [Oryza sativa Japonica Group]	531	77992	42	27	18	12	36	6.03	170102	1	3363.7	4	3363.69	0	30.28		34	0.028	K	IQRPEASESSQPSSSPPSQPQEQPEAK	A			Spectrum2194 scans: 4903,	127/126	---	128/126	---	129/126	---	130/126	---	131/126	---	126		127		128		129		130		131		emPAI	1.01
gi|115447609	Os02g0649700 [Oryza sativa Japonica Group]	122	96286	8	4	5	3	5.1	7.11	64993	1	1486.76	2	1486.76	0	72.48	31	33	8.4e-07	R	GTDSVADNAGVPR	R			Spectrum161126 scans: 3818,	127/126	0.738	128/126	0.691	129/126	0.834	130/126	0.362	131/126	0.427	126	4417	127	7730	128	3817	129	8757	130	1510	131	2759	emPAI	0.11
gi|115447627	Os02g0651300 [Oryza sativa Japonica Group]	38	38389	2	2	2	2	6	6.88	76730	1	1584.87	2	1584.87	0	37.57	28	34	0.0013	K	LDLQEIQDNIR	S			Spectrum124407 scans: 12341,	127/126	1.182	128/126	1.149	129/126	1.153	130/126	0.615	131/126	1.121	126	9201	127	25800	128	13220	129	25210	130	5349	131	15090	emPAI	0.18
gi|115447659	Os02g0654100 [Oryza sativa Japonica Group]	95	36365	3	3	3	3	10.3	9.16	92130	1	1714	3	1714	0	39.01	29	34	0.0012	R	ALELAQEINQK	G			Spectrum23728 scans: 10786,	127/126	1.389	128/126	1.107	129/126	1.262	130/126	2.026	131/126	2.537	126	1008	127	3320	128	1395	129	3025	130	1929	131	3741	emPAI	0.3
gi|115447665	Os02g0654500 [Oryza sativa Japonica Group]	51	27858	5	4	2	2	8.3	4.32	58072	1	1432.72	2	1432.72	0	24.53		32	0.063	K	QTVDMDPVQR	A	Oxidation (M)	0.0000200000.0	Spectrum130031 scans: 2997,	127/126	---	128/126	---	129/126	---	130/126	---	131/126	---	126		127		128		129		130		131		emPAI	0.4
gi|115447675	Os02g0655300 [Oryza sativa Japonica Group]	239	29374	8	8	4	4	25.7	7.62	155618	1	2579.35	3	2579.35	0	34.96	24	35	0.00087	R	NSVATGEVYPLELADTGAWK	E	Deamidated (NQ)	0.10000000000000000000.0	Spectrum126818 scans: 15009,	127/126	0.58	128/126	0.906	129/126	0.592	130/126	0.887	131/126	0.685	126	2070	127	2845	128	2345	129	2912	130	1734	131	2075	emPAI	0.9
gi|115447693	Os02g0656500 [Oryza sativa Japonica Group]	165	56725	7	6	5	4	12.9	6.95	130209	1	2236.97	3	2236.97	1	82.33	25	26	2.5e-08	R	RQEAYDEDDDEDAGAGPR	V			Spectrum14407 scans: 2774,	127/126	1.506	128/126	0.629	129/126	1.104	130/126	0	131/126	0.408	126	326.3	127	856.7	128	202.4	129	609.8	130	0	131	174.1	emPAI	0.25
gi|115447729	Os02g0661000 [Oryza sativa Japonica Group]	98	30998	4	4	2	2	8.9	4.46	66227	1	1495.83	2	1495.83	0	55.78	28	35	1.8e-05	R	GAYASEALEK	L			Spectrum105538 scans: 7384,	127/126	1.331	128/126	1.178	129/126	1.383	130/126	0.862	131/126	1.227	126	11140	127	35160	128	16400	129	36640	130	9069	131	19990	emPAI	0.23
gi|115447743	Os02g0662100 [Oryza sativa Japonica Group]	441	15541	16	14	2	2	18	8.03	102903	1	1810.14	3	1810.13	0	44.87	24	28	9e-05	K	ANVLGITLDIPVK	L			Spectrum127577 scans: 15853,	127/126	0.677	128/126	0.87	129/126	0.868	130/126	0.951	131/126	0.783	126	1247	127	2001	128	1356	129	2573	130	1120	131	1429	emPAI	0.81
gi|115447745	Os02g0662200 [Oryza sativa Japonica Group]	35	28995	2	1	2	1	7.4	6.75	63197	1	1472.85	2	1472.85	0	35.15	25	34	0.001	R	LAPEEESLK	L			Spectrum91977 scans: 8374,	127/126	1.465	128/126	1.166	129/126	1.403	130/126	1.003	131/126	0.81	126	15560	127	54080	128	22670	129	51890	130	14740	131	18430	emPAI	0.11
gi|115447759	Os02g0664000 [Oryza sativa Japonica Group]	256	30118	24	18	6	5	21.8	9.42	117132	1	1944.13	3	1944.13	1	21.37	33	34	0.17	R	FKAEYPIFDK	V			Spectrum124443 scans: 12381,	127/126	---	128/126	---	129/126	---	130/126	---	131/126	---	126		127		128		129		130		131		emPAI	1.31
gi|115447761	Os02g0664200 [Oryza sativa Japonica Group]	63	33077	3	1	3	1	11.6	7.79	97293	1	1756.92	2	1756.92	0	63.07		34	1.5e-05	R	IVPEWVDLDSEAR	Q			Spectrum125809 scans: 13887,	127/126	2.047	128/126	1.072	129/126	1.813	130/126	1.263	131/126	1.151	126	9310	127	45190	128	12470	129	40120	130	11110	131	15680	emPAI	0.1
gi|115447763	Os02g0664300 [Oryza sativa Japonica Group]	774	171566	62	46	28	23	23	6.15	164406	1	2830.59	3	2830.58	1	50.97		33	0.00018	K	EIIAAADEVVDSIDKEDLAK	S			Spectrum144457 scans: 18993,	127/126	1.08	128/126	1.19	129/126	1.225	130/126	1.11	131/126	1.159	126	2306	127	5906	128	3430	129	6714	130	2418	131	3909	emPAI	0.79
gi|115447785	Os02g0666200 [Oryza sativa Japonica Group]	102	33947	3	2	2	1	9.7	8.99	161625	1	2750.37	3	2750.37	0	65.78	25	35	1e-06	K	GFQQGLYMGNGGGANVVASGYTK	G	Deamidated (NQ); Oxidation (M)	0.00000002010000000000000.0	Spectrum35953 scans: 9476,	127/126	0.947	128/126	1.34	129/126	2.042	130/126	0.904	131/126	1.73	126	952.7	127	2140	128	1596	129	4624	130	813.3	131	2411	emPAI	0.1
gi|115447813	Os02g0668400 [Oryza sativa Japonica Group]	42	71923	1	1	1	1	2.1	5.28	82730	1	1636.85	2	1636.85	0	42.1	23	35	0.00015	R	TIEGDLEEALYR	A			Spectrum52001 scans: 13149,	127/126	1.443	128/126	1.036	129/126	1.227	130/126	0.768	131/126	0.618	126	6031	127	20640	128	7807	129	17590	130	4375	131	5450	emPAI	0.05
gi|115447819	Os02g0669100 [Oryza sativa Japonica Group]	27	39841	3	1	3	1	7.6	5.68	34905	1	1244.73	2	1244.74	0	22.52	29	35	0.055	K	VSVEEPK	K			Spectrum89525 scans: 5674,	127/126	---	128/126	---	129/126	---	130/126	---	131/126	---	126		127		128		129		130		131		emPAI	0.08
gi|115447897	Os02g0677600 [Oryza sativa Japonica Group]	77	29851	5	4	5	4	25.4	8.16	144678	1	2319.22	3	2319.22	0	49.46	23	35	2.3e-05	R	APPLFVDTTLTSEESSGAIR	R			Spectrum168905 scans: 12393,	127/126	0.398	128/126	0.622	129/126	0.595	130/126	0	131/126	1.557	126	771.4	127	727.4	128	599.5	129	1091	130	0	131	1757	emPAI	0.53
gi|115447923	Os02g0680600 [Oryza sativa Japonica Group]	410	33556	14	13	3	2	16	9.76	142098	1	2272.25	3	2272.25	0	41.95	23	35	0.00013	R	SNLCDLLGADPSVVNLK	A			Spectrum67502 scans: 16360,	127/126	1.053	128/126	1.04	129/126	1.344	130/126	1.256	131/126	1.275	126	2524	127	6303	128	3282	129	8067	130	2994	131	4707	emPAI	0.33
gi|115447945	Os02g0682600 [Oryza sativa Japonica Group]	106	10304	5	4	3	2	56	6.12	150972	1	2456.24	3	2456.24	0	28.19		35	0.052	K	CVTKPGSSLSGSESSCISR	C			Spectrum45105 scans: 5549,	127/126	---	128/126	---	129/126	---	130/126	---	131/126	---	126		127		128		129		130		131		emPAI	0.78
gi|115447955	Os02g0684000 [Oryza sativa Japonica Group]	64	25378	2	2	1	1	5.5	4.6	84022	1	1647.87	2	1647.87	0	44.84	25	35	0.00011	K	VDDAIAAFEELAR	E			Spectrum171434 scans: 15298,	127/126	1.545	128/126	1.069	129/126	1.523	130/126	1.044	131/126	1.274	126	1009	127	3698	128	1348	129	3654	130	995	131	1880	emPAI	0.13
gi|115447965	Os02g0684500 [Oryza sativa Japonica Group]	398	13923	17	16	5	5	39.8	11.48	132976	1	2125.28	3	2125.28	1	36.17		31	0.0032	R	KTVTAMDVVYALK	R			Spectrum141014 scans: 15133,	127/126	0.763	128/126	0.914	129/126	1.064	130/126	0.819	131/126	0.532	126	10290	127	18620	128	11760	129	26030	130	7960	131	8013	emPAI	4.8
gi|115447975	Os02g0685900 [Oryza sativa Japonica Group]	45	68654	1	1	1	1	2.7	5.53	126579	1	2045.17	3	2045.17	0	45.34	32	35	0.00048	R	VIAESLSEEEIAGLK	E			Spectrum125429 scans: 13468,	127/126	---	128/126	---	129/126	---	130/126	---	131/126	---	126		127		128		129		130		131		emPAI	0.05
gi|115447981	Os02g0686400 [Oryza sativa Japonica Group]	547	69701	42	28	19	14	37.9	5.99	154221	1	2537.34	3	2537.34	0	34.74		35	0.013	K	LQYNGQPACLAQSPQLYK	Q	Deamidated (NQ)	0.000100000000000000.0	Spectrum36777 scans: 10387,	127/126	---	128/126	---	129/126	---	130/126	---	131/126	---	126		127		128		129		130		131		emPAI	1.29
gi|115447985	Os02g0686600 [Oryza sativa Japonica Group]	58	44608	8	3	7	3	20.2	5.92	126568	1	2045.12	3	2045.12	1	29.27	30	35	0.015	R	GKVDPSEEIMVLDR	F			Spectrum123012 scans: 10802,	127/126	---	128/126	---	129/126	---	130/126	---	131/126	---	126		127		128		129		130		131		emPAI	0.24
gi|115447997	Os02g0687900 [Oryza sativa Japonica Group]	232	53752	16	12	8	7	19.9	5.16	144682	1	2319.28	3	2319.26	1	38.77		35	0.0047	K	GYLVGNPSAGDKIDVNSR	V			Spectrum47541 scans: 8231,	127/126	0.58	128/126	0.889	129/126	1.047	130/126	0.651	131/126	0.412	126	8921	127	12280	128	9917	129	22210	130	5485	131	5376	emPAI	0.71
gi|115448021	Os02g0690200 [Oryza sativa Japonica Group]	45	10461	1	1	1	1	14.3	5	95648	1	1742.85	3	1742.85	0	45.12	24	32	7.8e-05	R	AANEDHEDGAEK	Y			Spectrum115260 scans: 2231,	127/126	4.612	128/126	1.316	129/126	2.979	130/126	2.928	131/126	2.456	126	180.3	127	1972	128	296.5	129	1277	130	498.7	131	647.9	emPAI	0.33
gi|115448027	Os02g0690700 [Oryza sativa Japonica Group]	56	57658	4	3	4	3	7.8	9.32	55697	1	1413.78	2	1413.79	0	41.92	29	34	0.00053	K	TSFQTTSGK	A			Spectrum31602 scans: 4679,	127/126	1.351	128/126	0.904	129/126	1.258	130/126	0.861	131/126	0.527	126	12910	127	41350	128	14590	129	38610	130	10500	131	9950	emPAI	0.18
gi|115448029	Os02g0690800 [Oryza sativa Japonica Group]	61	55176	8	3	6	3	21	5.19	156422	1	2605.28	2	2605.28	0	22.73		34	0.15	K	WSYPGGGLNQIPGECTISGDIR	L			Spectrum25313 scans: 12560,	127/126	---	128/126	---	129/126	---	130/126	---	131/126	---	126		127		128		129		130		131		emPAI	0.19
gi|115448057	Os02g0694800 [Oryza sativa Japonica Group]	82	44765	2	2	2	2	7.1	5.21	100806	1	1790.91	2	1790.9	0	64.15	29	34	3.4e-06	R	SGASEADLMAVNELR	T			Spectrum49075 scans: 9921,	127/126	0.48	128/126	0.819	129/126	0.529	130/126	1.086	131/126	1.137	126	2453	127	2795	128	2512	129	3083	130	2516	131	4079	emPAI	0.15
gi|115448077	Os02g0697300 [Oryza sativa Japonica Group]	249	50397	19	11	12	5	29.1	4.66	137420	1	2195.22	3	2195.22	1	27.57		35	0.06	K	MKEIFQGQTPADK	I	Oxidation (M)	0.2000000000000.0	Spectrum46303 scans: 6868,	127/126	---	128/126	---	129/126	---	130/126	---	131/126	---	126		127		128		129		130		131		emPAI	0.56
gi|115448079	Os02g0697400 [Oryza sativa Japonica Group]	67	67018	8	4	6	3	10.2	5.27	115189	1	1925.03	3	1925.02	0	42.67	26	35	0.00022	R	AAELPDAPCLIAAATGR	T			Spectrum169363 scans: 12898,	127/126	0.757	128/126	1.01	129/126	0.919	130/126	0.882	131/126	0.775	126	659.5	127	1184	128	833	129	1441	130	549.2	131	748.2	emPAI	0.15
gi|115448083	Os02g0697600 [Oryza sativa Japonica Group]	36	83713	4	1	4	1	5	9.4	63172	1	1472.77	2	1472.77	0	35.64	32	34	0.0052	R	AIEEQIQEER	R			Spectrum118662 scans: 6003,	127/126	2.194	128/126	1.006	129/126	2.376	130/126	0.657	131/126	0.757	126	9773	127	50860	128	12290	129	55210	130	6062	131	10820	emPAI	0.04
gi|115448091	Os02g0698000 [Oryza sativa Japonica Group]	12231	51137	786	682	20	18	56.6	5.68	169140	1	3207.53	3	3207.52	0	92.36		33	1.3e-08	K	GGNPDSNTLISDTTTVICLDDYHSLDR	T			Spectrum67973 scans: 16878,	127/126	0.462	128/126	1.385	129/126	0.897	130/126	0	131/126	1.425	126	267.6	127	293	128	463.3	129	570.7	130	0	131	557.7	emPAI	9.72
gi|115448105	Os02g0699600 [Oryza sativa Japonica Group]	452	22403	23	18	7	7	47	9.23	160518	1	2721.47	3	2721.47	1	36.52		35	0.0075	K	EILGTCVSVGCTVDGKDPK	D			Spectrum36172 scans: 9717,	127/126	0.642	128/126	1.095	129/126	1.306	130/126	1.208	131/126	0.677	126	1919	127	2921	128	2626	129	5958	130	2190	131	1900	emPAI	3.03
gi|115448119	Os02g0700400 [Oryza sativa Japonica Group]	53	42617	2	1	2	1	4.6	8.31	55454	1	1406.78	2	1406.78	0	52.87		35	0.0002	K	ENTGSTAAAK	A			Spectrum390 scans: 2490,	127/126	0.338	128/126	1.197	129/126	0.524	130/126	2.219	131/126	2.351	126	1234	127	727.7	128	1457	129	1094	130	2268	131	3796	emPAI	0.08
gi|115448129	Os02g0701600 [Oryza sativa Japonica Group]	74	44513	4	3	3	2	7.2	8.32	63303	1	1473.82	2	1473.82	0	53.67		35	0.00016	K	IAESLSLEDIR	T			Spectrum110153 scans: 12462,	127/126	0.66	128/126	0.943	129/126	0.626	130/126	0.857	131/126	1.132	126	2175	127	3406	128	2564	129	3236	130	1761	131	3601	emPAI	0.15
gi|115448167	Os02g0704900 [Oryza sativa Japonica Group]	142	27810	18	10	8	6	42.5	5.56	151739	1	2479.33	4	2479.33	1	21.86		35	0.24	R	AIGLMPMIDQGEKDDK	I	2 Oxidation (M)	0.0000202000000000.0	Spectrum164873 scans: 7942,	127/126	---	128/126	---	129/126	---	130/126	---	131/126	---	126		127		128		129		130		131		emPAI	1.21
gi|115448171	Os02g0705100 [Oryza sativa Japonica Group]	25	50190	1	1	1	1	8	8.47	156316	1	3508.77	4	3508.77	0	25.48	23	34	0.0059	R	GVVLLNSAGQFGDPNRPPEAAEAAAGEESAVTR	L			Spectrum152771 scans: 10237,	127/126	---	128/126	---	129/126	---	130/126	---	131/126	---	126	0	127	0	128	0	129	0	130	0	131	0	emPAI	0.07
gi|115448175	Os02g0705400 [Oryza sativa Japonica Group]	66	22669	2	2	1	1	7.6	5.34	93147	1	1722.98	2	1722.97	0	48.35	31	35	0.0002	R	LVPVVSDAAPELER	E			Spectrum154048 scans: 11550,	127/126	1.407	128/126	0.971	129/126	1.067	130/126	1.285	131/126	1.567	126	2785	127	9292	128	3382	129	7067	130	3380	131	6384	emPAI	0.15
gi|115448191	Os02g0707100 [Oryza sativa Japonica Group]	65	58819	11	3	8	3	18.5	8.88	164120	1	2819.51	3	2819.51	0	29.59		35	0.037	R	GELCIISEETVAPYERPALSK	G			Spectrum139475 scans: 13427,	127/126	---	128/126	---	129/126	---	130/126	---	131/126	---	126		127		128		129		130		131		emPAI	0.18
gi|115448199	Os02g0707900 [Oryza sativa Japonica Group]	97	22954	4	3	4	3	23.7	5.96	97282	1	1756.89	2	1756.89	1	27.82		33	0.039	R	KADEAPQDPVDD	-			Spectrum44035 scans: 4370,	127/126	---	128/126	---	129/126	---	130/126	---	131/126	---	126		127		128		129		130		131		emPAI	0.5
gi|115448201	Os02g0708100 [Oryza sativa Japonica Group]	421	48945	28	26	9	8	25.1	7.61	154392	1	2542.39	3	2542.39	0	43		35	0.0016	K	AVSGVQSGTVVDDGVQRPWK	L			Spectrum21510 scans: 8327,	127/126	2.285	128/126	1.119	129/126	2.514	130/126	0.546	131/126	0.726	126	6318	127	34240	128	8839	129	37760	130	3258	131	6710	emPAI	1.19
gi|115448207	Os02g0708400 [Oryza sativa Japonica Group]	80	87614	5	2	3	2	5.1	5.14	130403	1	2091.08	3	2091.08	0	38.61		35	0.0051	K	ASTEEGEAEVSKPGSR	V			Spectrum43569 scans: 3856,	127/126	2.784	128/126	1.057	129/126	1.944	130/126	0.209	131/126	0.19	126	2313	127	15270	128	3056	129	10690	130	455.8	131	642.9	emPAI	0.08
gi|115448217	Os02g0709200 [Oryza sativa Japonica Group]	97	54189	5	4	3	3	8.9	7.05	133191	1	2129.21	2	2129.21	0	41.23	22	34	0.00014	R	SLAPYQPILPFEVLSAR	L			Spectrum128322 scans: 16696,	127/126	1.092	128/126	0.743	129/126	0.998	130/126	1.077	131/126	1.398	126	1094	127	2833	128	1016	129	2595	130	1113	131	2237	emPAI	0.19
gi|115448225	Os02g0709800 [Oryza sativa Japonica Group]	113	86483	8	7	7	6	11.6	5.51	158489	1	2663.35	3	2663.35	0	42.53	22	35	0.00011	R	SDDDPNVFLVNDFQDPLQK	S			Spectrum98393 scans: 15444,	127/126	1.321	128/126	1.017	129/126	1.264	130/126	1.027	131/126	0.971	126	773.5	127	2423	128	983	129	2324	130	750.2	131	1099	emPAI	0.25
gi|115448227	Os02g0709900 [Oryza sativa Japonica Group]	270	162098	26	18	25	17	22.5	5.12	138489	1	2212.13	3	2212.13	0	37.7		35	0.0057	R	SPNPDTLAQETGALVNSGGR	L			Spectrum95075 scans: 11784,	127/126	0.892	128/126	0.981	129/126	0.63	130/126	0.976	131/126	0.802	126	3087	127	6533	128	3786	129	4627	130	2847	131	3624	emPAI	0.4
gi|115448237	Os02g0710900 [Oryza sativa Japonica Group]	375	117069	22	20	12	11	16.6	5.29	162201	1	2766.43	3	2766.43	0	53.4		35	0.00016	K	EILSANTAAPISVESLYNDLDFR	S			Spectrum171357 scans: 15180,	127/126	0.75	128/126	1.262	129/126	0.898	130/126	1.309	131/126	0.923	126	178.6	127	317.7	128	281.8	129	381.4	130	220.8	131	241.2	emPAI	0.43
gi|115448243	Os02g0711200 [Oryza sativa Japonica Group]	44	25513	6	4	3	1	11.4	7.49	48756	1	1353.76	2	1353.76	0	25.31	32	34	0.047	K	LLNFFSTQR	N			Spectrum156687 scans: 14472,	127/126	---	128/126	---	129/126	---	130/126	---	131/126	---	126		127		128		129		130		131		emPAI	0.13
gi|115448251	Os02g0712000 [Oryza sativa Japonica Group]	244	109719	12	11	9	8	11.7	5.8	150295	1	2441.22	3	2441.23	0	23.63		35	0.14	R	DSWEAFGSKPESDYIPR	G			Spectrum153634 scans: 11089,	127/126	---	128/126	---	129/126	---	130/126	---	131/126	---	126		127		128		129		130		131		emPAI	0.3
gi|115448263	Os02g0713400 [Oryza sativa Japonica Group]	156	38377	4	4	3	3	14.8	6.19	143718	1	2301.27	3	2301.27	0	64.55	25	35	1.2e-06	R	VASDSTTVLADAVVVATGAVAR	R			Spectrum54190 scans: 15616,	127/126	0.645	128/126	0.968	129/126	0.714	130/126	1.371	131/126	1.125	126	217	127	331.9	128	262.6	129	368.1	130	281.1	131	357.2	emPAI	0.28
gi|115448277	Os02g0714200 [Oryza sativa Japonica Group]	514	77250	30	21	12	7	24	6.66	164574	1	2838.5	3	2838.5	0	81.05		35	2.7e-07	K	QLLLHPESDDSAQLSQIETEK	L			Spectrum123157 scans: 10962,	127/126	---	128/126	---	129/126	---	130/126	---	131/126	---	126		127		128		129		130		131		emPAI	0.65
gi|115448283	Os02g0714600 [Oryza sativa Japonica Group]	204	40364	8	8	4	4	19.4	6.31	154430	1	2544.33	3	2544.33	0	35.5		35	0.01	R	QLPDADNITIAFPDDGAWK	R			Spectrum156742 scans: 14534,	127/126	0.736	128/126	1.111	129/126	0.764	130/126	0.785	131/126	0.785	126	1085	127	1893	128	1507	129	1971	130	805	131	1246	emPAI	0.37
gi|115448293	Os02g0715400 [Oryza sativa Japonica Group]	197	11566	10	8	4	2	51.5	4.55	141963	1	2270.03	3	2270.03	1	46.73	24	30	6.3e-05	R	NTDPARDPDEENSAAPADR	A	Deamidated (NQ)	0.0000000000010000000.0	Spectrum29644 scans: 2520,	127/126	1.824	128/126	0.934	129/126	1.324	130/126	0.93	131/126	1.778	126	663.8	127	2872	128	775.3	129	2090	130	583.1	131	1727	emPAI	1.84
gi|115448303	Os02g0717300 [Oryza sativa Japonica Group]	50	17844	1	1	1	1	6.7	8.91	72518	1	1545.86	2	1545.87	0	50.44	27	35	5.6e-05	M	GLEEDTPVTK	T			Spectrum4116 scans: 7018,	127/126	1.735	128/126	0.824	129/126	1.722	130/126	1.249	131/126	1.151	126	49710	127	204500	128	51190	129	203500	130	58640	131	83700	emPAI	0.19
gi|115448305	Os02g0717400 [Oryza sativa Japonica Group]	94	175986	4	4	4	4	3.4	5.93	128904	1	2070.2	3	2070.2	0	26.9	25	33	0.008	K	LELQLSPGDSVIDVK	Q			Spectrum26100 scans: 13429,	127/126	0.727	128/126	0.726	129/126	0.504	130/126	1.11	131/126	0.836	126	1326	127	2286	128	1204	129	1590	130	1390	131	1621	emPAI	0.08
gi|115448307	Os02g0717500 [Oryza sativa Japonica Group]	116	44433	3	3	3	3	10.6	5.85	104024	1	1819.99	3	1819.96	0	40.76	33	36	0.0017	K	EGPHLLAPTGSDLER	H			Spectrum59742 scans: 7814,	127/126	1.45	128/126	0.845	129/126	1.392	130/126	1.126	131/126	0.981	126	6897	127	23720	128	7286	129	22820	130	7338	131	9898	emPAI	0.24
gi|115448323	Os02g0718900 [Oryza sativa Japonica Group]	656	47843	58	36	13	8	27.7	9.79	113255	1	1904.06	3	1904.06	0	41.14	23	36	0.00016	R	YFPTQALNFAFK	D			Spectrum143100 scans: 17448,	127/126	---	128/126	---	129/126	---	130/126	---	131/126	---	126		127		128		129		130		131		emPAI	2.32
gi|115448353	Os02g0720900 [Oryza sativa Japonica Group]	135	50934	7	5	4	3	8.5	7.46	105451	1	1832.97	2	1832.97	0	65.67		35	1e-05	R	ASAYSILDTCFK	G			Spectrum65972 scans: 14671,	127/126	1.463	128/126	0.939	129/126	1.984	130/126	0.515	131/126	0.577	126	20050	127	69590	128	23530	129	94550	130	9755	131	16910	emPAI	0.21
gi|115448365	Os02g0721700 [Oryza sativa Japonica Group]	51	20733	1	1	1	1	6.6	6.54	80171	1	1634.9	2	1634.91	0	51.2	27	36	3.9e-05	K	LGLSCEGVSQK	D			Spectrum43144 scans: 7320,	127/126	1.618	128/126	0.83	129/126	1.376	130/126	0.623	131/126	0.653	126	6562	127	18510	128	5374	129	15290	130	3386	131	5603	emPAI	0.16
gi|115448371	Os02g0722300 [Oryza sativa Japonica Group]	46	80839	2	1	2	1	4	6.16	150579	1	2450.19	3	2450.2	0	46.05	23	34	5e-05	K	SAENLGELLMGDQIDNSPYR	F			Spectrum112160 scans: 14675,	127/126	0.667	128/126	0.879	129/126	0.611	130/126	1.619	131/126	1.382	126	812.2	127	1285	128	892.2	129	1180	130	1242	131	1642	emPAI	0.04
gi|115448379	Os02g0722800 [Oryza sativa Japonica Group]	121	160107	9	8	8	7	5.5	5.71	87475	1	1676.88	2	1676.88	0	52.66	24	35	1.4e-05	R	SLPTTSPSDSTSIR	L			Spectrum104210 scans: 5917,	127/126	1.643	128/126	1.143	129/126	1.329	130/126	0.608	131/126	0.721	126	7104	127	27690	128	10150	129	22440	130	4083	131	7491	emPAI	0.15
gi|115448405	Os02g0725200 [Oryza sativa Japonica Group]	97	62155	8	5	5	5	12	9.03	128004	1	2060.1	3	2060.1	0	32.02		35	0.024	R	SYQPGEQVFISYGK	K			Spectrum36835 scans: 10451,	127/126	---	128/126	---	129/126	---	130/126	---	131/126	---	126		127		128		129		130		131		emPAI	0.29
gi|115448421	Os02g0726400 [Oryza sativa Japonica Group]	35	40342	1	1	1	1	2.6	4.65	42137	1	1289.76	2	1289.76	0	34.78	28	36	0.0023	R	EIAAEATK	Q			Spectrum66191 scans: 4913,	127/126	1.367	128/126	0.957	129/126	1.203	130/126	0.619	131/126	0.701	126	11320	127	26980	128	10690	129	23070	130	5805	131	10380	emPAI	0.08
gi|115448437	Os02g0728100 [Oryza sativa Japonica Group]	100	84754	4	3	3	3	6.5	9.09	145187	1	2325.36	3	2325.36	0	68.99	28	32	8.7e-07	R	SPLSVPSSGIIAEQLIEK	I			Spectrum52797 scans: 14033,	127/126	0.847	128/126	0.985	129/126	0.934	130/126	0.954	131/126	1.049	126	832.7	127	1673	128	1025	129	1848	130	750.3	131	1278	emPAI	0.12
gi|115448453	Os02g0729400 [Oryza sativa Japonica Group]	500	46044	26	20	14	12	43.2	9.56	150619	1	2451.37	3	2451.37	0	77.07		34	5.9e-07	K	QATEALQGAGVDPAPVLSAAK	T			Spectrum153237 scans: 10652,	127/126	0.249	128/126	0.708	129/126	0.381	130/126	0.678	131/126	1.009	126	3072	127	1816	128	2720	129	2784	130	1967	131	4535	emPAI	1.46
gi|115448461	Os02g0730000 [Oryza sativa Japonica Group]	197	64193	15	10	4	4	8.7	6.24	133217	1	2129.25	2	2129.25	0	64.24		32	6.7e-06	K	IAQEEIFGPVQSILK	F			Spectrum69044 scans: 18061,	127/126	---	128/126	---	129/126	---	130/126	---	131/126	---	126		127		128		129		130		131		emPAI	0.28
gi|115448473	Os02g0730800 [Oryza sativa Japonica Group]	46	48847	3	1	3	1	8.5	6.15	114674	1	1919.13	3	1919.14	0	25.54		34	0.075	R	MEKPGVEVVTK	A	Oxidation (M)	0.20000000000.0	Spectrum19504 scans: 6118,	127/126	---	128/126	---	129/126	---	130/126	---	131/126	---	126		127		128		129		130		131		emPAI	0.07
gi|115448483	Os02g0731600 [Oryza sativa Japonica Group]	197	13827	10	7	4	3	36.1	5.16	155268	1	2569.26	3	2569.26	0	50.19	34	34	0.00026	R	ASSDDTSSSAATGDELIEDLK	A			Spectrum95902 scans: 12695,	127/126	0.67	128/126	0.819	129/126	0.471	130/126	0.884	131/126	0.638	126	1847	127	2934	128	1891	129	2070	130	1542	131	1725	emPAI	1.41
gi|115448513	Os02g0733800 [Oryza sativa Japonica Group]	69	57759	6	3	5	2	10.1	6.15	129248	1	2075.09	3	2075.1	0	35.61	23	35	0.00064	R	IVQEGNVDSPDMSVK	V			Spectrum107038 scans: 9034,	127/126	0.439	128/126	0.785	129/126	0.632	130/126	1.009	131/126	0.925	126	4344	127	4527	128	4264	129	6531	130	4141	131	5877	emPAI	0.12
gi|115448531	Os02g0735200 [Oryza sativa Japonica Group]	170	43988	11	10	4	4	20.2	5.51	170273	1	3429.72	3	3429.71	0	24.31	23	35	0.0074	K	WNYDGSSTGQAPGEDSEVILYPQAIFK	D			Spectrum40758 scans: 14794,	127/126	---	128/126	---	129/126	---	130/126	---	131/126	---	126		127		128		129		130		131		emPAI	0.44
gi|115448547	Os02g0736400 [Oryza sativa Japonica Group]	414	51179	37	26	17	14	53.1	6.29	166823	1	2967.42	3	2967.42	0	36.65	25	33	0.00069	K	MGAAVGQDCDLLEEVCGWINEK	A	Oxidation (M)	0.2000000000000000000000.0	Spectrum144384 scans: 18907,	127/126	0.409	128/126	1.102	129/126	0.758	130/126	1.017	131/126	0.937	126	496.7	127	481.9	128	684.4	129	895.6	130	477.2	131	681	emPAI	1.71
gi|115448569	Os02g0738900 [Oryza sativa Japonica Group]	81	117803	9	3	8	2	8.2	9.19	102347	1	1805.03	3	1805.03	1	31.97		35	0.023	K	KAQDAEQSNK	G			Spectrum159894 scans: 2460,	127/126	---	128/126	---	129/126	---	130/126	---	131/126	---	126		127		128		129		130		131		emPAI	0.06
gi|115448571	Os02g0739000 [Oryza sativa Japonica Group]	106	151090	11	6	7	4	4.7	5.35	77933	1	1594.97	3	1594.97	0	38.94	29	32	0.0012	K	LPDIDPVLQK	N			Spectrum51219 scans: 12286,	127/126	0.924	128/126	1.191	129/126	0.956	130/126	0.322	131/126	0.498	126	2176	127	4767	128	3239	129	4943	130	661.1	131	1584	emPAI	0.14
gi|115448577	Os02g0739600 [Oryza sativa Japonica Group]	787	48287	61	47	15	12	35.9	7.64	149829	1	2430.24	3	2430.24	0	44.79		35	0.0011	K	ESPMPDTSELFTNVYVK	G	Oxidation (M)	0.00020000000000000.0	Spectrum168427 scans: 11863,	127/126	1.202	128/126	0.949	129/126	1.259	130/126	0.768	131/126	0.894	126	1190	127	3393	128	1412	129	3561	130	862.9	131	1557	emPAI	2.07
gi|115448605	Os02g0741500 [Oryza sativa Japonica Group]	47	65822	4	1	2	1	3.4	5.01	53893	1	1398.8	2	1398.8	0	46.93	31	33	0.00031	R	LLGGDVAAVAER	A			Spectrum152614 scans: 9966,	127/126	0.83	128/126	0.809	129/126	0.654	130/126	0.94	131/126	0.914	126	7328	127	14430	128	7413	129	11400	130	6505	131	9802	emPAI	0.05
gi|115448613	Os02g0742000 [Oryza sativa Japonica Group]	32	206102	1	1	1	1	1	7.27	117744	1	1949.97	3	1949.98	0	31.66	23	34	0.0015	R	GEQPHPVETAAGSGTQR	I			Spectrum145776 scans: 2412,	127/126	1.711	128/126	0.607	129/126	1.245	130/126	3.241	131/126	2.891	126	127.4	127	516.9	128	96.72	129	377.1	130	390	131	538.9	emPAI	0.02
gi|115448639	Os02g0744000 [Oryza sativa Japonica Group]	54	22705	3	3	3	3	15.5	5.9	118837	1	1961.03	3	1961.04	1	37.28	26	35	0.00083	R	ELEEAAKEEQLTN	-			Spectrum164723 scans: 7777,	127/126	0.204	128/126	0.823	129/126	0.268	130/126	0.67	131/126	0.452	126	7114	127	3446	128	7317	129	4535	130	4501	131	4705	emPAI	0.51
gi|115448649	Os02g0744700 [Oryza sativa Japonica Group]	198	82810	13	8	8	6	14.8	6.05	150956	1	2456.19	3	2456.19	0	29.47		33	0.026	R	DTVAPFDPFADTGLGWTFDR	A			Spectrum158699 scans: 16720,	127/126	---	128/126	---	129/126	---	130/126	---	131/126	---	126		127		128		129		130		131		emPAI	0.31
gi|115448655	Os02g0745000 [Oryza sativa Japonica Group]	166	33307	14	10	9	8	44.3	5.65	161509	1	2745.48	3	2745.48	1	26.1		35	0.084	K	SVFGQEVQQQDAANKLEQLR	E			Spectrum23669 scans: 10721,	127/126	---	128/126	---	129/126	---	130/126	---	131/126	---	126		127		128		129		130		131		emPAI	1.14
gi|115448697	Os02g0749800 [Oryza sativa Japonica Group]	36	21401	1	1	1	1	4.8	8.39	22586	1	1144.67	2	1144.67	0	36.43	28	34	0.0016	R	ILVASEER	L			Spectrum149380 scans: 6396,	127/126	1.841	128/126	1.398	129/126	1.458	130/126	0.7	131/126	1.236	126	16460	127	71860	128	28770	129	57050	130	10890	131	29770	emPAI	0.16
gi|115448701	Os02g0750100 [Oryza sativa Japonica Group]	304	28035	19	18	4	4	19.3	4.98	143291	1	2294.18	3	2294.18	0	35.04	23	35	0.00073	K	IFAEEAIAEFFDNPTVPR	D			Spectrum54644 scans: 16207,	127/126	---	128/126	---	129/126	---	130/126	---	131/126	---	126	0	127	0	128	0	129	0	130	0	131	0	emPAI	1.45
gi|115448707	Os02g0750600 [Oryza sativa Japonica Group]	42	15706	1	1	1	1	9.2	9	79181	1	1606.9	2	1606.9	0	42.28	28	35	0.00042	R	LFDGTDIGPSK	Y			Spectrum36859 scans: 10477,	127/126	0.869	128/126	0.841	129/126	0.633	130/126	0.757	131/126	0.795	126	10620	127	21880	128	11170	129	15990	130	7597	131	12350	emPAI	0.22
gi|115448713	Os02g0751600 [Oryza sativa Japonica Group]	104	25892	6	4	5	4	29.6	9.14	141781	1	2267.27	3	2267.27	0	20.55		34	0.24	R	GLEQGISGGGGVPPMLVGGK	R			Spectrum10011 scans: 13512,	127/126	---	128/126	---	129/126	---	130/126	---	131/126	---	126		127		128		129		130		131		emPAI	0.63
gi|115448721	Os02g0752200 [Oryza sativa Japonica Group]	103	92040	15	10	10	8	12.7	6.32	116306	1	1935.99	3	1935.99	0	39.47		35	0.004	K	VTAQDLADTYNPPFR	S			Spectrum137899 scans: 11687,	127/126	0.842	128/126	0.859	129/126	0.894	130/126	1.257	131/126	0.906	126	8598	127	17170	128	9229	129	18280	130	10210	131	11390	emPAI	0.37
gi|115448731	Os02g0753300 [Oryza sativa Japonica Group]	35	21919	2	2	1	1	4.7	6.18	30357	1	1206.66	2	1206.66	0	33.95	33	35	0.0088	R	GNLDIFSGR	G			Spectrum36098 scans: 9636,	127/126	1.655	128/126	1.181	129/126	1.511	130/126	0.741	131/126	1.572	126	51700	127	202900	128	76340	129	185700	130	36210	131	118900	emPAI	0.15
gi|115448739	Os02g0753800 [Oryza sativa Japonica Group]	190	40573	14	8	9	6	26.8	6.77	99461	1	1778.9	2	1778.9	0	74.99		34	9.7e-07	R	LALGGMGTDENSLTR	I	Oxidation (M)	0.000002000000000.0	Spectrum150663 scans: 7809,	127/126	1.373	128/126	0.99	129/126	1.003	130/126	0.807	131/126	0.655	126	7114	127	23170	128	8801	129	16960	130	5420	131	6816	emPAI	0.73
gi|115448747	Os02g0754300 [Oryza sativa Japonica Group]	98	21300	9	7	5	3	20	10.87	72329	1	1543.91	3	1543.91	1	22.09		34	0.19	R	EIEQGINKR	L			Spectrum117302 scans: 4487,	127/126	---	128/126	---	129/126	---	130/126	---	131/126	---	126		127		128		129		130		131		emPAI	0.55
gi|115448755	Os02g0754700 [Oryza sativa Japonica Group]	91	61045	11	6	7	4	10.5	7.62	156306	1	2599.41	3	2599.41	1	39.79		35	0.0036	R	KAGEEITQQLYNFEDK	G			Spectrum24889 scans: 12084,	127/126	0.984	128/126	1.176	129/126	1.212	130/126	1.387	131/126	1.74	126	2389	127	5573	128	3512	129	6886	130	3130	131	6080	emPAI	0.23
gi|115448781	Os02g0756800 [Oryza sativa Japonica Group]	69	37884	6	3	3	2	11	9.02	119002	1	1963.05	3	1963.05	0	42.97	22	35	9.5e-05	R	LAGQLTDDQCSLGK	S			Spectrum165552 scans: 8690,	127/126	1.55	128/126	1.263	129/126	2.796	130/126	1.219	131/126	0.831	126	2144	127	7884	128	3384	129	14250	130	2469	131	2605	emPAI	0.18
gi|115448791	Os02g0758000 [Oryza sativa Japonica Group]	167	26832	13	10	7	5	35.9	6.88	133246	1	2130.06	3	2130.06	1	28.93		34	0.036	K	GEGEKEAGEDEGAAPAR	Y			Spectrum115692 scans: 2708,	127/126	---	128/126	---	129/126	---	130/126	---	131/126	---	126		127		128		129		130		131		emPAI	0.8
gi|115448809	Os02g0759800 [Oryza sativa Japonica Group]	83	80557	1	1	1	1	2.8	9.18	144364	1	2314.12	3	2314.12	0	82.74	30	33	5.3e-08	K	IATADSEATADDEEYQK	Q			Spectrum33379 scans: 6636,	127/126	1.44	128/126	1.115	129/126	1.45	130/126	0.991	131/126	0.899	126	931.4	127	3181	128	1298	129	3210	130	872.3	131	1225	emPAI	0.04
gi|115448817	Os02g0760300 [Oryza sativa Japonica Group]	307	14713	12	12	2	2	30.4	7.74	146330	1	2351.25	2	2351.25	0	72.03	30	35	6.5e-07	K	DAGQEPFSFNIGQGSVIK	G			Spectrum25566 scans: 12839,	127/126	1.861	128/126	1.442	129/126	1.982	130/126	1.074	131/126	1.27	126	4163	127	18370	128	7504	129	19620	130	4222	131	7736	emPAI	3.27
gi|115448821	Os02g0760500 [Oryza sativa Japonica Group]	32	19558	2	1	2	1	11.1	6.28	67423	1	1504.87	2	1504.87	0	30.55	32	36	0.016	K	ICEVTANLK	A			Spectrum7279 scans: 10502,	127/126	---	128/126	---	129/126	---	130/126	---	131/126	---	126		127		128		129		130		131		emPAI	0.17
gi|115448829	Os02g0761100 [Oryza sativa Japonica Group]	88	51829	7	5	2	2	5.2	5.43	119025	1	1963.11	3	1963.1	0	64.96		35	1.1e-05	R	IALNDIDAAVESFK	H			Spectrum41189 scans: 15307,	127/126	1.005	128/126	1.011	129/126	0.905	130/126	1.037	131/126	0.696	126	532	127	1268	128	672.2	129	1144	130	521.3	131	542	emPAI	0.13
gi|115448831	Os02g0761200 [Oryza sativa Japonica Group]	66	55400	1	1	1	1	3	4.93	80516	1	1638.8	2	1638.81	0	65.99		33	5.1e-06	K	GGSESSDILEGGFR	V			Spectrum32210 scans: 8481,	127/126	1.074	128/126	0.786	129/126	0.846	130/126	0.493	131/126	0.528	126	5729	127	10730	128	4444	129	8206	130	2340	131	3959	emPAI	0.06
gi|115448833	Os02g0761400 [Oryza sativa Japonica Group]	308	12999	13	13	4	4	47	4.33	145422	1	2333.29	4	2333.29	0	53.6	24	35	1.1e-05	K	AIIGTIGDVDSYQLPDAK	G			Spectrum51818 scans: 12948,	127/126	###	128/126	###	129/126	###	130/126	###	131/126	###	126	0	127	962.2	128	413.7	129	1022	130	298	131	592.1	emPAI	3.07
gi|115448839	Os02g0761700 [Oryza sativa Japonica Group]	66	44957	5	2	3	2	9.7	7.58	141551	1	2263.24	3	2263.24	0	23.15		35	0.19	K	FAGTLVEPGITTDEIDK	A			Spectrum154826 scans: 12407,	127/126	---	128/126	---	129/126	---	130/126	---	131/126	---	126		127		128		129		130		131		emPAI	0.15
gi|115448841	Os02g0761900 [Oryza sativa Japonica Group]	203	19928	14	9	8	6	44	5.6	100397	1	1786.12	3	1786.12	1	29.95	28	30	0.0077	R	RQVFAGPIVTLK	V			Spectrum137328 scans: 11058,	127/126	---	128/126	---	129/126	---	130/126	---	131/126	---	126		127		128		129		130		131		emPAI	1.54
gi|115448843	Os02g0762100 [Oryza sativa Japonica Group]	163	19894	16	10	9	6	44.6	6.12	87448	1	1676.79	2	1676.79	0	48.17		30	0.00017	R	DVDEINGCDVGVR	A	Deamidated (NQ)	0.0000010000000.0	Spectrum90839 scans: 7122,	127/126	0.587	128/126	1.175	129/126	1.195	130/126	0.599	131/126	0.781	126	7715	127	10740	128	11330	129	21920	130	4368	131	8810	emPAI	1.56
gi|115448873	Os02g0764500 [Oryza sativa Japonica Group]	55	30283	2	2	1	1	3.4	6.12	61756	1	1461.77	2	1461.77	0	47.12		35	0.00067	K	DIENADEAK	L			Spectrum161789 scans: 4548,	127/126	0.248	128/126	0.774	129/126	0.371	130/126	0.545	131/126	0.512	126	49270	127	28950	128	47670	129	43510	130	25370	131	36910	emPAI	0.11
gi|115448887	Os02g0766000 [Oryza sativa Japonica Group]	51	18787	2	2	1	1	7.2	9.2	95839	1	1744.99	3	1744.99	0	44.44	29	35	0.00029	R	LLPYHPQYEK	K			Spectrum93104 scans: 9614,	127/126	1.464	128/126	0.966	129/126	1.396	130/126	0.756	131/126	0.9	126	14510	127	50390	128	17520	129	48140	130	10360	131	19110	emPAI	0.18
gi|115448905	Os02g0767500 [Oryza sativa Japonica Group]	194	44604	19	11	10	6	24.7	9.36	144106	1	2310.3	3	2310.3	0	38.04		34	0.0048	K	VMVGLPTTGGVTPAPGAAEK	A			Spectrum79617 scans: 11600,	127/126	1.051	128/126	0.986	129/126	0.951	130/126	1.131	131/126	1.159	126	3113	127	7756	128	3837	129	7039	130	3325	131	5277	emPAI	0.53
gi|115448907	Os02g0767700 [Oryza sativa Japonica Group]	150	42225	8	6	6	4	19.3	6.97	130569	1	2092.16	2	2092.17	0	54.87	23	36	7.3e-06	K	EQATIDLESVTTSLK	N			Spectrum155479 scans: 13136,	127/126	1.609	128/126	1.398	129/126	1.159	130/126	0.976	131/126	0.615	126	1145	127	4370	128	2001	129	3155	130	1056	131	1030	emPAI	0.46
gi|115448909	Os02g0767900 [Oryza sativa Japonica Group]	59	17120	3	3	2	2	12.1	7.63	57864	1	1430.8	2	1430.8	0	38.53	31	35	0.0022	K	VLPDGSEEK	L			Spectrum104760 scans: 6528,	127/126	0.701	128/126	1.075	129/126	0.685	130/126	0.901	131/126	1.055	126	30620	127	50890	128	41130	129	49860	130	26070	131	47250	emPAI	0.43
gi|115448919	Os02g0768600 [Oryza sativa Japonica Group]	2092	37620	104	91	11	11	36.4	5.59	159769	1	2701.54	3	2701.53	0	39.21		32	0.0023	K	VKPLAALAMIDEGELDWK	I	Oxidation (M)	0.000000002000000000.0	Spectrum129058 scans: 17587,	127/126	0.584	128/126	0.801	129/126	0.709	130/126	0.885	131/126	1.467	126	347.5	127	480.9	128	347.9	129	585.5	130	290.5	131	745.6	emPAI	5.96
gi|115448935	Os02g0770000 [Oryza sativa Japonica Group]	239	28663	34	18	8	6	35.4	5.47	125793	1	2035.14	3	2035.13	0	45.9		35	0.00096	K	YEGGQIFSVPLGGTILR	Q			Spectrum68303 scans: 17244,	127/126	---	128/126	---	129/126	---	130/126	---	131/126	---	126		127		128		129		130		131		emPAI	1.41
gi|115448959	Os02g0771600 [Oryza sativa Japonica Group]	67	39881	2	1	2	1	6.2	5.29	88577	1	1712.91	2	1712.91	0	66.8		35	6.7e-06	K	AFAGSNGPTFGTK	V	Deamidated (NQ)	0.0000010000000.0	Spectrum43966 scans: 8225,	127/126	1.36	128/126	0.864	129/126	1.044	130/126	0.456	131/126	0.407	126	6673	127	15820	128	5687	129	11800	130	2522	131	3557	emPAI	0.08
gi|115448961	Os02g0771700 [Oryza sativa Japonica Group]	37	56011	1	1	1	1	1.6	8.35	46579	1	1328.82	2	1328.82	0	36.97	22	33	0.00037	K	QQGIAQVK	L			Spectrum147600 scans: 4543,	127/126	0.764	128/126	0.818	129/126	0.688	130/126	0.401	131/126	0.318	126	8407	127	11200	128	6783	129	9799	130	2795	131	3503	emPAI	0.06
gi|115448975	Os02g0773300 [Oryza sativa Japonica Group]	200	48284	19	14	10	10	23.6	6.83	112253	1	1893.99	3	1894	1	25.53		35	0.11	K	RDDISGMQLSGNK	V	Oxidation (M)	0.0000002000000.0	Spectrum88513 scans: 4549,	127/126	---	128/126	---	129/126	---	130/126	---	131/126	---	126		127		128		129		130		131		emPAI	1.07
gi|115448989	Os02g0774300 [Oryza sativa Japonica Group]	1727	84310	113	84	30	27	44.5	5.49	153151	1	2512.42	3	2512.42	1	38.9		33	0.003	R	DKIPAEVATEIETAIADLR	S			Spectrum159219 scans: 17352,	127/126	1.469	128/126	1.097	129/126	1.726	130/126	1.099	131/126	1.261	126	210.9	127	735	128	289.3	129	865.6	130	218.9	131	389.2	emPAI	4.56
gi|115449027	Os02g0778200 [Oryza sativa Japonica Group]	218	134206	17	9	9	6	8.6	6.82	113152	1	1903.06	3	1903.06	0	22.13		35	0.24	K	VYLHAENANTVSK	L			Spectrum45712 scans: 6218,	127/126	---	128/126	---	129/126	---	130/126	---	131/126	---	126		127		128		129		130		131		emPAI	0.16
gi|115449031	Os02g0778400 [Oryza sativa Japonica Group]	47	28009	5	2	3	1	12.1	5.16	59419	1	1442.91	2	1442.91	0	36.04		31	0.0036	K	IVPSEVTIK	L			Spectrum7990 scans: 11288,	127/126	2.114	128/126	1.071	129/126	1.33	130/126	0.756	131/126	1.012	126	24690	127	123800	128	33040	129	78080	130	17630	131	36560	emPAI	0.12
gi|115449043	Os02g0779200 [Oryza sativa Japonica Group]	265	86631	14	10	7	5	11.1	5.95	129007	1	2072.08	2	2072.08	0	25.06		35	0.11	K	YYVQSDPSPTATIVFR	G			Spectrum23853 scans: 10924,	127/126	---	128/126	---	129/126	---	130/126	---	131/126	---	126		127		128		129		130		131		emPAI	0.2
gi|115449059	Os02g0781400 [Oryza sativa Japonica Group]	560	31130	39	27	11	9	45.9	8.63	167897	1	3050.73	3	3050.71	0	33.86		31	0.006	K	TTGGILLPSAAQSKPQGGEVVAIGEGR	T			Spectrum9007 scans: 12407,	127/126	0.682	128/126	0.887	129/126	0.908	130/126	0	131/126	0.251	126	2782	127	4501	128	3083	129	6002	130	0	131	1022	emPAI	2.06
gi|115449085	Os02g0783000 [Oryza sativa Japonica Group]	59	63113	1	1	1	1	2.6	9.14	104670	1	1826.94	3	1826.94	0	59.12		35	3.9e-05	R	RPSPGQEDTVTAQGR	S			Spectrum16122 scans: 2394,	127/126	2.332	128/126	1.085	129/126	1.953	130/126	0.638	131/126	0.746	126	204.7	127	1132	128	277.7	129	950.6	130	123.3	131	223.5	emPAI	0.05
gi|115449089	Os02g0783700 [Oryza sativa Japonica Group]	32	73850	2	1	2	1	2.8	5.81	64629	1	1482.83	2	1482.83	0	31.67	23	35	0.0015	R	LTSLYEYIPR	M			Spectrum112448 scans: 14994,	127/126	4.042	128/126	1.211	129/126	1.09	130/126	2.131	131/126	1.473	126	4483	127	42980	128	6786	129	11620	130	9022	131	9661	emPAI	0.04
gi|115449101	Os02g0785800 [Oryza sativa Japonica Group]	189	15800	14	11	6	6	57.1	10.56	151817	1	2481.31	3	2481.31	0	61.21	23	35	1.8e-06	K	SNQYENTSLVQIEGVNTK	E			Spectrum122514 scans: 10255,	127/126	1.269	128/126	1.428	129/126	1.498	130/126	1.319	131/126	0.672	126	6870	127	20680	128	12260	129	24470	130	8559	131	6757	emPAI	2.91
gi|115449123	Os02g0787300 [Oryza sativa Japonica Group]	29	45726	1	1	1	1	4	9.8	117754	1	1950.02	3	1950.02	0	29.33	22	35	0.0019	R	AGLQQQQQQQPGTPGR	S			Spectrum87134 scans: 3029,	127/126	0.887	128/126	1.31	129/126	1.241	130/126	0.808	131/126	0.992	126	741	127	1558	128	1213	129	2187	130	565.5	131	1075	emPAI	0.07
gi|115449131	Os02g0787800 [Oryza sativa Japonica Group]	39	61961	1	1	1	1	2.9	6.31	103424	1	1815.02	3	1815.03	1	39.19	23	35	0.00025	K	AKDEAVGVAAAAER	G			Spectrum104411 scans: 6140,	127/126	1.948	128/126	0.977	129/126	1.574	130/126	0.945	131/126	1.137	126	5166	127	23870	128	6308	129	19330	130	4613	131	8596	emPAI	0.05
gi|115449135	Os02g0788400 [Oryza sativa Japonica Group]	221	36744	21	12	8	6	29.1	8.65	147364	1	2375.25	3	2375.25	1	31.07		35	0.029	R	VTNLSEDTREPDLLELFR	T			Spectrum157361 scans: 15217,	127/126	---	128/126	---	129/126	---	130/126	---	131/126	---	126		127		128		129		130		131		emPAI	0.83
gi|115449137	Os02g0788500 [Oryza sativa Japonica Group]	270	28971	9	8	5	5	25.8	5.91	140801	1	2250.19	3	2250.19	0	53.85	25	36	1.3e-05	R	DLQTAIQEENYAQAAK	L			Spectrum93970 scans: 10568,	127/126	0.904	128/126	1.958	129/126	1.338	130/126	0.494	131/126	0.493	126	8346	127	17900	128	20430	129	26550	130	3897	131	6017	emPAI	0.92
gi|115449145	Os02g0789400 [Oryza sativa Japonica Group]	41	22786	2	1	2	1	8.6	11.24	43206	1	1299.79	2	1299.79	0	41.4		33	0.0015	R	IGPGGLGSGK	R			Spectrum67921 scans: 6831,	127/126	0.763	128/126	0.501	129/126	0.602	130/126	0.337	131/126	0.56	126	13750	127	18290	128	6790	129	14020	130	3833	131	10080	emPAI	0.15
gi|115449167	Os02g0792800 [Oryza sativa Japonica Group]	195	65986	17	11	10	7	21	9.24	146645	1	2360.11	3	2360.11	0	40.65		32	0.0014	R	DSQGVVWAWMSGTNPPDER	K			Spectrum39322 scans: 13196,	127/126	0.574	128/126	0.888	129/126	0.521	130/126	2.977	131/126	0.88	126	635.2	127	864.4	128	705.1	129	786.1	130	1786	131	818.2	emPAI	0.55
gi|115449173	Os02g0793100 [Oryza sativa Japonica Group]	65	139784	1	1	1	1	1.1	5.64	82038	1	1630.85	2	1630.85	0	65.41	25	34	9.7e-07	K	AGASQDQILNETR	L			Spectrum18871 scans: 5421,	127/126	1.223	128/126	0.902	129/126	1.232	130/126	0.715	131/126	0.479	126	6346	127	18400	128	7154	129	18580	130	4283	131	4447	emPAI	0.02
gi|115449177	Os02g0793300 [Oryza sativa Japonica Group]	138	99932	11	7	8	6	9.5	5.01	82832	1	1637.83	2	1637.83	0	44.63	23	34	8.4e-05	K	ASECSDSPSLK	N			Spectrum73328 scans: 4642,	127/126	2.597	128/126	1.126	129/126	2.919	130/126	1.077	131/126	1.195	126	7052	127	43440	128	9922	129	48930	130	7171	131	12330	emPAI	0.21
gi|115449183	Os02g0793700 [Oryza sativa Japonica Group]	244	12653	13	9	6	5	66.7	5.42	153867	1	2526.33	3	2526.31	1	50.86		35	0.0003	K	MSKDDADVSGDLSGLSDK	E			Spectrum136291 scans: 9915,	127/126	1.72	128/126	1.033	129/126	1.472	130/126	0.965	131/126	1.304	126	6892	127	28110	128	8901	129	24110	130	6281	131	13150	emPAI	4.35
gi|115449193	Os02g0794400 [Oryza sativa Japonica Group]	61	28949	3	3	3	3	16	5.89	137541	1	2198.1	3	2198.1	1	41.22	27	34	0.0004	R	RFQNDVGEMATEESK	N			Spectrum76035 scans: 7652,	127/126	0.713	128/126	1.125	129/126	0.642	130/126	0.986	131/126	0.29	126	8611	127	14560	128	12110	129	13150	130	8024	131	3647	emPAI	0.39
gi|115449197	Os02g0794600 [Oryza sativa Japonica Group]	31	10633	3	1	2	1	19	7.59	76349	1	1581.77	2	1581.77	0	30.01		33	0.02	K	ICCACPDTK	R			Spectrum148075 scans: 4960,	127/126	---	128/126	---	129/126	---	130/126	---	131/126	---	126		127		128		129		130		131		emPAI	0.32
gi|115449199	Os02g0794700 [Oryza sativa Japonica Group]	1463	38778	69	65	10	10	41.1	5.51	149085	1	2416.21	3	2416.21	0	43.03	23	34	0.00011	K	VQWMHIDMAGPVWNDK	K	2 Oxidation (M)	0.0002000200000000.0	Spectrum37107 scans: 10750,	127/126	1.094	128/126	1.012	129/126	0.93	130/126	1.485	131/126	1.265	126	2220	127	5758	128	2808	129	4908	130	3114	131	4109	emPAI	6.76
gi|115449209	Os02g0795300 [Oryza sativa Japonica Group]	176	47072	7	6	6	5	19.2	5.46	170257	1	3417.7	3	3417.7	1	63.83	24	34	1.3e-06	R	FKDCPLCGADIQGIEPDDELQGLVDR	F			Spectrum155978 scans: 13687,	127/126	---	128/126	---	129/126	---	130/126	---	131/126	---	126		127		128		129		130		131		emPAI	0.4
gi|115449215	Os02g0796300 [Oryza sativa Japonica Group]	48	35747	1	1	1	1	3.7	4.99	90138	1	1699.92	2	1699.92	0	47.69	25	35	5.8e-05	R	SPADYNYATLK	A			Spectrum21655 scans: 8486,	127/126	0.899	128/126	0.945	129/126	0.949	130/126	0.809	131/126	0.963	126	4692	127	9999	128	5540	129	10590	130	3585	131	6613	emPAI	0.09
gi|115449233	Os02g0797400 [Oryza sativa Japonica Group]	24	91265	1	1	1	1	1.8	8.14	57408	1	1427.72	2	1427.72	0	23.89	23	32	0.0092	R	GGPGGDPSADLTR	H			Spectrum161353 scans: 4068,	127/126	1.29	128/126	0.9	129/126	1.149	130/126	0.423	131/126	0.453	126	2617	127	8007	128	2943	129	7149	130	1046	131	1735	emPAI	0.04
gi|115449235	Os02g0797500 [Oryza sativa Japonica Group]	1482	57422	130	94	24	18	53.3	8.16	155451	1	2574.38	2	2574.38	0	38.11		35	0.0056	R	FEGVPMAPPDPILGVSEAFK	A	Oxidation (M)	0.00000200000000000000.0	Spectrum40801 scans: 14841,	127/126	0.947	128/126	1.077	129/126	0.866	130/126	1.25	131/126	1.528	126	213.6	127	479.7	128	287.6	129	439.6	130	252.3	131	477.6	emPAI	6.44
gi|115449239	Os02g0797700 [Oryza sativa Japonica Group]	55	81130	2	1	2	1	2.4	6.39	74203	1	1560.89	2	1560.89	0	54.55	30	35	3.7e-05	K	YNPGEPLSVK	V			Spectrum21416 scans: 8223,	127/126	2.369	128/126	1.031	129/126	1.94	130/126	0.597	131/126	0.597	126	9141	127	51360	128	11780	129	42160	130	5153	131	7983	emPAI	0.04
gi|115449257	Os02g0799300 [Oryza sativa Japonica Group]	56	65389	3	2	2	1	4.2	8.07	148550	1	2402.29	3	2402.28	0	28.45	22	35	0.0024	R	SFLPNDVQNQINEIQGK	L	Deamidated (NQ)	0.00001000000000000.0	Spectrum168439 scans: 11876,	127/126	0.861	128/126	0.88	129/126	0.901	130/126	1.374	131/126	2.361	126	1598	127	3264	128	1758	129	3422	130	2074	131	5520	emPAI	0.1
gi|115449297	Os02g0803700 [Oryza sativa Japonica Group]	437	55558	24	23	14	14	41.7	4.94	166595	1	2955.5	3	2955.5	0	23.27	21	35	0.0067	K	AMEVDEKPTEDYNDIGGLEK	Q	Oxidation (M)	0.02000000000000000000.0	Spectrum6737 scans: 9906,	127/126	---	128/126	---	129/126	---	130/126	---	131/126	---	126		127		128		129		130		131		emPAI	1.82
gi|115449309	Os02g0804500 [Oryza sativa Japonica Group]	90	60175	9	5	5	3	10.1	9.1	75054	1	1569.8	2	1569.8	0	50.05	30	33	0.0001	R	ALYDQYGEAGVR	S			Spectrum91577 scans: 7934,	127/126	1.006	128/126	1.113	129/126	0.887	130/126	1.118	131/126	0.905	126	5860	127	13980	128	8151	129	12360	130	6187	131	7759	emPAI	0.17
gi|115449315	Os02g0805000 [Oryza sativa Japonica Group]	44	62300	2	1	2	1	3.9	6.58	68452	1	1514.79	2	1514.79	0	44.49		34	0.00099	R	EAIGENQQEIR	H			Spectrum117019 scans: 4175,	127/126	1.426	128/126	1.074	129/126	1.575	130/126	0.399	131/126	0.38	126	3341	127	11300	128	4484	129	12510	130	1259	131	1855	emPAI	0.05
gi|115449323	Os02g0805200 [Oryza sativa Japonica Group]	161	33204	16	10	9	7	35.4	4.62	154965	1	2561.2	3	2561.2	0	47.45	27	32	9.7e-05	K	ADDGSDTVTFMFESPNQDK	I			Spectrum80746 scans: 12842,	127/126	1.174	128/126	1.127	129/126	1.31	130/126	1.348	131/126	2.003	126	2958	127	8237	128	4168	129	9212	130	3767	131	8666	emPAI	1.14
gi|115449339	Os02g0805600 [Oryza sativa Japonica Group]	115	38259	10	9	6	5	16.5	5.82	73556	1	1554.93	3	1554.93	0	34.11		33	0.0087	K	NVWPAVVQGK	V			Spectrum123031 scans: 10823,	127/126	1.499	128/126	0.993	129/126	1.35	130/126	2.396	131/126	1.169	126	1457	127	5181	128	1809	129	4677	130	3297	131	2491	emPAI	0.79
gi|115449449	Os02g0810300 [Oryza sativa Japonica Group]	62	36500	3	2	3	2	13.4	6.09	154234	1	2538.29	3	2538.3	0	56.51	25	35	7.1e-06	R	SGIEVSALQFDYDGQPPLFAR	F			Spectrum170324 scans: 13977,	127/126	0.717	128/126	1.059	129/126	0.615	130/126	0.677	131/126	1.024	126	329.7	127	560.7	128	436.6	129	482.1	130	210.8	131	493.9	emPAI	0.19
gi|115449487	Os02g0812400 [Oryza sativa Japonica Group]	119	92234	6	4	5	3	6.6	4.59	95680	1	1743.81	2	1743.82	0	64.49	24	29	9.6e-07	R	GGGGGAAAGEDPEDLSR	S			Spectrum72789 scans: 4046,	127/126	1.505	128/126	1.156	129/126	1.241	130/126	0.832	131/126	0.69	126	1066	127	3805	128	1541	129	3145	130	837.9	131	1076	emPAI	0.11
gi|115449513	Os02g0813300 [Oryza sativa Japonica Group]	66	36502	3	2	2	1	8.4	4.9	102302	1	1804.93	3	1804.93	0	46.23	26	35	0.00011	R	AAADSDAVWASFLPR	N			Spectrum40344 scans: 14328,	127/126	0.708	128/126	1.225	129/126	0.67	130/126	1.739	131/126	0.871	126	463.8	127	778.6	128	710.4	129	738.9	130	762	131	590.9	emPAI	0.09
gi|115449517	Os02g0813500 [Oryza sativa Japonica Group]	358	61206	25	19	10	7	25.6	6.24	170012	1	3340.8	4	3340.8	0	22.45		34	0.16	R	DVPCAVFSIPPLSVVGLSEQQALEEAK	S			Spectrum15318 scans: 19435,	127/126	---	128/126	---	129/126	---	130/126	---	131/126	---	126		127		128		129		130		131		emPAI	0.6
gi|115449557	Os02g0814700 [Oryza sativa Japonica Group]	166	18859	12	11	6	6	51.4	10.4	152800	1	2504.27	3	2504.27	0	35.4		35	0.01	K	DGVYMYFEDNAGVIVNPK	G	Oxidation (M)	0.000020000000000000.0	Spectrum155977 scans: 13686,	127/126	1.22	128/126	1.715	129/126	0.875	130/126	1.765	131/126	0.585	126	1004	127	2904	128	2152	129	2088	130	1674	131	858.6	emPAI	2.16
gi|115449561	Os02g0814800 [Oryza sativa Japonica Group]	94	45539	3	3	3	3	10.6	8.36	99238	1	1776.84	2	1776.84	0	73.49	28	31	2.9e-07	R	EALSSSAAADAGGGGNGR	Q	Deamidated (NQ)	0.000000000000000100.0	Spectrum161061 scans: 3746,	127/126	0.928	128/126	1.082	129/126	0.843	130/126	0.788	131/126	1.506	126	1371	127	3016	128	1855	129	2748	130	1020	131	3020	emPAI	0.23
gi|115449577	Os02g0815200 [Oryza sativa Japonica Group]	67	37854	4	2	4	2	12.3	5.17	88223	1	1683.96	3	1683.96	0	47.82	27	34	0.0001	K	LPLYPETEHK	L			Spectrum47962 scans: 8695,	127/126	0.929	128/126	1.021	129/126	1.056	130/126	0.883	131/126	1.578	126	7609	127	16760	128	9712	129	19100	130	6347	131	17570	emPAI	0.18
gi|115449581	Os02g0815300 [Oryza sativa Japonica Group]	225	16846	6	5	2	2	17.6	5.15	140434	1	2244.19	2	2244.19	0	92.53	28	36	3.9e-09	R	EVEEAAVEAAEVGGEAVK	A			Spectrum155086 scans: 12695,	127/126	0.097	128/126	0.792	129/126	0.234	130/126	0.844	131/126	1.345	126	12990	127	2986	128	12860	129	7231	130	10350	131	25560	emPAI	0.73
gi|115449589	Os02g0815500 [Oryza sativa Japonica Group]	729	47839	62	47	12	11	38.8	6.78	168566	1	3149.62	4	3149.61	0	23.38	23	35	0.01	K	AAVAWEANRPMTIEDVQVAPPQAGEVR	V	Oxidation (M)	0.000000000020000000000000000.0	Spectrum108421 scans: 10556,	127/126	---	128/126	---	129/126	---	130/126	---	131/126	---	126	0	127	0	128	0	129	0	130	0	131	0	emPAI	3.34
gi|115449613	Os02g0816100 [Oryza sativa Japonica Group]	123	30135	7	7	5	5	23.3	5.89	144799	1	2323.24	3	2323.23	0	38.43	30	35	0.0017	R	LQIMPGASELCGFLDAK	Q	Oxidation (M)	0.00020000000000000.0	Spectrum12732 scans: 16512,	127/126	0.562	128/126	0.725	129/126	0.555	130/126	1.026	131/126	0.99	126	1517	127	2021	128	1374	129	2003	130	1470	131	2198	emPAI	0.69
gi|115449617	Os02g0816200 [Oryza sativa Japonica Group]	36	42501	1	1	1	1	2.4	5.34	51051	1	1373.79	2	1373.79	0	36.34	30	35	0.0024	R	AVVGDEQAK	K			Spectrum88234 scans: 4241,	127/126	1.368	128/126	0.79	129/126	1.649	130/126	0.568	131/126	0.782	126	24390	127	79150	128	24090	129	95610	130	13080	131	27910	emPAI	0.08
gi|115449633	Os02g0816600 [Oryza sativa Japonica Group]	34	34197	3	1	3	1	9.3	4.93	64911	1	1485.83	2	1485.82	0	33.54	30	34	0.0049	R	ALLPTITEEDR	V			Spectrum152783 scans: 10152,	127/126	1.096	128/126	1.093	129/126	0.837	130/126	0.634	131/126	0.52	126	16960	127	44070	128	23180	129	33760	130	10150	131	12890	emPAI	0.1
gi|115449641	Os02g0816800 [Oryza sativa Japonica Group]	151	49207	8	8	6	6	15.9	9.24	120362	1	1978.09	2	1978.09	0	59.22	27	36	6.4e-06	K	NWGFLPLVDSGSTK	I			Spectrum142376 scans: 16642,	127/126	1.639	128/126	0.795	129/126	1.151	130/126	0.934	131/126	1.025	126	6624	127	25750	128	6580	129	18120	130	5843	131	9935	emPAI	0.48
gi|115449661	Os02g0817500 [Oryza sativa Japonica Group]	191	40952	21	14	9	7	31.7	6.92	144492	1	2317.25	3	2317.25	0	35.96		36	0.011	R	LDLVGPIVEQPEYNLFSR	H			Spectrum53885 scans: 15252,	127/126	---	128/126	---	129/126	---	130/126	---	131/126	---	126		127		128		129		130		131		emPAI	1.35
gi|115449669	Os02g0817700 [Oryza sativa Japonica Group]	861	53099	53	40	17	13	47.8	8.45	162235	1	2767.57	4	2767.57	0	21.59	22	32	0.014	R	SFAAVGVDPAVMGVGPAVAIPAAVK	S	Oxidation (M)	0.0000000000020000000000000.0	Spectrum82429 scans: 14698,	127/126	---	128/126	---	129/126	---	130/126	---	131/126	---	126		127		128		129		130		131		emPAI	2.14
gi|115449677	Os02g0818000 [Oryza sativa Japonica Group]	33	22476	2	2	2	2	12.8	5.04	121723	1	1991.98	3	1991.99	0	34.01	25	33	0.0013	R	AYLQSQEAAAQADNQR	V			Spectrum89543 scans: 5694,	127/126	0.106	128/126	1.042	129/126	0.301	130/126	0.719	131/126	1.233	126	27860	127	6994	128	36300	129	19930	130	18910	131	50250	emPAI	0.32
gi|115449681	Os02g0817900 [Oryza sativa Japonica Group]	375	76576	21	17	12	10	24.1	5.65	160697	1	2725.57	3	2725.56	0	62.43	23	31	1.4e-06	R	IASGEFTAQGPAWIAPLAVGLAK	L			Spectrum144317 scans: 18830,	127/126	0.876	128/126	1.165	129/126	1.051	130/126	1.097	131/126	0.94	126	837.4	127	1740	128	1219	129	2092	130	867.7	131	1151	emPAI	0.59
gi|115449733	Os02g0820000 [Oryza sativa Japonica Group]	53	45864	3	2	3	2	8.5	5.87	84467	1	1651.83	2	1651.83	0	28.31		34	0.04	R	IYGFYDECK	R			Spectrum49712 scans: 10622,	127/126	---	128/126	---	129/126	---	130/126	---	131/126	---	126		127		128		129		130		131		emPAI	0.15
gi|115449745	Os02g0820400 [Oryza sativa Japonica Group]	112	50953	7	4	4	3	10.2	5.48	132329	1	2116.13	3	2116.14	0	30.23		35	0.034	R	YGVYDTDFGLGRPAK	V			Spectrum49429 scans: 10311,	127/126	---	128/126	---	129/126	---	130/126	---	131/126	---	126		127		128		129		130		131		emPAI	0.21
gi|115449753	Os02g0820600 [Oryza sativa Japonica Group]	27	51873	1	1	1	1	2.9	6.77	115277	1	1926.05	3	1926.05	0	27.47	27	35	0.011	K	LDVNAFEYLQEK	Y			Spectrum52686 scans: 13910,	127/126	0.937	128/126	0.831	129/126	0.913	130/126	0.974	131/126	0.938	126	815.3	127	1812	128	847	129	1769	130	749.8	131	1119	emPAI	0.06
gi|115449757	Os02g0820700 [Oryza sativa Japonica Group]	34	18262	1	1	1	1	7.6	9.62	60549	1	1451.75	2	1451.75	0	34.15	31	34	0.0051	R	TSLFDGIEEGR	I			Spectrum123066 scans: 10862,	127/126	1.74	128/126	1.03	129/126	1.19	130/126	0.873	131/126	1.124	126	8348	127	34450	128	10750	129	23610	130	6882	131	13730	emPAI	0.18
gi|115449773	Os02g0821200 [Oryza sativa Japonica Group]	97	14134	5	4	2	2	21.7	10.71	61857	1	1461.88	2	1461.88	0	54.52		34	0.0001	K	DAAVVLSTTK	T			Spectrum34557 scans: 7939,	127/126	1.893	128/126	1.503	129/126	1.817	130/126	2.607	131/126	0.616	126	7343	127	32960	128	13800	129	31720	130	18080	131	6615	emPAI	0.54
gi|115449807	Os02g0822200 [Oryza sativa Japonica Group]	70	43902	4	3	4	3	13.3	5.13	148466	1	2400.15	2	2400.16	0	62.78		33	1.1e-05	K	EGPISLGQCSGGPDDLDWLR	M			Spectrum97764 scans: 14749,	127/126	1.532	128/126	1.03	129/126	1.951	130/126	0.879	131/126	0.677	126	745.2	127	2707	128	959.2	129	3456	130	618.5	131	738.1	emPAI	0.24
gi|115449833	Os02g0822800 [Oryza sativa Japonica Group]	32	63494	1	1	1	1	1.5	5.61	35203	1	1246.73	2	1246.73	0	31.94	23	36	0.0013	R	VQPSGSSK	Q			Spectrum160047 scans: 2628,	127/126	1.708	128/126	1.012	129/126	1.395	130/126	0.842	131/126	1.109	126	3244	127	13140	128	4104	129	10760	130	2580	131	5265	emPAI	0.05
gi|115449861	Os02g0823400 [Oryza sativa Japonica Group]	61	40684	1	1	1	1	3.8	5.34	66825	1	1500.74	2	1500.74	0	61.05		31	1.1e-05	M	GGGGDGELSPAEAR	L			Spectrum102039 scans: 3491,	127/126	1.93	128/126	1.257	129/126	1.616	130/126	1.118	131/126	1.175	126	3729	127	17070	128	5858	129	14330	130	3937	131	6410	emPAI	0.08
gi|115449893	Os02g0824700 [Oryza sativa Japonica Group]	74	16266	6	3	4	2	22.3	5.63	112303	1	1894.15	3	1894.15	1	24.07	25	32	0.013	K	KTNYLIVDNK	T			Spectrum106735 scans: 8701,	127/126	---	128/126	---	129/126	---	130/126	---	131/126	---	126		127		128		129		130		131		emPAI	0.76
gi|115449991	Os02g0828500 [Oryza sativa Japonica Group]	60	50174	3	2	2	2	5.3	5.77	57782	1	1430.67	2	1430.67	0	54.99		28	2.3e-05	K	SGGGGGDPGEAWR	A			Spectrum17743 scans: 4178,	127/126	2.164	128/126	0.883	129/126	1.825	130/126	1.279	131/126	1.421	126	2432	127	12480	128	2683	129	10550	130	2938	131	5055	emPAI	0.14
gi|115450015	Os02g0829800 [Oryza sativa Japonica Group]	44	52594	1	1	1	1	2.8	9.59	55661	1	1408.75	2	1408.75	0	43.7	27	35	0.00024	K	SFVASGDLASAR	A			Spectrum136396 scans: 7072,	127/126	1.182	128/126	0.955	129/126	0.793	130/126	0.698	131/126	0.589	126	7546	127	15550	128	7112	129	10140	130	4364	131	5817	emPAI	0.06
gi|115450022	Os02g0830100 [Oryza sativa Japonica Group]	860	96131	82	54	25	19	34.3	5.76	165995	1	2913.42	3	2913.42	0	41.77		34	0.0017	K	DSSNSPVAYFYFDPYSRPSEK	R			Spectrum38999 scans: 12839,	127/126	0.998	128/126	1.094	129/126	1.591	130/126	1.716	131/126	1.52	126	859.6	127	2034	128	1176	129	3252	130	1393	131	1912	emPAI	1.55
gi|115450034	Os02g0831300 [Oryza sativa Japonica Group]	84	65543	3	2	3	2	6.2	4.94	134375	1	2150.97	2	2150.97	0	77.21	25	29	6.1e-08	R	LDSLDLDDLEMDEDER	Y			Spectrum39108 scans: 12959,	127/126	2.622	128/126	1.335	129/126	2.23	130/126	0.566	131/126	1.034	126	1010	127	6280	128	1685	129	5354	130	540.3	131	1528	emPAI	0.1
gi|115450044	Os02g0831800 [Oryza sativa Japonica Group]	152	40538	11	8	7	6	28.3	6.75	168627	1	3156.68	4	3156.67	0	25.53		34	0.084	K	AAALEAGALGCTISGAGPTAVAVIDGEEK	G			Spectrum156951 scans: 14764,	127/126	---	128/126	---	129/126	---	130/126	---	131/126	---	126		127		128		129		130		131		emPAI	0.6
gi|115450068	Os02g0833400 [Oryza sativa Japonica Group]	626	41090	46	34	15	12	42.6	6.26	151537	1	2473.17	3	2473.17	0	71.25		32	1.5e-06	R	AAADSQGPNGAAPGSGSGGDGEGK	A	Deamidated (NQ)	0.000000001000000000000000.0	Spectrum146512 scans: 3223,	127/126	1.261	128/126	0.993	129/126	1.376	130/126	0	131/126	0.358	126	226.4	127	677	128	280.9	129	740.7	130	0	131	118.7	emPAI	3.7
gi|115450074	Os02g0833900 [Oryza sativa Japonica Group]	33	33062	1	1	1	1	2.8	7.07	30733	1	1210.62	2	1210.62	0	32.86		32	0.0084	R	DFVDSMLR	M			Spectrum167671 scans: 11029,	127/126	0.992	128/126	1.028	129/126	0.961	130/126	0.759	131/126	0.595	126	3740	127	8795	128	4804	129	8544	130	2680	131	3254	emPAI	0.1
gi|115450080	Os02g0834700 [Oryza sativa Japonica Group]	172	44057	5	4	4	3	12	9.3	114190	1	1914.12	3	1914.12	0	52.14		34	0.00016	K	AVLGEGASVVLEGQK	V			Spectrum23819 scans: 10886,	127/126	0.868	128/126	0.885	129/126	0.972	130/126	0.914	131/126	0.906	126	5346	127	11000	128	5912	129	12350	130	4614	131	7085	emPAI	0.34
gi|115450099	Os03g0101100 [Oryza sativa Japonica Group]	35	39373	1	1	1	1	3.2	5.77	78793	1	1621.93	2	1621.93	0	35.03	24	35	0.00083	K	IPTDISDYLK	G			Spectrum60359 scans: 13191,	127/126	1.327	128/126	1.003	129/126	1.168	130/126	0.774	131/126	0.839	126	4432	127	10250	128	4384	129	8770	130	2840	131	4867	emPAI	0.08
gi|115450109	Os03g0101600 [Oryza sativa Japonica Group]	121	38508	5	5	3	3	14	6.75	143143	1	2290.2	3	2290.2	0	47.57		35	0.00069	R	DELLESAGEVFANVGSGVLR	I			Spectrum54415 scans: 15895,	127/126	0.63	128/126	0.933	129/126	0.805	130/126	1.324	131/126	1.296	126	280.6	127	419.5	128	327.4	129	537.3	130	350.9	131	532	emPAI	0.28
gi|115450115	Os03g0101900 [Oryza sativa Japonica Group]	52	54756	1	1	1	1	3.2	9.3	121020	1	1984.98	3	1984.99	0	51.9		34	0.00017	R	EHTEQSNPADSNAK	S			Spectrum145669 scans: 2281,	127/126	3.447	128/126	1.185	129/126	1.183	130/126	0.852	131/126	0.607	126	38.89	127	317.9	128	57.61	129	109.4	130	31.29	131	34.51	emPAI	0.06
gi|115450117	Os03g0102100 [Oryza sativa Japonica Group]	75	38396	6	5	4	4	10.2	8.47	66022	1	1493.89	2	1493.89	0	48.04	28	33	0.00011	R	DTLQSFVVK	S			Spectrum8874 scans: 12261,	127/126	0.638	128/126	0.956	129/126	0.746	130/126	0.98	131/126	1.001	126	49100	127	74330	128	58700	129	87060	130	45440	131	71920	emPAI	0.39
gi|115450119	Os03g0102200 [Oryza sativa Japonica Group]	29	14987	1	1	1	1	7.9	7.53	79291	1	1607.88	2	1607.87	0	29.11	25	35	0.0045	R	ECNNILYPK	E			Spectrum164893 scans: 7964,	127/126	0.769	128/126	0.963	129/126	0.91	130/126	1.024	131/126	0.62	126	12240	127	22320	128	14730	129	26490	130	11840	131	11110	emPAI	0.23
gi|115450123	Os03g0102400 [Oryza sativa Japonica Group]	34	66172	1	1	1	1	2	6.22	35055	1	1245.73	2	1245.72	0	34.45	25	36	0.0013	K	STIATQLAGR	L			Spectrum32952 scans: 6165,	127/126	1.064	128/126	0.923	129/126	1.044	130/126	0.903	131/126	0.92	126	4198	127	10590	128	4844	129	10420	130	3581	131	5650	emPAI	0.05
gi|115450129	Os03g0102700 [Oryza sativa Japonica Group]	26	37000	4	2	3	2	7.3	6.23	46531	1	1328.62	2	1328.62	0	28.64		27	0.0086	K	GCGSCYQIR	C			Spectrum64999 scans: 3592,	127/126	---	128/126	---	129/126	---	130/126	---	131/126	---	126		127		128		129		130		131		emPAI	0.19
gi|115450191	Os03g0107800 [Oryza sativa Japonica Group]	51	8683	3	2	3	2	54	4.94	109832	1	1872.93	3	1872.93	0	27.84		33	0.038	K	ANADGHVNNYVQVSR	D	Deamidated (NQ)	0.000000010000000.0	Spectrum31117 scans: 4142,	127/126	---	128/126	---	129/126	---	130/126	---	131/126	---	126		127		128		129		130		131		emPAI	0.97
gi|115450203	Os03g0108600 [Oryza sativa Japonica Group]	70	79928	4	3	4	3	7.8	9.34	144305	1	2312.27	3	2312.27	0	58.88		35	4.4e-05	R	VVVLTPTAELASQVLNNCR	S			Spectrum127050 scans: 15264,	127/126	0.98	128/126	1	129/126	1.33	130/126	1.197	131/126	1.199	126	1074	127	2497	128	1342	129	3395	130	1214	131	1884	emPAI	0.13
gi|115450215	Os03g0109500 [Oryza sativa Japonica Group]	205	19126	16	12	7	5	38.2	10.34	125112	1	2028.28	3	2028.28	1	36.09		26	0.0011	K	KVLEEVSILPSK	R			Spectrum110529 scans: 12876,	127/126	---	128/126	---	129/126	---	130/126	---	131/126	---	126		127		128		129		130		131		emPAI	1.65
gi|115450217	Os03g0109600 [Oryza sativa Japonica Group]	47	24008	10	2	5	2	22.9	5.26	148516	1	2401.33	3	2401.34	0	46.57	31	35	0.00033	K	VQASIGANTWVVSGTPQTK	K			Spectrum79412 scans: 11374,	127/126	1.012	128/126	0.919	129/126	0.55	130/126	1.401	131/126	0.789	126	2459	127	5901	128	2824	129	3217	130	3254	131	2838	emPAI	0.3
gi|115450219	Os03g0109700 [Oryza sativa Japonica Group]	91	42998	10	5	6	4	18.8	5.38	126593	1	2046.01	3	2046.01	0	23.29		33	0.11	R	WPTAPSGMEMPVVEVR	N	2 Oxidation (M)	0.0000000202000000.0	Spectrum152265 scans: 9579,	127/126	---	128/126	---	129/126	---	130/126	---	131/126	---	126		127		128		129		130		131		emPAI	0.35
gi|115450221	Os03g0109800 [Oryza sativa Japonica Group]	48	26579	1	1	1	1	6.9	6.51	94721	1	1735.89	2	1735.89	0	48.06	32	35	0.00026	R	TGLAEISVFDGGEGR	G			Spectrum124068 scans: 11967,	127/126	0.569	128/126	0.836	129/126	0.588	130/126	0.704	131/126	0.797	126	3299	127	4448	128	3448	129	4614	130	2193	131	3848	emPAI	0.13
gi|115450241	Os03g0111100 [Oryza sativa Japonica Group]	28	67551	1	1	1	1	3.2	6.66	145948	1	2343.29	3	2343.29	0	27.69	24	35	0.0051	K	GVPAYTAPQPEEAMIALK	Q			Spectrum25362 scans: 12614,	127/126	0.874	128/126	1.262	129/126	1.101	130/126	1.202	131/126	1.036	126	861	127	1784	128	1358	129	2254	130	977.9	131	1305	emPAI	0.05
gi|115450243	Os03g0111200 [Oryza sativa Japonica Group]	93	25938	7	4	6	3	30.3	7.79	139558	1	2231.22	3	2231.22	0	59.47		35	4.2e-05	K	AVVPLPTPPATEHDDSK	A			Spectrum165161 scans: 8260,	127/126	1.211	128/126	0.864	129/126	0.69	130/126	0.62	131/126	0.384	126	3249	127	9335	128	3508	129	5327	130	1902	131	1827	emPAI	0.44
gi|115450257	Os03g0112400 [Oryza sativa Japonica Group]	37	18577	2	1	1	1	5.2	5.09	49394	2	1359.8	2	1359.8	0	26.75		36	0.092	K	ALNVQNLK	V	3 Deamidated (NQ)	0.00101100.0	Spectrum153288 scans: 10708,	127/126	---	128/126	---	129/126	---	130/126	---	131/126	---	126		127		128		129		130		131		emPAI	0.18
gi|115450273	Os03g0113700 [Oryza sativa Japonica Group]	1111	84722	71	55	23	19	35.5	5.71	139905	1	2235.21	3	2235.22	0	64.79		35	1.3e-05	R	IINEPTAAALSYGTNNK	E	Deamidated (NQ)	0.00000000000000010.0	Spectrum23449 scans: 10478,	127/126	---	128/126	---	129/126	---	130/126	---	131/126	---	126		127		128		129		130		131		emPAI	2.37
gi|115450275	Os03g0113800 [Oryza sativa Japonica Group]	43	57262	3	2	3	2	5	4.85	69421	1	1521.82	2	1521.81	0	36.09	25	35	0.00079	K	DSLLEEACK	K			Spectrum77518 scans: 9289,	127/126	0.931	128/126	1.037	129/126	1.296	130/126	0.592	131/126	0.488	126	19350	127	42740	128	25080	129	59640	130	10820	131	13810	emPAI	0.12
gi|115450291	Os03g0114800 [Oryza sativa Japonica Group]	27	55483	1	1	1	1	2	6.89	44902	1	1320.69	2	1320.69	0	27.2	27	34	0.012	R	SQYIPEEAR	S			Spectrum44960 scans: 5389,	127/126	0.918	128/126	0.942	129/126	1.511	130/126	0.492	131/126	0.487	126	13770	127	29980	128	16220	129	49450	130	6402	131	9812	emPAI	0.06
gi|115450293	Os03g0114900 [Oryza sativa Japonica Group]	32	21596	1	1	1	1	4.6	9.51	49337	1	1359.74	2	1359.74	0	31.73	29	34	0.0054	R	NAEPGDTAK	I			Spectrum42402 scans: 2560,	127/126	2.503	128/126	1.029	129/126	2.371	130/126	0.867	131/126	0.791	126	2358	127	14000	128	3034	129	13290	130	1930	131	2730	emPAI	0.16
gi|115450319	Os03g0116500 [Oryza sativa Japonica Group]	42	56042	5	3	4	3	9.5	6.42	128618	1	2068.18	3	2068.18	0	31.88	24	34	0.0018	K	AEQTPDTLDPIIVAK	L			Spectrum109676 scans: 11937,	127/126	0.759	128/126	0.524	129/126	0.684	130/126	0.942	131/126	0.656	126	3056	127	5498	128	2003	129	4971	130	2720	131	2932	emPAI	0.19
gi|115450329	Os03g0117100 [Oryza sativa Japonica Group]	168	31907	13	10	5	3	18.6	9.98	105575	1	1833.91	2	1833.91	0	48.05	24	33	4.9e-05	K	FISNGQPGTAQDVDR	S	Deamidated (NQ)	0.000100000000000.0	Spectrum75394 scans: 6946,	127/126	0.399	128/126	0.615	129/126	0.741	130/126	0.857	131/126	0.922	126	9100	127	8614	128	6995	129	16040	130	7364	131	12270	emPAI	0.35
gi|115450331	Os03g0117200 [Oryza sativa Japonica Group]	38	49792	3	2	3	2	9.5	6.56	138075	1	2206.16	3	2206.16	0	24.85		36	0.13	R	EAGGGIASLLNNFQDDK	L			Spectrum40088 scans: 14044,	127/126	---	128/126	---	129/126	---	130/126	---	131/126	---	126		127		128		129		130		131		emPAI	0.14
gi|115450333	Os03g0117300 [Oryza sativa Japonica Group]	59	34985	3	2	3	2	12.8	4.45	152503	1	2497.26	3	2497.27	0	60.24		35	3e-05	R	APAGDTAGLNYNLYLSSLEGSR	D			Spectrum155526 scans: 13189,	127/126	0.641	128/126	0.612	129/126	0.505	130/126	0.403	131/126	0.462	126	1344	127	2042	128	1028	129	1614	130	512.2	131	907.7	emPAI	0.2
gi|115450335	Os03g0117800 [Oryza sativa Japonica Group]	64	41861	8	6	6	4	17	8.37	113476	1	1906.07	3	1906.06	0	43.33	33	36	0.001	R	IGPSMFEGEALGLK	A			Spectrum67457 scans: 16310,	127/126	0.842	128/126	0.808	129/126	0.828	130/126	1.029	131/126	0.968	126	2135	127	4262	128	2157	129	4205	130	2076	131	3024	emPAI	0.46
gi|115450343	Os03g0118400 [Oryza sativa Japonica Group]	38	39033	3	2	2	1	5.8	6.52	27488	1	1183.71	2	1183.71	0	23.28	25	33	0.018	R	APEILLGSR	Q			Spectrum35584 scans: 9069,	127/126	---	128/126	---	129/126	---	130/126	---	131/126	---	126		127		128		129		130		131		emPAI	0.08
gi|115450345	Os03g0118600 [Oryza sativa Japonica Group]	104	35240	6	6	4	4	15	5.54	151934	1	2484.31	3	2484.32	0	37.08	24	35	0.00055	R	ATGVVVDFSEPSTVYDNVK	Q			Spectrum139251 scans: 13179,	127/126	1.058	128/126	1.297	129/126	1.106	130/126	0.867	131/126	1.281	126	7283	127	18280	128	11810	129	19150	130	5963	131	13650	emPAI	0.43
gi|115450355	Os03g0119300 [Oryza sativa Japonica Group]	34	87225	2	1	2	1	3.3	6.39	118310	1	1954.11	3	1954.1	0	34.39		34	0.011	R	WAGQPAVAGVEGNLK	W			Spectrum49442 scans: 10325,	127/126	0.884	128/126	0.853	129/126	0.737	130/126	0.882	131/126	1.072	126	1602	127	3358	128	1708	129	2807	130	1335	131	2513	emPAI	0.04
gi|115450357	Os03g0119500 [Oryza sativa Japonica Group]	49	73914	1	1	1	1	2	9.38	55898	1	1415.76	2	1415.76	0	49.27	28	34	8.2e-05	K	VAGGNGEQVLSR	D	Deamidated (NQ)	0.000010000000.0	Spectrum44654 scans: 5052,	127/126	1.033	128/126	0.644	129/126	1.293	130/126	0.737	131/126	0.633	126	5870	127	14380	128	4726	129	18050	130	4089	131	5439	emPAI	0.04
gi|115450389	Os03g0121700 [Oryza sativa Japonica Group]	469	28293	20	18	6	5	41.6	4.28	169793	1	3284.61	3	3284.61	0	70.74		34	2.4e-06	K	VMSKPDAAAAAPADEEEEVDETGIEPR	D			Spectrum135603 scans: 9158,	127/126	2.824	128/126	2.142	129/126	2.46	130/126	1.857	131/126	0.474	126	5116	127	34260	128	13700	129	29920	130	8973	131	3544	emPAI	1.72
gi|115450395	Os03g0122200 [Oryza sativa Japonica Group]	432	27555	29	23	8	7	41.4	9.84	153856	1	2525.42	3	2525.42	0	58.23	24	34	4.6e-06	R	IIAGTAANMGIEVDPPILEK	K	Oxidation (M)	0.00000000200000000000.0	Spectrum25649 scans: 12932,	127/126	0.329	128/126	0.852	129/126	0.566	130/126	1.008	131/126	1.253	126	2261	127	1762	128	2409	129	3044	130	2152	131	4146	emPAI	2.14
gi|115450397	Os03g0122300 [Oryza sativa Japonica Group]	34	43010	2	1	1	1	2.6	6.42	92278	1	1715.84	2	1715.84	0	33.7		32	0.008	R	NYTYDEYYK	K			Spectrum106346 scans: 8273,	127/126	1.998	128/126	0.99	129/126	0.907	130/126	2.883	131/126	2.862	126	8583	127	40680	128	10620	129	18500	130	23370	131	35940	emPAI	0.08
gi|115450427	Os03g0125000 [Oryza sativa Japonica Group]	1108	35356	53	41	12	7	44.1	10.35	157253	1	2627.48	3	2627.47	0	65.96	24	33	7.5e-07	K	VVPLITEEFGYTNVHQVPK	V			Spectrum71086 scans: 20576,	127/126	0.448	128/126	1.309	129/126	0.751	130/126	1.556	131/126	0.94	126	1292	127	1372	128	2114	129	2307	130	1899	131	1776	emPAI	3.19
gi|115450443	Os03g0126000 [Oryza sativa Japonica Group]	86	47840	4	4	4	4	11.6	8.14	120609	1	1980.06	3	1980.06	0	47.65		35	0.00068	K	VNTLHDGVALAQETQR	S			Spectrum120300 scans: 7818,	127/126	0.87	128/126	0.725	129/126	0.89	130/126	1.146	131/126	0.719	126	3928	127	8102	128	3562	129	8308	130	4253	131	4130	emPAI	0.31
gi|115450447	Os03g0126300 [Oryza sativa Japonica Group]	154	41504	9	7	4	3	10.7	6.46	83589	1	1643.88	3	1643.88	0	35.39	33	35	0.0059	R	DYFGLSDLEK	A			Spectrum25323 scans: 12571,	127/126	0.588	128/126	1.11	129/126	0.652	130/126	0.524	131/126	0.534	126	4195	127	5853	128	5820	129	6502	130	2077	131	3276	emPAI	0.36
gi|115450485	Os03g0128800 [Oryza sativa Japonica Group]	229	43716	12	9	8	6	27	5.83	140998	1	2253.15	4	2253.15	0	32.27		35	0.02	R	GPAPVLEVEHCVVHPDNR	E			Spectrum61499 scans: 9748,	127/126	---	128/126	---	129/126	---	130/126	---	131/126	---	126		127		128		129		130		131		emPAI	0.55
gi|115450491	Os03g0129200 [Oryza sativa Japonica Group]	36	110867	2	1	2	1	1.7	6.36	49399	1	1359.8	2	1359.8	0	25.75		36	0.12	R	QLGNLLDK	R	2 Deamidated (NQ)	0.10010000.0	Spectrum122931 scans: 10713,	127/126	---	128/126	---	129/126	---	130/126	---	131/126	---	126		127		128		129		130		131		emPAI	0.03
gi|115450493	Os03g0129300 [Oryza sativa Japonica Group]	4632	53496	280	210	25	23	55.9	6.22	171217	1	3708.77	5	3708.76	1	27.29	25	33	0.0073	K	WPGAAVQGSGDPLEDFCKDNPETDECK	V			Spectrum139632 scans: 13602,	127/126	---	128/126	---	129/126	---	130/126	---	131/126	---	126	0	127	0	128	0	129	0	130	0	131	0	emPAI	25.73
gi|115450501	Os03g0129900 [Oryza sativa Japonica Group]	26	19436	3	1	2	1	14.3	9.54	104751	1	1879.07	3	1879.08	0	26.01	24	35	0.0073	R	DQCAHLLIPLNK	C			Spectrum12343 scans: 15679,	127/126	1.296	128/126	1.082	129/126	1.182	130/126	1.183	131/126	1.197	126	478.9	127	1082	128	511.1	129	958.4	130	469.2	131	749.9	emPAI	0.17
gi|115450509	Os03g0130500 [Oryza sativa Japonica Group]	52	124731	4	2	3	2	2.5	5.59	52821	1	1385.73	2	1385.73	0	42.23	23	33	0.00013	K	GPGAAGMPATGVR	Q	Oxidation (M)	0.0000002000000.0	Spectrum50837 scans: 2660,	127/126	0.957	128/126	0.708	129/126	0.908	130/126	0.527	131/126	0.532	126	1984	127	3311	128	1386	129	3050	130	865.4	131	1380	emPAI	0.05
gi|115450521	Os03g0131200 [Oryza sativa Japonica Group]	1288	62227	84	70	18	13	41.7	6.93	169323	1	3233.67	4	3233.67	1	20.02		35	0.34	K	LFIQTIDPDHEDRFDFDPLDVTK	T			Spectrum54682 scans: 16252,	127/126	---	128/126	---	129/126	---	130/126	---	131/126	---	126		127		128		129		130		131		emPAI	2.1
gi|115450527	Os03g0131500 [Oryza sativa Japonica Group]	45	43924	2	1	2	1	8.6	5.38	138590	1	2428.32	3	2428.31	0	45.13	27	35	0.00017	R	YDTEITTESTPFAIALAK	H			Spectrum36668 scans: 13406,	127/126	0.868	128/126	0.764	129/126	0.854	130/126	1.085	131/126	1.291	126	1090	127	1649	128	821.4	129	1576	130	979.6	131	1841	emPAI	0.08
gi|115450531	Os03g0131900 [Oryza sativa Japonica Group]	882	45523	38	32	11	10	29	4.66	149485	1	2424.31	3	2424.31	1	24.08		35	0.14	K	DFDAGLEYAVAEAVVNKR	E			Spectrum170737 scans: 14443,	127/126	---	128/126	---	129/126	---	130/126	---	131/126	---	126		127		128		129		130		131		emPAI	1.49
gi|115450533	Os03g0132000 [Oryza sativa Japonica Group]	54	66931	3	3	3	3	7.1	8.98	123424	1	2012.1	3	2012.1	0	37.17	34	35	0.0051	R	IVATIEEISATTPDPAR	R			Spectrum157194 scans: 15032,	127/126	0.835	128/126	1.219	129/126	1.001	130/126	1.27	131/126	0.991	126	995.8	127	1972	128	1517	129	2369	130	1195	131	1443	emPAI	0.15
gi|115450547	Os03g0133300 [Oryza sativa Japonica Group]	222	48862	9	7	8	6	22.1	5.3	107396	1	1850.94	2	1850.94	0	53.87	23	34	1e-05	K	EVLYQDEWSNLAR	I			Spectrum95771 scans: 12551,	127/126	2.972	128/126	1.171	129/126	1.561	130/126	3.026	131/126	3.867	126	4485	127	31610	128	6563	129	16640	130	12820	131	25370	emPAI	0.48
gi|115450549	Os03g0133400 [Oryza sativa Japonica Group]	327	40666	19	15	4	4	15.7	7.37	130881	1	2096.18	3	2096.18	0	22.06		35	0.21	R	LPIYVVQPQDGLDAIAR	N			Spectrum83113 scans: 15452,	127/126	---	128/126	---	129/126	---	130/126	---	131/126	---	126		127		128		129		130		131		emPAI	0.73
gi|115450561	Os03g0134300 [Oryza sativa Japonica Group]	346	47547	20	16	9	7	21.5	6.28	100240	1	1785.91	3	1785.91	0	37.04	29	34	0.0017	R	NGVLEITHEMLER	L	Deamidated (NQ); Oxidation (M)	0.1000000002000.0	Spectrum35385 scans: 8850,	127/126	0.56	128/126	0.933	129/126	0.651	130/126	0.972	131/126	0.77	126	2431	127	3227	128	2834	129	3760	130	2232	131	2739	emPAI	0.83
gi|115450565	Os03g0134900 [Oryza sativa Japonica Group]	351	39865	23	19	13	11	40.4	7.04	155510	1	2576.32	2	2576.32	0	54.95	27	35	2e-05	K	LQPLGEALTFEDDNLTLSESR	G			Spectrum142389 scans: 16656,	127/126	1.301	128/126	0.591	129/126	1.356	130/126	0.744	131/126	1.261	126	1555	127	4797	128	1148	129	5013	130	1093	131	2869	emPAI	1.6
gi|115450567	Os03g0135100 [Oryza sativa Japonica Group]	96	29651	11	7	6	5	21.8	6.67	92633	1	1719.01	3	1719.01	1	25.1		35	0.099	K	LRDPTGQVTFK	H			Spectrum77003 scans: 8723,	127/126	---	128/126	---	129/126	---	130/126	---	131/126	---	126		127		128		129		130		131		emPAI	0.7
gi|115450571	Os03g0135300 [Oryza sativa Japonica Group]	691	28811	46	38	10	8	41.1	5.81	119136	1	1964.03	3	1964.03	0	39.75		36	0.0043	K	DVPFQVEPVDMSK	G	Oxidation (M)	0.0000000000200.0	Spectrum108538 scans: 10685,	127/126	1.15	128/126	0.898	129/126	0.737	130/126	0.846	131/126	1.401	126	19690	127	53720	128	22110	129	34480	130	15730	131	40370	emPAI	4.74
gi|115450589	Os03g0136600 [Oryza sativa Japonica Group]	77	18650	1	1	1	1	12.6	10.52	146283	1	2349.18	3	2349.18	1	76.97		35	6.4e-07	K	KSPSSSSGALDGDAADAEAR	R			Spectrum102840 scans: 4373,	127/126	1.218	128/126	1.027	129/126	0.901	130/126	0.722	131/126	0.518	126	1810	127	5228	128	2323	129	3879	130	1234	131	1371	emPAI	0.18
gi|115450595	Os03g0136900 [Oryza sativa Japonica Group]	1527	120154	117	84	35	24	37.6	6.45	170382	1	3454.89	4	3454.89	0	29.9	22	33	0.0017	R	FTVHLPANVSEIKPGQDVTVTTDNGK	S	Deamidated (NQ)	0.00000000000000010000000000.0	Spectrum80669 scans: 12757,	127/126	###	128/126	---	129/126	###	130/126	---	131/126	---	126	0	127	447.7	128	0	129	381.3	130	0	131	0	emPAI	1.49
gi|115450605	Os03g0137600 [Oryza sativa Japonica Group]	46	28458	3	1	2	1	7.6	10.21	90998	1	1735.03	2	1735.03	0	45.79		34	0.00069	R	AVFEPFVELVK	T			Spectrum88901 scans: 15458,	127/126	0.854	128/126	1.101	129/126	0.908	130/126	0.96	131/126	1.142	126	2033	127	3026	128	2208	129	3125	130	1617	131	3038	emPAI	0.12
gi|115450651	Os03g0141200 [Oryza sativa Japonica Group]	85	65243	4	4	4	4	7.7	5.53	99805	1	1781.87	3	1781.89	0	53.52		33	9.5e-05	R	SHAAELTAGYYNTR	H			Spectrum118105 scans: 5386,	127/126	---	128/126	---	129/126	---	130/126	---	131/126	---	126		127		128		129		130		131		emPAI	0.22
gi|115450675	Os03g0143400 [Oryza sativa Japonica Group]	2783	72750	159	132	31	23	54.6	5.58	158624	1	2667.35	3	2667.34	0	64.02	30	35	4.3e-06	K	QVANATNDTAGDGTTCATVLTK	A	Deamidated (NQ)	0.0001000000000000000000.0	Spectrum91764 scans: 8140,	127/126	---	128/126	---	129/126	---	130/126	---	131/126	---	126		127		128		129		130		131		emPAI	5.11
gi|115450715	Os03g0146400 [Oryza sativa Japonica Group]	81	65622	4	3	3	2	4.9	8.2	106450	1	1840.96	2	1840.96	0	67.04	25	34	7.2e-07	K	ESSADINQQYTK	I			Spectrum2698 scans: 5457,	127/126	2.411	128/126	0.898	129/126	1.599	130/126	0.943	131/126	1.314	126	7591	127	43400	128	8518	129	28860	130	6762	131	14590	emPAI	0.1
gi|115450741	Os03g0149200 [Oryza sativa Japonica Group]	27	20731	2	2	1	1	3.8	9.79	32961	1	1228.72	2	1228.72	0	25.73	25	34	0.011	K	YNVFTK	N			Spectrum121617 scans: 9267,	127/126	2.417	128/126	0.955	129/126	1.538	130/126	0.606	131/126	0.642	126	11870	127	68030	128	14170	129	43410	130	6797	131	11140	emPAI	0.16
gi|115450767	Os03g0151500 [Oryza sativa Japonica Group]	31	14199	1	1	1	1	7.8	8.58	42471	1	1292.72	2	1292.72	0	30.98	28	35	0.0057	K	GAEAMTQK	A			Spectrum104544 scans: 3835,	127/126	2.714	128/126	0.888	129/126	1.67	130/126	0.916	131/126	0.713	126	4331	127	20490	128	3793	129	12250	130	3287	131	4041	emPAI	0.24
gi|115450769	Os03g0151600 [Oryza sativa Japonica Group]	36	19516	3	2	3	2	18.2	5.74	116721	1	1940.06	3	1940.06	1	23.28	23	35	0.011	K	YKGNQEEGGGSK	A			Spectrum16668 scans: 2995,	127/126	2.01	128/126	1.131	129/126	1.686	130/126	0.847	131/126	0.912	126	4207	127	20050	128	5949	129	16860	130	3365	131	5610	emPAI	0.37
gi|115450773	Os03g0151800 [Oryza sativa Japonica Group]	1559	103491	111	83	40	30	51.9	5.12	167599	1	3019.45	4	3019.45	0	41.59		33	0.0017	R	LVVDEATNDDNSVIGMHPDTMEK	L	2 Oxidation (M)	0.00000000000000020000200.0	Spectrum6349 scans: 9479,	127/126	0.827	128/126	0	129/126	1.016	130/126	1.541	131/126	0.566	126	1676	127	3286	128	0	129	4049	130	2440	131	1387	emPAI	2.7
gi|115450775	Os03g0151900 [Oryza sativa Japonica Group]	76	24728	6	3	3	2	18.1	5.94	126875	1	2049.11	3	2049.11	0	20.04	23	35	0.024	K	TADNINQVFEEIAK	R			Spectrum156519 scans: 14286,	127/126	---	128/126	---	129/126	---	130/126	---	131/126	---	126		127		128		129		130		131		emPAI	0.29
gi|115450787	Os03g0152700 [Oryza sativa Japonica Group]	55	52927	2	2	2	2	7.5	9.7	146757	1	2362.35	3	2362.35	0	58.23		33	3.7e-05	R	TAPPPDVLQAIALAEAEAK	K			Spectrum171113 scans: 14878,	127/126	1.914	128/126	2.378	129/126	0.796	130/126	0.337	131/126	0.623	126	908	127	4121	128	2699	129	1718	130	289.3	131	827.8	emPAI	0.13
gi|115450789	Os03g0152800 [Oryza sativa Japonica Group]	40	103637	4	2	4	2	5	5.06	122983	1	2006.12	3	2006.12	0	29.33	24	36	0.0031	K	MEAPVLEVLQFEK	S	Oxidation (M)	0.2000000000000.0	Spectrum170452 scans: 14121,	127/126	0.718	128/126	0.878	129/126	0.781	130/126	0.868	131/126	0.847	126	466	127	793.2	128	511.3	129	865.4	130	381.9	131	577.4	emPAI	0.06
gi|115450807	Os03g0154700 [Oryza sativa Japonica Group]	469	26383	46	35	10	7	42.1	10.29	114991	1	1922.88	3	1922.87	1	49.39		28	8.2e-05	K	KASGGGGDGEEEDEE	-			Spectrum132 scans: 2610,	127/126	1.524	128/126	1.142	129/126	1.237	130/126	2.368	131/126	0.322	126	172.2	127	622.3	128	245.8	129	506.2	130	385.1	131	81.2	emPAI	2.29
gi|115450841	Os03g0158300 [Oryza sativa Japonica Group]	277	43266	13	10	7	5	20.3	7.59	113069	1	1902	2	1902.01	0	88.46		35	4.8e-08	R	FAADPATGAPTAELSVR	N			Spectrum122195 scans: 9904,	127/126	0.439	128/126	0.938	129/126	0.64	130/126	0.545	131/126	0.694	126	14590	127	15200	128	17110	129	22200	130	7515	131	14810	emPAI	0.67
gi|115450843	Os03g0158500 [Oryza sativa Japonica Group]	238	86081	15	14	9	9	14.9	8.09	138017	1	2205.17	3	2205.17	0	38.7		36	0.0056	R	DTQEVNLDQGIQMLK	I	Oxidation (M)	0.000000000000200.0	Spectrum94787 scans: 11467,	127/126	0.864	128/126	1.074	129/126	0.897	130/126	0.846	131/126	0.817	126	4031	127	8258	128	5414	129	8592	130	3220	131	4819	emPAI	0.45
gi|115450891	Os03g0161800 [Oryza sativa Japonica Group]	160	26863	11	7	6	5	25.8	5.08	148008	1	2390.26	3	2390.27	1	25.02	22	35	0.0056	R	LNADDWENDENLKK	I			Spectrum136377 scans: 10010,	127/126	1.81	128/126	1.254	129/126	1.69	130/126	1.106	131/126	0.882	126	21150	127	90770	128	33150	129	84970	130	22090	131	27280	emPAI	1.02
gi|115450897	Os03g0162200 [Oryza sativa Japonica Group]	101	18672	8	4	3	2	18.1	10.32	77333	1	1589.9	2	1589.89	0	52.47	26	35	2.7e-05	R	GDEELDTLIK	G			Spectrum8843 scans: 12227,	127/126	---	128/126	---	129/126	---	130/126	---	131/126	---	126		127		128		129		130		131		emPAI	0.39
gi|115450913	Os03g0163300 [Oryza sativa Japonica Group]	538	67432	36	27	17	12	31.2	7.25	132277	1	2115.19	3	2115.17	0	73.45	28	35	3.5e-07	R	GITFHTEQSPQAITK	S			Spectrum47127 scans: 7775,	127/126	1.191	128/126	0.823	129/126	0.723	130/126	1.225	131/126	0.811	126	4875	127	13770	128	5017	129	8378	130	5641	131	5785	emPAI	1.04
gi|115450927	Os03g0164700 [Oryza sativa Japonica Group]	93	55239	6	5	5	4	11.5	5.94	144493	1	2317.26	3	2317.26	0	45.62	24	36	7.8e-05	R	LSDVLLLTSDEAESLTNIR	N			Spectrum28829 scans: 16595,	127/126	0.835	128/126	0.976	129/126	0.801	130/126	1.585	131/126	1.729	126	711.9	127	1409	128	868.6	129	1356	130	1066	131	1801	emPAI	0.26
gi|115450943	Os03g0166000 [Oryza sativa Japonica Group]	53	35708	1	1	1	1	4.2	9.99	121249	1	1987.1	3	1987.1	0	52.72	28	35	3.9e-05	R	NYVTYATSLLQEK	R			Spectrum112727 scans: 15304,	127/126	1.175	128/126	1.104	129/126	0.883	130/126	1.104	131/126	0.846	126	879.5	127	2450	128	1214	129	1846	130	917.3	131	1088	emPAI	0.09
gi|115450991	Os03g0169100 [Oryza sativa Japonica Group]	404	33140	24	15	4	2	17.2	8.65	135275	1	2162.23	3	2162.24	0	45.78		34	0.00081	K	NDIIVSPSILSANFSK	L			Spectrum98031 scans: 15043,	127/126	0.742	128/126	1.188	129/126	0.937	130/126	1.842	131/126	0.994	126	1642	127	2890	128	2438	129	3657	130	2857	131	2388	emPAI	0.46
gi|115451013	Os03g0170300 [Oryza sativa Japonica Group]	37	47595	4	2	3	2	6.9	5.51	73069	1	1550.83	2	1550.83	0	25.23	25	35	0.0099	K	VEDMDDIIK	L	Oxidation (M)	0.000200000.0	Spectrum34179 scans: 7523,	127/126	0.712	128/126	0.9	129/126	0.683	130/126	0.976	131/126	1.287	126	4692	127	7919	128	5281	129	7617	130	4327	131	8833	emPAI	0.14
gi|115451029	Os03g0171900 [Oryza sativa Japonica Group]	394	59506	17	15	11	10	23.7	8.49	151641	1	2475.23	3	2475.23	0	58.11		34	4.7e-05	K	VVYFVNSGTEANELAMLMAR	L	2 Oxidation (M)	0.00000000000000020200.0	Spectrum11635 scans: 15300,	127/126	0.816	128/126	0.906	129/126	0.812	130/126	1.12	131/126	1.107	126	1039	127	2010	128	1177	129	2006	130	1099	131	1682	emPAI	0.91
gi|115451047	Os03g0174100 [Oryza sativa Japonica Group]	32	52784	3	1	3	1	5.7	6.12	64111	1	1481.75	2	1481.75	0	31.73	28	33	0.0048	R	LNWASFSSGER	R			Spectrum71738 scans: 11037,	127/126	1.41	128/126	0.931	129/126	1.353	130/126	0.98	131/126	1.186	126	10120	127	24880	128	9294	129	23190	130	8214	131	15700	emPAI	0.06
gi|115451055	Os03g0174500 [Oryza sativa Japonica Group]	581	57944	30	23	12	8	30.9	6.39	151126	1	2461.32	3	2461.32	0	71.94		35	2.4e-06	R	VSALSQVSGVLGSQWGDEGK	G			Spectrum98056 scans: 15071,	127/126	1.114	128/126	0.866	129/126	1.261	130/126	1.045	131/126	0.881	126	1657	127	4379	128	1794	129	4968	130	1636	131	2136	emPAI	0.74
gi|115451067	Os03g0175600 [Oryza sativa Japonica Group]	426	36714	17	14	9	8	36.8	5.47	138878	1	2220.1	2	2220.1	0	55.85		34	7.2e-05	K	LYNTCCVFGSDGELK	G			Spectrum50545 scans: 11540,	127/126	0.866	128/126	1.035	129/126	1.726	130/126	1.706	131/126	1.616	126	2912	127	5981	128	3768	129	11950	130	4692	131	6886	emPAI	1.37
gi|115451089	Os03g0177400 [Oryza sativa Japonica Group]	461	61062	78	38	15	10	31.8	9.14	168554	1	3148.8	3	3148.8	0	46.92		30	0.00024	R	VETGVLKPGMVVTFGPSGLTTEVK	S	Oxidation (M)	0.000000000200000000000000.0	Spectrum97950 scans: 14954,	127/126	0.938	128/126	1.398	129/126	0.771	130/126	0.951	131/126	0.3	126	1044	127	2323	128	1825	129	1914	130	938	131	458.2	emPAI	1.31
gi|115451109	Os03g0179000 [Oryza sativa Japonica Group]	57	109531	2	2	2	2	2.4	4.98	93673	1	1726.02	2	1726.02	0	46.84	30	33	0.00025	K	ALWLNENPALK	E			Spectrum110821 scans: 13198,	127/126	2.006	128/126	1.064	129/126	1.537	130/126	0.727	131/126	0.703	126	2985	127	14200	128	3971	129	10910	130	2050	131	3071	emPAI	0.06
gi|115451123	Os03g0180400 [Oryza sativa Japonica Group]	309	32253	28	18	10	7	35.8	6.19	141979	1	2270.16	3	2270.16	1	33.7	22	35	0.00082	R	ALTTEEIDQHLTAISERD	-			Spectrum79971 scans: 11989,	127/126	1.468	128/126	0.863	129/126	1.169	130/126	0.976	131/126	0.592	126	3479	127	12110	128	3751	129	9666	130	3209	131	3014	emPAI	1.19
gi|115451139	Os03g0181500 [Oryza sativa Japonica Group]	89	65740	3	2	3	2	6.5	9.25	105695	1	1887.95	2	1887.95	0	73.05		34	1.3e-06	R	GVEPSGPDAGSPTFSVR	V			Spectrum4923 scans: 7492,	127/126	2.196	128/126	0.719	129/126	1.094	130/126	0.205	131/126	0.201	126	2131	127	8159	128	1511	129	3949	130	361.4	131	561.6	emPAI	0.1
gi|115451155	Os03g0183100 [Oryza sativa Japonica Group]	79	49645	5	4	4	4	10.4	6.49	82193	1	1631.95	2	1631.95	0	63.36	32	35	8.5e-06	K	SSLGGPDLSTLK	V			Spectrum48786 scans: 9603,	127/126	1.18	128/126	1.384	129/126	1.127	130/126	0.726	131/126	0.787	126	8245	127	23080	128	14260	129	22100	130	5654	131	9488	emPAI	0.29
gi|115451171	Os03g0184000 [Oryza sativa Japonica Group]	493	72192	37	34	11	10	23	8.03	134455	1	2152.13	3	2152.13	0	40.49	28	36	0.00059	R	SDTEIIEATMQELAK	L	Oxidation (M)	0.000000000200000.0	Spectrum65635 scans: 14300,	127/126	0.761	128/126	1.201	129/126	0.765	130/126	0.614	131/126	0.957	126	5241	127	9454	128	7869	129	9529	130	3038	131	7341	emPAI	1.04
gi|115451195	Os03g0185600 [Oryza sativa Japonica Group]	24	16769	1	1	1	1	8	8.74	60940	1	1455.69	2	1455.69	0	23.8	22	29	0.0082	K	SSDEVFVCER	V			Spectrum135371 scans: 5943,	127/126	1.114	128/126	1.016	129/126	0.827	130/126	0.953	131/126	1.36	126	11590	127	22510	128	11620	129	16230	130	9148	131	20620	emPAI	0.2
gi|115451209	Os03g0186900 [Oryza sativa Japonica Group]	189	47108	13	13	5	5	16.9	6.64	160802	1	2729.3	3	2729.3	0	43.21		33	0.001	K	DAIPNYTFGCVSSVTGPTTNMPR	Q	Oxidation (M)	0.00000000000000000000200.0	Spectrum167250 scans: 10563,	127/126	###	128/126	###	129/126	###	130/126	---	131/126	###	126	0	127	1710	128	1171	129	2784	130	0	131	1636	emPAI	0.5
gi|115451245	Os03g0189600 [Oryza sativa Japonica Group]	122	47263	8	6	5	3	11.3	5.16	138424	1	2210.17	2	2210.16	0	70.36	32	35	1.6e-06	K	EFGVTDFVNPSQLGDK	S			Spectrum169238 scans: 12760,	127/126	2.695	128/126	1.349	129/126	1.844	130/126	1.859	131/126	2.123	126	873.8	127	5584	128	1473	129	3830	130	1534	131	2714	emPAI	0.31
gi|115451277	Os03g0192400 [Oryza sativa Japonica Group]	93	18698	3	3	2	2	16.9	9.6	101554	1	1797.97	2	1797.97	0	69.75	31	35	1.5e-06	R	TALVPVLQAEEDER	F			Spectrum153523 scans: 10966,	127/126	1.391	128/126	1.032	129/126	1.468	130/126	1.001	131/126	1.274	126	5009	127	16530	128	6459	129	17480	130	4736	131	9334	emPAI	0.65
gi|115451279	Os03g0192500 [Oryza sativa Japonica Group]	54	64145	1	1	1	1	2.1	4.23	65796	1	1492.72	2	1492.72	0	53.71	27	31	2.2e-05	R	DASSEVGVESER	G			Spectrum55597 scans: 3232,	127/126	1.394	128/126	0.947	129/126	1.274	130/126	1.071	131/126	1.185	126	4228	127	13980	128	5007	129	12810	130	4277	131	7331	emPAI	0.05
gi|115451283	Os03g0192700 [Oryza sativa Japonica Group]	159	63847	17	14	10	10	22.2	5.44	156327	1	2600.4	3	2600.4	1	45.92		35	0.00089	K	DKVQQANYYGSLTQASTIR	V			Spectrum6387 scans: 9521,	127/126	0.719	128/126	0.908	129/126	0.592	130/126	0.515	131/126	0.568	126	11460	127	19550	128	13010	129	16120	130	5570	131	9531	emPAI	0.65
gi|115451331	Os03g0196800 [Oryza sativa Japonica Group]	231	22608	19	14	3	2	15.1	9.2	118265	1	1954.04	3	1954.03	0	42.93	26	35	0.00024	R	SYWVPLIEDSCK	K			Spectrum11981 scans: 15683,	127/126	0.346	128/126	1.011	129/126	0.637	130/126	1.39	131/126	0.362	126	11010	127	9025	128	13910	129	16670	130	14460	131	5835	emPAI	0.51
gi|115451343	Os03g0197400 [Oryza sativa Japonica Group]	92	50625	6	3	6	3	14	4.99	128605	1	2068.09	3	2068.09	0	65.04	31	35	4.6e-06	K	LAELYESEQQWSK	A			Spectrum168944 scans: 12436,	127/126	1.514	128/126	0.988	129/126	1.552	130/126	1.657	131/126	0.816	126	2391	127	8587	128	2952	129	8821	130	3743	131	2853	emPAI	0.21
gi|115451355	Os03g0198400 [Oryza sativa Japonica Group]	408	60243	34	18	19	11	38.9	5.97	146258	1	2348.34	3	2348.34	1	52.26	27	34	3.2e-05	K	KEDASALIQSTEEIK	K			Spectrum153267 scans: 10685,	127/126	1.313	128/126	1.101	129/126	1.293	130/126	0.773	131/126	1.047	126	14180	127	44140	128	19520	129	43580	130	10350	131	21720	emPAI	1
gi|115451377	Os03g0200500 [Oryza sativa Japonica Group]	707	37901	63	31	20	14	65.3	9.81	159612	1	2698.38	3	2698.39	1	26.38		35	0.086	R	VFEVSLADLQNDEDQAYRK	I	Deamidated (NQ)	0.0000000000100000000.0	Spectrum139996 scans: 14003,	127/126	---	128/126	---	129/126	---	130/126	---	131/126	---	126		127		128		129		130		131		emPAI	3.92
gi|115451383	Os03g0200800 [Oryza sativa Japonica Group]	40	24763	1	1	1	1	4.9	9.15	38464	1	1269.7	2	1269.7	0	39.92		33	0.0025	K	LWDLGGQPR	F			Spectrum63697 scans: 12167,	127/126	1.209	128/126	0.914	129/126	0.834	130/126	1.022	131/126	1	126	5676	127	16270	128	6486	129	11250	130	5478	131	8307	emPAI	0.14
gi|115451395	Os03g0201600 [Oryza sativa Japonica Group]	51	21035	1	1	1	1	6.6	6.21	62849	1	1469.84	2	1469.84	0	50.84	32	34	0.00015	R	SLNPGLESIGVR	V			Spectrum166226 scans: 9433,	127/126	1.136	128/126	0.91	129/126	1.173	130/126	1.218	131/126	1.344	126	5757	127	15510	128	6545	129	16050	130	6626	131	11320	emPAI	0.16
gi|115451401	Os03g0202200 [Oryza sativa Japonica Group]	180	36102	12	9	7	7	24.9	9.17	128563	1	2067.17	2	2067.16	0	79.91	28	35	7.9e-08	R	LSTNENTLTVGGLYK	V			Spectrum8966 scans: 12362,	127/126	1.275	128/126	0.754	129/126	1.652	130/126	0.944	131/126	1.29	126	9601	127	29030	128	9046	129	37710	130	8562	131	18120	emPAI	0.85
gi|115451411	Os03g0203200 [Oryza sativa Japonica Group]	30	35090	1	1	1	1	2.5	7.78	29113	1	1196.78	2	1196.78	0	30.15		27	0.0051	K	LLQILNVR	V			Spectrum156700 scans: 14486,	127/126	1.45	128/126	1.208	129/126	0.822	130/126	1.771	131/126	1.856	126	4102	127	14110	128	6196	129	8017	130	6862	131	11140	emPAI	0.09
gi|115451463	Os03g0208900 [Oryza sativa Japonica Group]	69	51109	8	5	5	4	12.8	6.28	93887	1	1727.03	3	1727.02	0	23.6		33	0.089	R	LDQDILSPLAGK	K			Spectrum11069 scans: 14677,	127/126	---	128/126	---	129/126	---	130/126	---	131/126	---	126		127		128		129		130		131		emPAI	0.37
gi|115451465	Os03g0209000 [Oryza sativa Japonica Group]	94	16812	3	2	2	1	12.9	4.48	76930	1	1586.83	2	1586.83	0	59.58		34	3e-05	R	YGAVPAADAEPAAR	G			Spectrum3081 scans: 5879,	127/126	1.208	128/126	0.975	129/126	0.988	130/126	0.519	131/126	0.717	126	17170	127	49200	128	20930	129	40320	130	8424	131	18020	emPAI	0.2
gi|115451471	Os03g0209600 [Oryza sativa Japonica Group]	292	76603	26	19	14	10	26.2	6.23	166470	1	2944.41	3	2944.41	1	31.86		33	0.015	R	ADYEGLYCVSCEEYKDEK	E			Spectrum94252 scans: 10878,	127/126	---	128/126	---	129/126	---	130/126	---	131/126	---	126		127		128		129		130		131		emPAI	0.65
gi|115451479	Os03g0210400 [Oryza sativa Japonica Group]	73	96132	8	5	5	4	5.7	4.78	95131	1	1737.97	2	1737.97	0	42.22	22	35	0.00012	R	SNILWDEYIK	Y			Spectrum52018 scans: 13168,	127/126	1.445	128/126	1.006	129/126	1.265	130/126	0.862	131/126	1.133	126	3777	127	12940	128	4751	129	11360	130	3075	131	6263	emPAI	0.14
gi|115451483	Os03g0210600 [Oryza sativa Japonica Group]	57	29432	2	1	2	1	10.4	5.47	84184	1	1648.91	3	1648.91	0	56.78		36	8.4e-05	K	KPSAGAGGYGGGGR	Y			Spectrum55340 scans: 2949,	127/126	3.454	128/126	1.011	129/126	1.935	130/126	0.748	131/126	0.498	126	15530	127	127200	128	19630	129	71430	130	10980	131	11310	emPAI	0.11
gi|115451485	Os03g0210700 [Oryza sativa Japonica Group]	23	18140	4	1	3	1	14.5	9.2	20702	1	1115.55	2	1115.55	0	25.56	26	28	0.012	K	YAEFDSR	F			Spectrum41296 scans: 5286,	127/126	---	128/126	---	129/126	---	130/126	---	131/126	---	126		127		128		129		130		131		emPAI	0.19
gi|115451513	Os03g0212700 [Oryza sativa Japonica Group]	393	62496	26	17	14	9	26.1	5.49	158394	1	2658.34	3	2658.31	0	28.72		35	0.044	R	NAAQLEEEIENIGGHLNAYTSR	E	Deamidated (NQ)	0.0000000000100000000000.0	Spectrum128305 scans: 16676,	127/126	---	128/126	---	129/126	---	130/126	---	131/126	---	126		127		128		129		130		131		emPAI	0.67
gi|115451517	Os03g0213100 [Oryza sativa Japonica Group]	67	56640	3	3	2	2	3.8	9.11	58433	1	1434.82	2	1434.82	0	37.72	31	36	0.0023	R	GQQGSYPIK	L			Spectrum162284 scans: 5093,	127/126	1.439	128/126	0.783	129/126	1.586	130/126	0.588	131/126	0.528	126	12030	127	41060	128	11780	129	45370	130	6684	131	9300	emPAI	0.12
gi|115451535	Os03g0214000 [Oryza sativa Japonica Group]	65	74218	7	3	4	2	5	5.88	76851	1	1585.92	2	1585.92	0	36.75	27	35	0.0011	R	ESLQPLWQK	Y			Spectrum63811 scans: 12293,	127/126	1.574	128/126	0.891	129/126	1.613	130/126	0.9	131/126	0.905	126	20090	127	74980	128	22370	129	77060	130	17080	131	26590	emPAI	0.09
gi|115451543	Os03g0214600 [Oryza sativa Japonica Group]	955	49313	41	40	6	6	17.7	5.44	149993	1	2434.24	3	2434.23	0	49.6	24	35	3.2e-05	R	EARPELADPYADLADLYQR	K			Spectrum14157 scans: 18105,	127/126	1.012	128/126	0.949	129/126	1.035	130/126	1.073	131/126	0.919	126	1003	127	2407	128	1190	129	2469	130	1017	131	1349	emPAI	0.68
gi|115451569	Os03g0216600 [Oryza sativa Japonica Group]	138	104434	12	9	10	8	11.7	5.34	148679	1	2406.19	3	2406.2	0	41.75		34	0.002	R	YGAIWTGDNSADWDHLK	S			Spectrum38367 scans: 12138,	127/126	1.432	128/126	0.972	129/126	1.005	130/126	1.419	131/126	0.791	126	1277	127	4336	128	1551	129	3050	130	1712	131	1477	emPAI	0.28
gi|115451597	Os03g0219200 [Oryza sativa Japonica Group]	63	18023	6	3	5	3	30.9	6.9	89547	1	1693.99	3	1693.99	0	24.6	29	35	0.03	R	HVGDLGNIVANK	D			Spectrum6231 scans: 9349,	127/126	---	128/126	---	129/126	---	130/126	---	131/126	---	126		127		128		129		130		131		emPAI	0.68
gi|115451599	Os03g0219300 [Oryza sativa Japonica Group]	102	54781	11	9	4	3	8.7	5.1	126382	1	2042.07	2	2042.07	0	45.24		35	0.0011	R	TVQFVDWCPTGFK	C			Spectrum97923 scans: 14924,	127/126	---	128/126	---	129/126	---	130/126	---	131/126	---	126		127		128		129		130		131		emPAI	0.26
gi|115451609	Os03g0219900 [Oryza sativa Japonica Group]	371	33130	36	26	16	14	52.5	10.61	142562	1	2281.28	3	2281.28	1	27.77		34	0.05	R	GGFKDGDEISLESLK	S			Spectrum37495 scans: 11178,	127/126	---	128/126	---	129/126	---	130/126	---	131/126	---	126		127		128		129		130		131		emPAI	4.59
gi|115451625	Os03g0221500 [Oryza sativa Japonica Group]	41	56865	1	1	1	1	2.2	5.36	84444	1	1651.07	2	1651.07	0	40.88		26	0.00036	R	SLDPVLVPLLK	F			Spectrum127487 scans: 15753,	127/126	1.596	128/126	1.052	129/126	1.614	130/126	0.882	131/126	0.893	126	2521	127	9545	128	3314	129	9673	130	2100	131	3292	emPAI	0.06
gi|115451643	Os03g0223000 [Oryza sativa Japonica Group]	73	82023	7	3	5	2	5.9	6.91	89904	1	1697.91	3	1697.9	0	48.75	27	35	6.8e-05	K	FSGEISPDFNK	L			Spectrum23189 scans: 10191,	127/126	1.781	128/126	0.946	129/126	1.212	130/126	0.395	131/126	0.443	126	1649	127	6965	128	1950	129	4752	130	615.2	131	1068	emPAI	0.08
gi|115451647	Os03g0223400 [Oryza sativa Japonica Group]	72	44331	10	5	5	2	18.8	5.73	170273	1	3429.72	3	3429.71	0	24.31	23	35	0.0074	K	WNYDGSSTGQAPGEDSEVILYPQAIFK	D			Spectrum40758 scans: 14794,	127/126	---	128/126	---	129/126	---	130/126	---	131/126	---	126		127		128		129		130		131		emPAI	0.24
gi|115451649	Os03g0223700 [Oryza sativa Japonica Group]	31	87295	2	2	2	2	2.7	5.63	49433	1	1353.68	3	1353.68	1	26.53	23	33	0.0052	R	RAGSSDEFTR	L			Spectrum145602 scans: 2342,	127/126	0.918	128/126	0.936	129/126	0.978	130/126	0.553	131/126	0.624	126	3714	127	5944	128	3430	129	6154	130	1700	131	3033	emPAI	0.08
gi|115451673	Os03g0226200 [Oryza sativa Japonica Group]	173	22327	14	11	7	6	40.2	8.99	131933	1	2108.17	2	2108.17	0	70.16		35	3.6e-06	K	SAWSEAYNQLVAAIK	Q			Spectrum144061 scans: 18535,	127/126	3.436	128/126	1.724	129/126	1.839	130/126	27.146	131/126	30.47	126	1060	127	8637	128	2284	129	4634	130	27180	131	47250	emPAI	1.32
gi|115451681	Os03g0226700 [Oryza sativa Japonica Group]	164	29418	9	8	3	3	16.4	6.31	134196	1	2146.1	3	2146.1	0	44.27	24	35	0.00011	K	DWSFLDAAAAAAAAGGSLPR	A			Spectrum85111 scans: 17669,	127/126	1.104	128/126	1.059	129/126	0.989	130/126	0.929	131/126	1.038	126	570.6	127	1494	128	755.4	129	1341	130	500.9	131	866.5	emPAI	0.38
gi|115451685	Os03g0227000 [Oryza sativa Japonica Group]	133	112355	22	10	15	8	16.4	5.07	164813	1	2850.41	3	2850.41	1	44.34		34	0.0011	K	KDDDDEDVEYSPFYGIEK	G			Spectrum109957 scans: 12247,	127/126	1.22	128/126	1.145	129/126	1.313	130/126	1.059	131/126	0.813	126	1128	127	3263	128	1615	129	3521	130	1128	131	1341	emPAI	0.26
gi|115451721	Os03g0231600 [Oryza sativa Japonica Group]	38	48264	1	1	1	1	2.4	6.52	75832	1	1576.96	2	1576.96	0	37.68	24	34	0.00051	K	TITNYAPVLK	A			Spectrum94458 scans: 11105,	127/126	0.957	128/126	0.766	129/126	0.648	130/126	1.254	131/126	1.021	126	10020	127	22750	128	9599	129	15430	130	11870	131	14970	emPAI	0.07
gi|115451751	Os03g0233900 [Oryza sativa Japonica Group]	89	22385	9	6	3	2	21.7	6.92	129150	1	2074.08	2	2074.08	0	34.21		35	0.014	K	IFEVAPSASQMFSFLR	N	Oxidation (M)	0.0000000000200000.0	Spectrum113316 scans: 15962,	127/126	---	128/126	---	129/126	---	130/126	---	131/126	---	126		127		128		129		130		131		emPAI	0.32
gi|115451757	Os03g0234200 [Oryza sativa Japonica Group]	1009	19128	132	103	7	4	45.7	9.94	138994	1	2221.21	2	2221.21	0	74.62	31	35	4.4e-07	K	TITLEVESSDTIDNVK	A			Spectrum109756 scans: 12025,	127/126	---	128/126	---	129/126	---	130/126	---	131/126	---	126		127		128		129		130		131		emPAI	2.12
gi|115451767	Os03g0235100 [Oryza sativa Japonica Group]	89	32150	2	2	2	2	10.6	4.86	124381	1	2021.07	2	2021.07	0	53.83	26	35	2e-05	R	GEENQVFLEEIEK	T			Spectrum50848 scans: 11873,	127/126	1.428	128/126	1.027	129/126	1.409	130/126	0.957	131/126	1.084	126	3150	127	10670	128	4044	129	10550	130	2847	131	4994	emPAI	0.22
gi|115451783	Os03g0237000 [Oryza sativa Japonica Group]	59	76122	2	1	2	1	4	6.86	150080	1	2437.1	3	2437.11	0	58.58		29	1.4e-05	K	YAHDEEAADDQEESGWK	Y			Spectrum19479 scans: 6090,	127/126	1.439	128/126	0.816	129/126	1.351	130/126	0.786	131/126	0.403	126	986.5	127	3367	128	1006	129	3168	130	732.7	131	580.9	emPAI	0.04
gi|115451799	Os03g0238600 [Oryza sativa Japonica Group]	122	43702	7	5	6	4	17.4	7.15	112966	1	1901	2	1900.99	0	57.69		35	5.5e-05	R	DSPIQYFTSGGGSK	A			Spectrum50367 scans: 11344,	127/126	1.965	128/126	1.076	129/126	1.767	130/126	0.462	131/126	0.496	126	2809	127	13090	128	3778	129	11800	130	1225	131	2037	emPAI	0.44
gi|115451815	Os03g0240500 [Oryza sativa Japonica Group]	459	41414	23	17	9	6	30.3	9.19	135087	1	2161.2	3	2161.19	0	21.16		35	0.29	R	EWVGLQQFPAATQTK	L			Spectrum65076 scans: 13685,	127/126	---	128/126	---	129/126	---	130/126	---	131/126	---	126		127		128		129		130		131		emPAI	1
gi|115451819	Os03g0240700 [Oryza sativa Japonica Group]	56	17510	1	1	1	1	10.1	8.72	103262	1	1813.82	2	1813.82	0	56.01		27	1.6e-05	R	LMCTSEICTADER	I			Spectrum106337 scans: 8263,	127/126	1.398	128/126	0.791	129/126	1.844	130/126	1.111	131/126	0.709	126	3552	127	11780	128	3514	129	15570	130	3726	131	3685	emPAI	0.19
gi|115451827	Os03g0241200 [Oryza sativa Japonica Group]	46	16558	5	2	3	2	30.5	6.56	163054	1	2791.47	3	2791.47	0	21.71		35	0.25	R	ACGVTRPVIACSVTSNEGSQLK	T			Spectrum34278 scans: 7632,	127/126	---	128/126	---	129/126	---	130/126	---	131/126	---	126		127		128		129		130		131		emPAI	0.45
gi|115451853	Os03g0243300 [Oryza sativa Japonica Group]	326	49174	19	16	8	7	22.9	4.5	141030	1	2254.12	3	2254.13	0	39.96		34	0.0031	K	TQSNPENTVGVMTMAGK	G	2 Oxidation (M)	0.00000000000202000.0	Spectrum89126 scans: 5234,	127/126	0.699	128/126	0.866	129/126	0.977	130/126	0.53	131/126	0.91	126	1490	127	2470	128	1613	129	3461	130	745.9	131	1983	emPAI	0.79
gi|115451863	Os03g0244000 [Oryza sativa Japonica Group]	36	17734	2	1	1	1	11.7	7.45	141892	1	2268.99	3	2268.99	0	25.67		26	0.014	R	DNTQPCFPCSGSGAQVCR	F			Spectrum45165 scans: 5616,	127/126	---	128/126	---	129/126	---	130/126	---	131/126	---	126		127		128		129		130		131		emPAI	0.19
gi|115451871	Os03g0245100 [Oryza sativa Japonica Group]	51	38226	4	4	2	2	4.9	6.01	53495	1	1394.81	2	1394.8	0	28.5	23	34	0.0032	K	AVIACFEK	L			Spectrum78893 scans: 10802,	127/126	0.687	128/126	1.023	129/126	2.139	130/126	0.689	131/126	0.627	126	6398	127	10430	128	8179	129	32530	130	4165	131	5871	emPAI	0.18
gi|115451889	Os03g0246800 [Oryza sativa Japonica Group]	202	221856	21	15	12	8	6.9	5.46	129410	1	2076.97	3	2076.98	0	34.37		31	0.0055	K	TEDESRPLEDGTGEASR	S			Spectrum42975 scans: 3201,	127/126	0.881	128/126	0.917	129/126	0.743	130/126	0.713	131/126	0.65	126	5065	127	10580	128	5804	129	8952	130	3413	131	4817	emPAI	0.16
gi|115451893	Os03g0247000 [Oryza sativa Japonica Group]	174	27062	20	13	8	6	28.4	9.26	83514	1	1642.98	3	1642.98	1	20.41		34	0.24	K	VREEAANVLGK	S			Spectrum164490 scans: 7521,	127/126	---	128/126	---	129/126	---	130/126	---	131/126	---	126		127		128		129		130		131		emPAI	1.25
gi|115451911	Os03g0248600 [Oryza sativa Japonica Group]	3951	56764	218	191	22	17	66.1	5.32	170295	1	3443.7	3	3443.7	0	66.96		34	5.6e-06	K	SFVSEYPIVSIEDPFDQDDWVHYAK	M			Spectrum171448 scans: 15324,	127/126	3.399	128/126	0.842	129/126	2.42	130/126	0	131/126	0.728	126	33.58	127	270.7	128	35.36	129	193.2	130	0	131	35.75	emPAI	4.75
gi|115451915	Os03g0249200 [Oryza sativa Japonica Group]	58	29954	1	1	1	1	4.8	10.38	57590	1	1428.8	2	1428.8	0	57.81		34	4.8e-05	R	AASAGSDPAPK	I			Spectrum87118 scans: 3011,	127/126	0.784	128/126	1.007	129/126	0.304	130/126	1.94	131/126	0.414	126	7251	127	13490	128	9129	129	5245	130	13290	131	4392	emPAI	0.11
gi|115451917	Os03g0249300 [Oryza sativa Japonica Group]	52	26235	1	1	1	1	4.7	4.16	54689	1	1401.76	2	1401.77	0	52.39		34	0.00018	R	LDAASGEELLR	M			Spectrum56984 scans: 9475,	127/126	1.441	128/126	0.883	129/126	1.124	130/126	0.906	131/126	0.988	126	9056	127	22750	128	7892	129	17230	130	6796	131	11710	emPAI	0.13
gi|115451919	Os03g0249400 [Oryza sativa Japonica Group]	243	17272	16	8	5	2	40.2	9.51	119330	1	1965.96	3	1965.96	1	26.66		33	0.048	R	KSPCGEGTNTWDR	F	Deamidated (NQ)	0.0000000010000.0	Spectrum117220 scans: 4396,	127/126	---	128/126	---	129/126	---	130/126	---	131/126	---	126		127		128		129		130		131		emPAI	0.71
gi|115451937	Os03g0251000 [Oryza sativa Japonica Group]	56	17999	2	2	1	1	5.1	8.64	45698	1	1327.86	2	1327.86	0	41.42	27	28	0.00038	K	VNALVNLK	V			Spectrum137514 scans: 11263,	127/126	0.716	128/126	1.045	129/126	2.028	130/126	0.912	131/126	0.687	126	79200	127	134500	128	103500	129	381800	130	68250	131	79640	emPAI	0.19
gi|115451943	Os03g0251500 [Oryza sativa Japonica Group]	35	103368	2	1	2	1	2	5.85	54541	1	1403.7	2	1403.7	0	34.63		32	0.0063	K	AGEFFYSAQR	S			Spectrum21871 scans: 8724,	127/126	1.661	128/126	0.951	129/126	1.628	130/126	0.861	131/126	1.149	126	18810	127	74120	128	22360	129	72820	130	15290	131	31620	emPAI	0.03
gi|115451949	Os03g0252100 [Oryza sativa Japonica Group]	112	36822	5	3	5	3	18.7	6.6	132823	1	2123.08	3	2123.08	0	64.59		35	1.2e-05	R	IVHSNDAPLNDANGTTVR	L	Deamidated (NQ)	0.000000000000100000.0	Spectrum57879 scans: 5757,	127/126	0.726	128/126	0.778	129/126	0.699	130/126	0.96	131/126	0.61	126	3244	127	5586	128	3153	129	5390	130	2941	131	2893	emPAI	0.29
gi|115451953	Os03g0253100 [Oryza sativa Japonica Group]	65	60662	2	2	2	2	5.7	5.87	150593	1	2450.33	3	2450.32	0	58.73		35	4.9e-05	R	ESANPFVEQAVQFSVAAAK	V			Spectrum53441 scans: 14750,	127/126	0.841	128/126	0.942	129/126	0.876	130/126	0.931	131/126	1.264	126	389.2	127	776.3	128	458.2	129	810.9	130	342.3	131	719.7	emPAI	0.11
gi|115451973	Os03g0254700 [Oryza sativa Japonica Group]	79	140592	17	5	14	3	11.3	6.68	145930	1	2343.17	3	2343.17	0	48.35	27	34	7.8e-05	K	DGESHLVEWNESEGAVK	R			Spectrum34822 scans: 8231,	127/126	1.774	128/126	1.016	129/126	1.525	130/126	1.428	131/126	1.219	126	1711	127	7197	128	2174	129	6205	130	2308	131	3052	emPAI	0.07
gi|115451975	Os03g0254800 [Oryza sativa Japonica Group]	342	51877	27	16	10	7	24.2	8.1	136674	1	2184.19	3	2184.18	0	25.97	23	35	0.0057	R	SGGVQGGISNGEIIYFK	V	Deamidated (NQ)	0.00000000010000000.0	Spectrum154327 scans: 11858,	127/126	0.682	128/126	0.614	129/126	0.617	130/126	0.861	131/126	0.555	126	2501	127	4046	128	1918	129	3667	130	2035	131	2029	emPAI	0.85
gi|115451981	Os03g0255100 [Oryza sativa Japonica Group]	334	113080	23	17	9	7	11.7	5.84	153343	1	2516.14	3	2516.14	0	38.64		30	0.0014	R	YWPTNLAPQSGCVNSCNYR	G	Deamidated (NQ)	0.0000000000000100000.0	Spectrum49759 scans: 10674,	127/126	0.85	128/126	0.819	129/126	0.699	130/126	0.91	131/126	0.808	126	1450	127	2923	128	1484	129	2408	130	1247	131	1713	emPAI	0.37
gi|115451989	Os03g0255500 [Oryza sativa Japonica Group]	157	83811	9	9	4	4	7.5	6.79	121739	1	1992.04	3	1992.02	0	36.42	23	35	0.00047	K	FGTVLENVVFDEHTR	E	Deamidated (NQ)	0.000000100000000.0	Spectrum40555 scans: 14563,	127/126	0.932	128/126	0.878	129/126	0.771	130/126	1.135	131/126	0.88	126	314.3	127	695	128	345.1	129	576.4	130	337.1	131	404.4	emPAI	0.21
gi|115451995	Os03g0256400 [Oryza sativa Japonica Group]	290	67717	21	15	13	10	25	6.3	130749	1	2095.08	2	2095.07	0	117.39	31	35	2.5e-11	R	ASGDASTVTLLDYGAGNVR	S			Spectrum108995 scans: 11187,	127/126	3.166	128/126	1.078	129/126	2.679	130/126	0.74	131/126	0.922	126	2151	127	16150	128	2898	129	13700	130	1504	131	2902	emPAI	0.61
gi|115452021	Os03g0259300 [Oryza sativa Japonica Group]	50	83914	3	1	2	1	2.4	5.86	63050	1	1471.8	3	1471.8	0	50.29	24	34	2.9e-05	R	LHSGTEENK	E			Spectrum101301 scans: 2678,	127/126	2.721	128/126	0.988	129/126	1.414	130/126	0.815	131/126	1.043	126	839	127	5415	128	1036	129	2821	130	645.7	131	1280	emPAI	0.04
gi|115452055	Os03g0262400 [Oryza sativa Japonica Group]	33	29503	1	1	1	1	4	5.93	71919	1	1540.82	2	1540.81	0	33.03	24	34	0.0013	R	SQSYEDNIK	K			Spectrum57444 scans: 5278,	127/126	1.751	128/126	1.201	129/126	1.447	130/126	0.703	131/126	0.691	126	27960	127	116100	128	41970	129	96190	130	18560	131	28280	emPAI	0.11
gi|115452061	Os03g0262900 [Oryza sativa Japonica Group]	60	48612	4	3	2	2	7.3	4.69	143373	1	2295.24	3	2295.24	0	57.14		35	7.3e-05	R	SGDLTVADVENLLNSYK	Q			Spectrum41218 scans: 15343,	127/126	0.9	128/126	1.016	129/126	0.864	130/126	1.169	131/126	1.192	126	425.9	127	909.1	128	540.9	129	875.2	130	470.4	131	742.8	emPAI	0.14
gi|115452065	Os03g0263400 [Oryza sativa Japonica Group]	27	33771	4	1	3	1	8.5	9.06	70815	1	1541.83	2	1541.83	0	27.2	23	34	0.0043	K	FGFYEFFK	K			Spectrum130692 scans: 17753,	127/126	---	128/126	---	129/126	---	130/126	---	131/126	---	126		127		128		129		130		131		emPAI	0.1
gi|115452067	Os03g0263500 [Oryza sativa Japonica Group]	49	41246	4	4	3	3	10	9.66	154447	1	2545.29	3	2545.29	0	45.4		35	0.00094	R	EWGSKPGSGGAASAQNEAIDR	R			Spectrum149057 scans: 6040,	127/126	2.123	128/126	1.158	129/126	1.208	130/126	0.913	131/126	0.571	126	2058	127	10360	128	2980	129	5911	130	1774	131	1718	emPAI	0.36
gi|115452075	Os03g0263900 [Oryza sativa Japonica Group]	60	103883	4	3	4	3	5.1	6.11	138672	1	2216.29	3	2216.3	1	24.28		33	0.075	K	AVALLGQGESEEAKK	A			Spectrum6308 scans: 9434,	127/126	---	128/126	---	129/126	---	130/126	---	131/126	---	126		127		128		129		130		131		emPAI	0.1
gi|115452081	Os03g0264400 [Oryza sativa Japonica Group]	191	74850	12	8	9	6	15.2	6.65	100559	1	1787.99	3	1787.99	1	33.01		35	0.018	K	KLPFSGAPQDDR	N			Spectrum76108 scans: 7733,	127/126	---	128/126	---	129/126	---	130/126	---	131/126	---	126		127		128		129		130		131		emPAI	0.35
gi|115452085	Os03g0264700 [Oryza sativa Japonica Group]	54	55210	1	1	1	1	2.5	6.07	88567	1	1687.72	2	1687.72	0	53.73		22	7.8e-06	R	SCYVDTEEDADR	G			Spectrum102749 scans: 4273,	127/126	1.825	128/126	1.032	129/126	1.846	130/126	1.414	131/126	1.251	126	2114	127	9152	128	2726	129	9276	130	2823	131	3868	emPAI	0.06
gi|115452095	Os03g0265400 [Oryza sativa Japonica Group]	375	38854	21	18	4	3	10.5	6.11	71189	1	1535.84	2	1535.84	0	42.23	24	35	0.00018	R	TLNLYDILDAR	K	Deamidated (NQ)	0.00100000000.0	Spectrum170552 scans: 14234,	127/126	0.366	128/126	1.249	129/126	0.36	130/126	1.279	131/126	0.47	126	2140	127	1860	128	3341	129	1830	130	2586	131	1470	emPAI	0.39
gi|115452097	Os03g0265500 [Oryza sativa Japonica Group]	40	72349	5	2	4	2	5.8	5.91	79190	1	1606.93	3	1606.93	1	31.47	23	35	0.0014	R	RFPCLESLK	L			Spectrum123040 scans: 10833,	127/126	1.064	128/126	1.007	129/126	1.388	130/126	1.342	131/126	0.907	126	5217	127	13160	128	6566	129	17210	130	6614	131	6921	emPAI	0.09
gi|115452101	Os03g0265700 [Oryza sativa Japonica Group]	62	126091	1	1	1	1	1.3	5.1	90440	1	1701.92	2	1701.93	0	61.56		35	2.6e-05	R	AVQGVEFSDPVAVR	H			Spectrum93959 scans: 10556,	127/126	1.029	128/126	0.816	129/126	0.985	130/126	0.684	131/126	0.455	126	15240	127	37200	128	15550	129	35680	130	9847	131	10150	emPAI	0.03
gi|115452105	Os03g0265900 [Oryza sativa Japonica Group]	161	20475	13	9	5	3	27.8	4.87	113560	1	1907.96	2	1907.96	0	32.99	30	34	0.0062	K	AGDEFVETEYYK	D			Spectrum7609 scans: 10866,	127/126	1.826	128/126	0.891	129/126	1.874	130/126	1.161	131/126	1.218	126	7898	127	34200	128	8798	129	35180	130	8659	131	14070	emPAI	0.84
gi|115452107	Os03g0266000 [Oryza sativa Japonica Group]	62	28505	2	2	2	2	8.9	8.71	65954	1	1493.69	2	1493.69	0	36.43		29	0.0021	K	EVICDDETER	Q			Spectrum72876 scans: 4142,	127/126	0.849	128/126	1.118	129/126	1.261	130/126	0.475	131/126	0.593	126	4333	127	8723	128	6054	129	12990	130	1943	131	3762	emPAI	0.25
gi|115452127	Os03g0267300 [Oryza sativa Japonica Group]	2543	48902	149	139	12	12	33.5	5	161554	1	2746.5	4	2746.49	1	37.04		35	0.0063	K	IYAFNEGNYALWDDKLK	S			Spectrum113765 scans: 16467,	127/126	0.449	128/126	0.758	129/126	0.75	130/126	1.593	131/126	1.301	126	324.3	127	345.4	128	307.2	129	578.6	130	487.9	131	617.1	emPAI	2.93
gi|115452137	Os03g0268000 [Oryza sativa Japonica Group]	69	40723	5	4	4	3	12.4	5.03	104182	1	1874.95	3	1874.95	0	30.7	26	34	0.0036	K	ICGDIHGQYSDLLR	L			Spectrum138467 scans: 9353,	127/126	1.344	128/126	0.895	129/126	1.134	130/126	1.366	131/126	0.63	126	3706	127	8684	128	3273	129	7114	130	4194	131	3053	emPAI	0.26
gi|115452149	Os03g0268900 [Oryza sativa Japonica Group]	62	31497	4	3	3	2	10.4	6.9	86661	1	1669.96	2	1669.96	0	34.61	23	34	0.00076	K	LDILVNNVGTNIR	K	Deamidated (NQ)	0.0000010000000.0	Spectrum38305 scans: 12070,	127/126	0.802	128/126	0.952	129/126	0.888	130/126	0.831	131/126	1.332	126	1908	127	3627	128	2270	129	4029	130	1497	131	3718	emPAI	0.35
gi|115452153	Os03g0269100 [Oryza sativa Japonica Group]	99	32003	5	5	4	4	14.1	6.45	60161	1	1448.78	2	1448.79	0	33.87	26	35	0.0018	K	NLACEWAK	D			Spectrum48234 scans: 8995,	127/126	---	128/126	---	129/126	---	130/126	---	131/126	---	126		127		128		129		130		131		emPAI	0.49
gi|115452177	Os03g0271200 [Oryza sativa Japonica Group]	314	98229	18	16	13	11	20.7	8.5	156192	1	2593.35	3	2593.34	0	41.54	25	36	0.00024	K	SSGDWDPHGLPANINVPMTK	L			Spectrum23902 scans: 10978,	127/126	2.203	128/126	0.916	129/126	1.566	130/126	0.477	131/126	0.779	126	1338	127	6991	128	1532	129	4981	130	602.9	131	1525	emPAI	0.48
gi|115452201	Os03g0274000 [Oryza sativa Japonica Group]	197	58990	12	10	7	5	17.5	5.32	153645	1	2521.31	3	2521.31	0	63.48		35	1.8e-05	R	TWVDSPGEMVLTNLTTGDK	V			Spectrum40648 scans: 14669,	127/126	0.954	128/126	1.068	129/126	0.974	130/126	1.041	131/126	1.139	126	480.6	127	1087	128	641.5	129	1113	130	472.5	131	801	emPAI	0.39
gi|115452215	Os03g0275500 [Oryza sativa Japonica Group]	119	78982	9	8	4	4	6.8	5.44	134254	1	2147.1	3	2147.1	1	51.72	28	34	4.3e-05	R	KQGSGSNASSSANGPSPR	D	Deamidated (NQ)	0.000000000000100000.0	Spectrum145576 scans: 2119,	127/126	1.631	128/126	0.789	129/126	1.602	130/126	0.916	131/126	0.774	126	193.2	127	747.1	128	190.5	129	735.9	130	167.1	131	218.9	emPAI	0.18
gi|115452223	Os03g0276500 [Oryza sativa Japonica Group]	3152	84059	293	173	35	26	56.6	5.1	169297	1	3229.44	4	3229.44	0	43.94	24	29	0.00011	K	MYQGAGADMAGGMDEDAPAAAGGSSGPGPK	I	3 Oxidation (M)	0.200000002000200000000000000000.0	Spectrum44496 scans: 4879,	127/126	---	128/126	---	129/126	---	130/126	---	131/126	---	126	0	127	0	128	0	129	0	130	0	131	0	emPAI	8.56
gi|115452239	Os03g0277500 [Oryza sativa Japonica Group]	36	16423	1	1	1	1	5.8	5.54	20935	1	1128.67	2	1128.67	0	36.5		33	0.0055	R	DIDGIIVR	M			Spectrum107563 scans: 9612,	127/126	2.881	128/126	1.638	129/126	1.415	130/126	0.775	131/126	0.71	126	10700	127	73120	128	21910	129	35990	130	7837	131	11110	emPAI	0.21
gi|115452241	Os03g0277600 [Oryza sativa Japonica Group]	162	31721	4	4	3	3	15.5	8.61	83343	1	1641.87	2	1641.87	0	85.91		34	7.9e-08	K	GSTGGGFATSSAGK	A			Spectrum161721 scans: 4473,	127/126	7.048	128/126	1.378	129/126	0.949	130/126	11.388	131/126	17.06	126	2021	127	33780	128	3482	129	4561	130	21740	131	50440	emPAI	0.49
gi|115452245	Os03g0278000 [Oryza sativa Japonica Group]	1044	44497	63	51	13	11	45.1	7.16	170500	1	3478.74	3	3478.74	0	42.74	22	34	9.9e-05	K	LMNGDNTGPINLGNPGEFTMLELAENVK	E	Deamidated (NQ); 2 Oxidation (M)	0.0210000000000000000200000000.0	Spectrum156904 scans: 14712,	127/126	###	128/126	---	129/126	###	130/126	---	131/126	---	126	0	127	541	128	0	129	490.4	130	0	131	0	emPAI	3.83
gi|115452247	Os03g0278200 [Oryza sativa Japonica Group]	231	87588	23	10	16	7	22.8	6.5	146322	1	2351.22	3	2351.23	0	22.19		35	0.23	K	EEDKPNFTGSYYSK	T			Spectrum150685 scans: 7833,	127/126	---	128/126	---	129/126	---	130/126	---	131/126	---	126		127		128		129		130		131		emPAI	0.39
gi|115452251	Os03g0278400 [Oryza sativa Japonica Group]	39	54810	3	1	3	1	6.4	6.64	50437	1	1368.72	2	1368.72	0	39.15	25	34	0.00043	K	ETPGSGAPAPTR	K			Spectrum145822 scans: 2463,	127/126	1.798	128/126	1.268	129/126	1.637	130/126	1.183	131/126	1.103	126	389.7	127	1662	128	617.5	129	1517	130	435.5	131	628.8	emPAI	0.06
gi|115452259	Os03g0278900 [Oryza sativa Japonica Group]	382	26439	26	21	9	7	33.2	5.79	147920	1	2387.43	4	2387.42	1	30.23		31	0.012	K	ALDAQIASLSDEIVKK	V			Spectrum52570 scans: 13782,	127/126	---	128/126	---	129/126	---	130/126	---	131/126	---	126		127		128		129		130		131		emPAI	1.92
gi|115452263	Os03g0279400 [Oryza sativa Japonica Group]	67	53321	3	3	3	3	6	6.45	56133	1	1416.83	2	1416.83	0	52.39	31	35	7.9e-05	K	QVEGGVTAAK	G			Spectrum117219 scans: 4395,	127/126	1.07	128/126	0.857	129/126	1.171	130/126	1.439	131/126	1.229	126	11860	127	30090	128	12710	129	33020	130	16120	131	21330	emPAI	0.2
gi|115452277	Os03g0280800 [Oryza sativa Japonica Group]	35	49920	5	2	3	2	5.6	9.51	44179	1	1315.65	2	1315.65	0	32.07	22	30	0.0011	R	SCYDEGK	R			Spectrum845 scans: 3406,	127/126	---	128/126	---	129/126	---	130/126	---	131/126	---	126		127		128		129		130		131		emPAI	0.14
gi|115452287	Os03g0281600 [Oryza sativa Japonica Group]	99	103471	9	4	6	4	7.6	5.04	131592	1	2107.09	2	2107.08	0	54.28	23	35	9e-06	K	MGLPGGYTPSLDSSDLLR	C			Spectrum38982 scans: 12819,	127/126	1.403	128/126	0.817	129/126	1.401	130/126	0.772	131/126	0.734	126	797	127	2652	128	814	129	2655	130	581.3	131	855.8	emPAI	0.13
gi|115452297	Os03g0282900 [Oryza sativa Japonica Group]	81	28575	5	4	4	3	23.1	9.44	168060	1	3069.59	3	3069.59	0	28.11		35	0.056	R	FLCGTNVEPPPFESFLRPGVPDPIR	V			Spectrum100427 scans: 17762,	127/126	---	128/126	---	129/126	---	130/126	---	131/126	---	126		127		128		129		130		131		emPAI	0.39
gi|115452301	Os03g0283100 [Oryza sativa Japonica Group]	82	32500	11	4	8	4	30.7	5.35	151796	1	2481.27	3	2481.27	0	44.42	25	35	0.00013	K	YIDTNFEGPALLPDDSEK	Q			Spectrum125177 scans: 13191,	127/126	0.174	128/126	0.726	129/126	0.144	130/126	1.005	131/126	0.53	126	20110	127	8284	128	18240	129	6874	130	19090	131	15600	emPAI	0.48
gi|115452305	Os03g0283300 [Oryza sativa Japonica Group]	64	21920	2	2	2	2	12.4	9.39	97085	1	1754.91	2	1754.91	0	64.45		34	1.1e-05	R	FGLASSSADEDAK	K			Spectrum164853 scans: 7920,	127/126	2.013	128/126	1.27	129/126	1.832	130/126	1.501	131/126	1.414	126	8052	127	38450	128	12780	129	35070	130	11420	131	16660	emPAI	0.33
gi|115452321	Os03g0284400 [Oryza sativa Japonica Group]	685	27585	42	24	13	6	55.9	9.28	149115	1	2417.35	3	2417.34	0	28.66		34	0.042	K	AIEGTPWEALKPCMK	G			Spectrum124944 scans: 12933,	127/126	---	128/126	---	129/126	---	130/126	---	131/126	---	126		127		128		129		130		131		emPAI	2.92
gi|115452323	Os03g0284500 [Oryza sativa Japonica Group]	31	47764	1	1	1	1	2.1	6.47	45886	1	1329.8	2	1329.8	0	31.35	26	35	0.0031	K	NAANILEK	L			Spectrum34480 scans: 7854,	127/126	0.689	128/126	0.92	129/126	0.777	130/126	0.96	131/126	0.975	126	9500	127	15520	128	10930	129	17550	130	8618	131	13550	emPAI	0.07
gi|115452325	Os03g0284600 [Oryza sativa Japonica Group]	166	30950	11	9	6	6	25.9	8.52	146869	1	2365.19	3	2365.19	1	36.17	25	35	0.00078	K	DKEAGDDPDMDDVLK	A	Oxidation (M)	0.000000000200000.0	Spectrum45804 scans: 6319,	127/126	0.527	128/126	0.936	129/126	0.807	130/126	2.206	131/126	2.3	126	2344	127	2930	128	2742	129	4499	130	4884	131	7888	emPAI	1.04
gi|115452331	Os03g0284900 [Oryza sativa Japonica Group]	48	105196	1	1	1	1	1.3	9.43	68754	1	1516.77	2	1516.77	0	48.49	25	33	4.8e-05	K	DVDQNQTVDVR	G			Spectrum116698 scans: 3821,	127/126	1.12	128/126	1.287	129/126	1.18	130/126	0.514	131/126	0.571	126	1850	127	4913	128	2976	129	5191	130	897.6	131	1546	emPAI	0.03
gi|115452337	Os03g0285700 [Oryza sativa Japonica Group]	1059	31149	81	54	12	10	58	5.42	163603	1	2801.43	3	2801.43	0	101.33	30	35	7.4e-10	R	QVFGAQMGLSDQDIVALSGGHTLGR	C	Oxidation (M)	0.0000002000000000000000000.0	Spectrum168179 scans: 11590,	127/126	0.787	128/126	0.557	129/126	0.528	130/126	1.432	131/126	0	126	654.2	127	1221	128	455.2	129	820.9	130	884.9	131	0	emPAI	4.59
gi|115452343	Os03g0286200 [Oryza sativa Japonica Group]	55	47757	5	1	3	1	6	6.56	55988	1	1415.85	2	1415.85	0	55.32		34	9.3e-05	K	TQNALGNLK	E			Spectrum46508 scans: 7094,	127/126	0.919	128/126	0.94	129/126	0.776	130/126	1.13	131/126	1.537	126	15850	127	34530	128	18630	129	29230	130	16920	131	35640	emPAI	0.07
gi|115452361	Os03g0287900 [Oryza sativa Japonica Group]	57	20223	2	1	2	1	12.9	5.3	81649	1	1627.88	2	1627.89	0	57.32		35	6.2e-05	K	VFYEGEEVAK	Y			Spectrum136012 scans: 9608,	127/126	1.635	128/126	0.888	129/126	1.204	130/126	0.893	131/126	0.969	126	12960	127	50240	128	14380	129	37090	130	10930	131	18370	emPAI	0.17
gi|115452365	Os03g0288300 [Oryza sativa Japonica Group]	37	64750	1	1	1	1	1.5	5.39	20925	1	1128.64	2	1128.63	0	36.86		33	0.0041	K	TIQLPDGR	H	Deamidated (NQ)	0.00100000.0	Spectrum75951 scans: 7560,	127/126	0.877	128/126	0.896	129/126	0.881	130/126	1.376	131/126	0.88	126	18650	127	38810	128	20890	129	39050	130	24240	131	24000	emPAI	0.05
gi|115452371	Os03g0288600 [Oryza sativa Japonica Group]	31	58716	1	1	1	1	2.1	4.95	30863	1	1200.67	2	1200.67	0	30.56	25	34	0.0031	R	LQLAADGER	F			Spectrum106471 scans: 5976,	127/126	0.609	128/126	0.975	129/126	0.599	130/126	1.011	131/126	0.618	126	11150	127	11840	128	10730	129	11310	130	9332	131	9011	emPAI	0.06
gi|115452379	Os03g0289100 [Oryza sativa Japonica Group]	59	66002	2	1	2	1	4.7	8.56	128957	1	2071.25	3	2071.25	0	28.66		31	0.018	R	DLKPENLLLDSK	Y			Spectrum50688 scans: 11697,	127/126	---	128/126	---	129/126	---	130/126	---	131/126	---	126		127		128		129		130		131		emPAI	0.05
gi|115452411	Os03g0292800 [Oryza sativa Japonica Group]	127	29544	8	5	5	3	28.2	4.78	160579	1	2722.39	3	2722.39	0	77.97		35	5.6e-07	K	LEEVAVTTGEEDEEVLLDMK	S	Oxidation (M)	0.00000000000000000020.0	Spectrum40074 scans: 14029,	127/126	1.045	128/126	1.018	129/126	0.97	130/126	1.593	131/126	0.968	126	942.8	127	2336	128	1200	129	2174	130	1419	131	1335	emPAI	0.71
gi|115452417	Os03g0293100 [Oryza sativa Japonica Group]	121	29785	3	2	3	2	12.3	10.08	61687	1	1460.83	2	1460.84	0	105.33	30	36	3.6e-10	K	ASAASAAAGAAGK	K			Spectrum161750 scans: 4505,	127/126	0.466	128/126	0.984	129/126	0.53	130/126	0.471	131/126	0.46	126	14350	127	15870	128	17650	129	18070	130	6380	131	9648	emPAI	0.24
gi|115452421	Os03g0293500 [Oryza sativa Japonica Group]	204	72407	26	15	9	7	15.9	5.53	146143	1	2346.2	3	2346.2	0	69.37	25	35	4.3e-07	K	NWNYTGLVDAIHNGEGK	C	Deamidated (NQ)	0.00000000000010000.0	Spectrum24681 scans: 11838,	127/126	2.077	128/126	1.074	129/126	1.896	130/126	0.634	131/126	0.684	126	1605	127	7908	128	2154	129	7236	130	961.6	131	1607	emPAI	0.49
gi|115452429	Os03g0294200 [Oryza sativa Japonica Group]	117	82403	8	7	6	5	7.5	6.17	107979	1	1856.93	2	1856.93	0	43.7	23	34	9.6e-05	R	IGGDSSLSETGSLYSR	K			Spectrum106787 scans: 8758,	127/126	1.683	128/126	0.997	129/126	1.264	130/126	0.781	131/126	0.905	126	2361	127	9426	128	2942	129	7096	130	1742	131	3126	emPAI	0.22
gi|115452453	Os03g0295800 [Oryza sativa Japonica Group]	93	33188	5	3	4	2	17.7	5.37	139621	1	2233.11	2	2233.11	0	43.39		34	0.0013	K	VPLALYYETLCPYCSR	F			Spectrum142728 scans: 17033,	127/126	1.485	128/126	1.198	129/126	2.073	130/126	1.929	131/126	2.073	126	1075	127	3785	128	1610	129	5298	130	1959	131	3260	emPAI	0.21
gi|115452457	Os03g0296400 [Oryza sativa Japonica Group]	198	44454	15	11	10	8	29.5	5.26	151161	1	2462.36	3	2462.36	0	51.15		35	0.00025	K	LIVADPDAILDSLTYEEK	E			Spectrum41590 scans: 15869,	127/126	1.071	128/126	1.172	129/126	0.981	130/126	0.72	131/126	0.693	126	1122	127	2849	128	1644	129	2618	130	763.2	131	1138	emPAI	0.78
gi|115452469	Os03g0297100 [Oryza sativa Japonica Group]	466	27268	26	23	6	5	33.9	9.79	163410	1	2796.57	3	2796.57	0	53.18	24	33	1.4e-05	R	TLTAVHDGILEDVVYPAEIVGK	R			Spectrum171034 scans: 14784,	127/126	---	128/126	---	129/126	---	130/126	---	131/126	---	126		127		128		129		130		131		emPAI	1
gi|115452473	Os03g0297400 [Oryza sativa Japonica Group]	250	46101	15	13	7	7	21.4	7.52	152150	1	2490.26	3	2490.24	1	26.07		35	0.08	K	VQQLCDAANEEVDEKER	V			Spectrum7061 scans: 10262,	127/126	---	128/126	---	129/126	---	130/126	---	131/126	---	126		127		128		129		130		131		emPAI	0.62
gi|115452503	Os03g0299900 [Oryza sativa Japonica Group]	925	57100	74	67	19	17	45.7	8.63	152502	1	2497.25	3	2497.25	0	86.65		34	6.6e-08	R	AHALSTVDGYSGYGAEQGEK	K			Spectrum119712 scans: 7171,	127/126	1.701	128/126	1.068	129/126	0.926	130/126	0.84	131/126	0.619	126	6661	127	26870	128	8893	129	14670	130	5287	131	6031	emPAI	2.84
gi|115452513	Os03g0300400 [Oryza sativa Japonica Group]	164	20256	9	7	7	5	41.9	5.85	101443	1	1797	3	1797	0	26.72	23	35	0.0045	R	AAVMDWHTLAPK	I			Spectrum95057 scans: 11764,	127/126	2.392	128/126	0.879	129/126	1.213	130/126	1.274	131/126	1.115	126	5603	127	31780	128	6158	129	16160	130	6745	131	9139	emPAI	1.16
gi|115452559	Os03g0305100 [Oryza sativa Japonica Group]	126	70500	9	7	7	5	11.1	7.57	105478	1	1833.03	2	1833.03	0	70.37	26	35	3.8e-07	R	YGALEGLDVVDPK	T			Spectrum154857 scans: 12441,	127/126	1.422	128/126	1.027	129/126	1.128	130/126	2.953	131/126	2.095	126	8698	127	29340	128	11170	129	23330	130	24260	131	26660	emPAI	0.31
gi|115452565	Os03g0305500 [Oryza sativa Japonica Group]	194	65183	13	10	9	8	17.5	5.78	146289	1	2349.3	3	2349.3	1	28.06	24	35	0.0048	R	DLQEDKEPLFDSVK	A			Spectrum137590 scans: 11347,	127/126	1.182	128/126	0.952	129/126	1.214	130/126	1.136	131/126	1.629	126	51980	127	145700	128	61830	129	150000	130	55770	131	123900	emPAI	0.56
gi|115452579	Os03g0306800 [Oryza sativa Japonica Group]	267	15492	12	9	5	5	40.5	4.69	171200	1	3702.6	3	3702.6	0	111.11		27	3.9e-11	K	QAEETCAGDPEGGECAAAWDEVEELSAAASHAR	D			Spectrum126362 scans: 14504,	127/126	---	128/126	---	129/126	---	130/126	###	131/126	---	126	0	127	0	128	0	129	0	130	277.2	131	0	emPAI	1.69
gi|115452581	Os03g0306900 [Oryza sativa Japonica Group]	28	28564	1	1	1	1	3.4	4.77	24531	1	1150.62	2	1150.62	0	27.79	27	34	0.01	R	SAEEAFLR	V			Spectrum4949 scans: 7521,	127/126	2.085	128/126	0.996	129/126	1.524	130/126	1.941	131/126	2.266	126	8795	127	31960	128	8640	129	22700	130	14140	131	26070	emPAI	0.12
gi|115452585	Os03g0307100 [Oryza sativa Japonica Group]	1257	116316	88	71	25	21	33	5.66	166001	1	2913.48	3	2913.48	0	32.2	22	35	0.0011	R	DIVYMENAEPINGEQPEILHK	L	Deamidated (NQ); Oxidation (M)	0.000020000001000000000.0	Spectrum8092 scans: 11400,	127/126	2.562	128/126	1.971	129/126	1.969	130/126	2.097	131/126	1.418	126	1886	127	11460	128	4647	129	8829	130	3735	131	3913	emPAI	1.64
gi|115452613	Os03g0308800 [Oryza sativa Japonica Group]	89	76713	5	2	3	1	4.5	8.82	55574	1	1412.67	2	1412.67	0	55.53	24	29	7.5e-06	R	TSADAEFSGGSR	A			Spectrum160799 scans: 3455,	127/126	0.763	128/126	1.088	129/126	0.737	130/126	0.545	131/126	0.836	126	3550	127	6427	128	4829	129	6218	130	1828	131	4344	emPAI	0.04
gi|115452625	Os03g0309800 [Oryza sativa Japonica Group]	67	64872	3	2	3	2	6	9.01	69391	1	1521.72	2	1521.73	0	61.86	28	30	4.6e-06	K	AGEFPGTQEDSR	R			Spectrum18203 scans: 4685,	127/126	2.388	128/126	2.159	129/126	2.136	130/126	0.57	131/126	0.359	126	3489	127	19760	128	9415	129	17720	130	1880	131	1832	emPAI	0.1
gi|115452629	Os03g0310400 [Oryza sativa Japonica Group]	137	33052	8	6	5	4	20.1	8.79	113581	1	1908.02	3	1908.03	0	86.21		35	9.4e-08	K	SVINDGLQLDLEHAR	A			Spectrum108892 scans: 11074,	127/126	0.981	128/126	0.982	129/126	0.867	130/126	0.998	131/126	1.097	126	3884	127	9034	128	4770	129	8005	130	3663	131	6233	emPAI	0.47
gi|115452651	Os03g0313000 [Oryza sativa Japonica Group]	107	22422	4	4	2	2	13.9	4.83	100020	1	1783	2	1783	0	64.28	28	35	3e-06	K	ETTGIVGLEVVPNAR	E			Spectrum108963 scans: 11152,	127/126	1.341	128/126	0.928	129/126	1.338	130/126	1.023	131/126	1.294	126	11100	127	35290	128	12880	129	35300	130	10730	131	21010	emPAI	0.32
gi|115452657	Os03g0313600 [Oryza sativa Japonica Group]	389	68277	36	27	15	12	30.9	5.86	160365	1	2717.38	3	2717.38	0	32.79		35	0.017	R	LSEDLDQTWEVLAEPIQTVMR	R	Oxidation (M)	0.000000000000000000020.0	Spectrum128557 scans: 16974,	127/126	---	128/126	---	129/126	---	130/126	---	131/126	---	126		127		128		129		130		131		emPAI	1.33
gi|115452661	Os03g0314100 [Oryza sativa Japonica Group]	275	70283	12	9	10	8	20.7	6.75	135347	1	2164.1	2	2164.1	0	87.18		35	6.7e-08	K	SFNDDLQPQTYPEILR	S			Spectrum110270 scans: 12591,	127/126	1.557	128/126	1.054	129/126	1.346	130/126	0.787	131/126	0.819	126	2756	127	10180	128	3630	129	8818	130	2049	131	3301	emPAI	0.44
gi|115452667	Os03g0314500 [Oryza sativa Japonica Group]	40	88312	2	1	2	1	2.6	5.42	55782	1	1414.74	2	1414.74	0	24.35		33	0.088	R	SPEQPMQITR	N			Spectrum57495 scans: 5334,	127/126	---	128/126	---	129/126	---	130/126	---	131/126	---	126		127		128		129		130		131		emPAI	0.04
gi|115452669	Os03g0314700 [Oryza sativa Japonica Group]	92	25905	2	2	1	1	5.4	4.84	89448	1	1693.93	2	1693.93	0	52.54	28	36	4.2e-05	R	YEGPESIGSGIK	A			Spectrum121116 scans: 8716,	127/126	1.134	128/126	0.964	129/126	0.939	130/126	1.458	131/126	1.956	126	30080	127	80910	128	36250	129	67180	130	41440	131	86060	emPAI	0.13
gi|115452671	Os03g0314800 [Oryza sativa Japonica Group]	29	76729	2	1	2	1	2.4	5.52	40807	1	1287.78	2	1287.78	0	29.34	27	35	0.0066	R	IITGSDPK	N			Spectrum45778 scans: 6291,	127/126	---	128/126	---	129/126	---	130/126	---	131/126	---	126		127		128		129		130		131		emPAI	0.04
gi|115452675	Os03g0315800 [Oryza sativa Japonica Group]	1018	46080	83	58	16	13	43.3	4.57	165975	1	2911.5	3	2911.5	0	83.21		35	1.6e-07	K	STAFLPLDEACLLDVNHIEEAGIR	A			Spectrum142784 scans: 17096,	127/126	0.116	128/126	0.884	129/126	0.188	130/126	0.585	131/126	0.464	126	3645	127	1007	128	4027	129	1628	130	2013	131	2476	emPAI	3.91
gi|115452679	Os03g0316900 [Oryza sativa Japonica Group]	39	40357	2	1	2	1	5.3	8.22	64522	1	1481.96	2	1481.96	0	38.86		27	0.00081	K	LQLALPLEK	V			Spectrum140709 scans: 14791,	127/126	1.217	128/126	1.013	129/126	1.437	130/126	0.82	131/126	0.871	126	16550	127	47750	128	20960	129	56530	130	12820	131	21080	emPAI	0.08
gi|115452687	Os03g0318500 [Oryza sativa Japonica Group]	286	77376	29	22	15	13	23.4	5.44	114021	1	1912.15	3	1912.14	0	20.7	26	32	0.035	R	QVNLEDVVLGQLK	D			Spectrum13206 scans: 17044,	127/126	---	128/126	---	129/126	---	130/126	---	131/126	---	126		127		128		129		130		131		emPAI	1.03
gi|115452695	Os03g0319300 [Oryza sativa Japonica Group]	371	19399	63	40	9	8	45.6	4.11	156066	1	2590.36	3	2590.36	1	43.88		35	0.0016	K	EAFSLFDKDGDGCITTK	E			Spectrum11459 scans: 15107,	127/126	---	128/126	---	129/126	---	130/126	---	131/126	---	126		127		128		129		130		131		emPAI	3.94
gi|115452711	Os03g0320900 [Oryza sativa Japonica Group]	32	35556	1	1	1	1	2.5	9.3	53236	1	1392.77	2	1392.77	0	31.75	23	35	0.0016	K	DYYFVTK	E			Spectrum49034 scans: 9876,	127/126	1.922	128/126	1.086	129/126	1.363	130/126	0.98	131/126	1.613	126	8435	127	38440	128	11450	129	27330	130	7811	131	19900	emPAI	0.09
gi|115452733	Os03g0322500 [Oryza sativa Japonica Group]	155	16764	15	10	5	5	47.3	5.92	140438	1	2244.2	3	2244.2	0	21.71		35	0.27	K	EAALAAVPNDNPTIFDK	I	Deamidated (NQ)	0.00000000001000000.0	Spectrum124549 scans: 12498,	127/126	---	128/126	---	129/126	---	130/126	---	131/126	---	126		127		128		129		130		131		emPAI	1.51
gi|115452761	Os03g0324800 [Oryza sativa Japonica Group]	39	27483	1	1	1	1	5.1	9.1	53534	1	1395.69	2	1395.69	0	38.72	24	32	0.00036	K	AESTATGLMDR	L	Oxidation (M)	0.00000000200.0	Spectrum160559 scans: 3191,	127/126	0.902	128/126	0.855	129/126	0.889	130/126	0.771	131/126	0.966	126	1184	127	2533	128	1265	129	2503	130	862.7	131	1673	emPAI	0.12
gi|115452783	Os03g0326500 [Oryza sativa Japonica Group]	93	14714	2	2	2	2	29.1	9.62	144825	1	2324.27	3	2324.27	0	64.16		35	1.3e-05	K	KPELVPSGDAAAAQELDR	G			Spectrum165183 scans: 8284,	127/126	0.982	128/126	1.046	129/126	1.485	130/126	2.492	131/126	2.348	126	921.2	127	2146	128	1205	129	3252	130	2168	131	3164	emPAI	0.51
gi|115452789	Os03g0327600 [Oryza sativa Japonica Group]	646	43837	28	26	11	10	37.1	6.3	151790	1	2481.24	2	2481.24	0	55.97	23	34	6e-06	K	LVPYNPGYQDESVLWTESR	D			Spectrum169166 scans: 12681,	127/126	3.027	128/126	1.127	129/126	2.7	130/126	0.579	131/126	1.119	126	400.5	127	2875	128	564.1	129	2571	130	219.1	131	655.6	emPAI	1.57
gi|115452819	Os03g0331600 [Oryza sativa Japonica Group]	389	18990	44	23	6	4	40.7	9.56	167073	1	2979.57	4	2979.58	0	21.02		35	0.28	R	AVAVDSDQQGSPEPPDQEAKPK	K			Spectrum74319 scans: 5734,	127/126	---	128/126	---	129/126	---	130/126	---	131/126	---	126		127		128		129		130		131		emPAI	1.26
gi|115452831	Os03g0332400 [Oryza sativa Japonica Group]	139	34271	9	8	7	6	26.7	5.43	97759	1	1761.99	2	1761.99	0	36.79	31	36	0.003	K	FILTVEPDNEK	V			Spectrum10071 scans: 13578,	127/126	1.502	128/126	1.068	129/126	1.78	130/126	1.271	131/126	1.676	126	12600	127	44870	128	16820	129	53310	130	15130	131	30900	emPAI	0.91
gi|115452835	Os03g0332700 [Oryza sativa Japonica Group]	602	36829	53	46	10	10	38.9	5.84	160644	1	2723.65	4	2723.64	1	25.36		26	0.013	K	KGLPALEPLQVYPIIEEK	V			Spectrum114397 scans: 17184,	127/126	---	128/126	---	129/126	---	130/126	---	131/126	---	126		127		128		129		130		131		emPAI	2.96
gi|115452845	Os03g0333300 [Oryza sativa Japonica Group]	76	37002	11	5	8	4	31.1	6.49	151495	1	2471.41	3	2471.41	1	27.7		33	0.039	K	VVIQDPSDEVDKLAEK	T			Spectrum138078 scans: 11884,	127/126	---	128/126	---	129/126	---	130/126	---	131/126	---	126		127		128		129		130		131		emPAI	0.41
gi|115452847	Os03g0333400 [Oryza sativa Japonica Group]	266	19533	12	11	3	3	19.4	9.92	84509	1	1651.9	2	1651.87	0	49.6	25	35	4.2e-05	R	ILEEMDTAEK	A	Oxidation (M)	0.0000200000.0	Spectrum59828 scans: 7909,	127/126	0.175	128/126	0.885	129/126	0.328	130/126	1.001	131/126	1.83	126	229400	127	95340	128	253900	129	178800	130	217000	131	614300	emPAI	2.04
gi|115452861	Os03g0334800 [Oryza sativa Japonica Group]	23	60347	3	2	2	1	2.8	8.34	48280	1	1344.73	3	1344.72	0	23.18	23	35	0.011	R	HEAMQQK	T	Oxidation (M)	0.0002000.0	Spectrum68001 scans: 6919,	127/126	0.657	128/126	1.19	129/126	0.944	130/126	1.555	131/126	2.025	126	19960	127	22870	128	23430	129	31910	130	25700	131	52890	emPAI	0.05
gi|115452867	Os03g0335300 [Oryza sativa Japonica Group]	91	83390	6	4	6	4	11.1	5.44	142014	1	2270.24	3	2270.24	0	44.67		35	0.0012	K	AWNAQNAGAAAVLVVDDK	S			Spectrum25428 scans: 12687,	127/126	0.86	128/126	0.892	129/126	0.651	130/126	0.945	131/126	1.303	126	1110	127	2265	128	1237	129	1718	130	991.1	131	2116	emPAI	0.17
gi|115452879	Os03g0336300 [Oryza sativa Japonica Group]	201	136014	14	11	11	10	12.4	4.78	150107	1	2438.2	3	2438.2	0	54.84		34	8.8e-05	R	EILAVDSEFNQVLQSDSCR	L			Spectrum112617 scans: 15182,	127/126	0.83	128/126	1.032	129/126	0.895	130/126	0.917	131/126	1.031	126	909.6	127	1791	128	1173	129	1936	130	787.8	131	1372	emPAI	0.27
gi|115452897	Os03g0337600 [Oryza sativa Japonica Group]	1869	48087	110	83	13	8	35.6	6.15	151785	1	2480.35	3	2480.35	0	62.64	25	35	1.8e-06	K	ETHPELPLILYASGSGGLLER	L			Spectrum27739 scans: 15271,	127/126	1.245	128/126	0.992	129/126	1.141	130/126	1.464	131/126	1.294	126	393.5	127	1162	128	487.7	129	1067	130	544.1	131	745	emPAI	1.71
[truncated: 2,933 more rows]
[truncated: 26 more columns]
