# Supplementary material for: OsNOA1 functions in a threshold-dependent manner to regulate chloroplast proteins in rice at lower temperatures
Source: BMC Plant Biol. 2018 Mar 16;18:44. doi: 10.1186/s12870-018-1258-9 (PMC5857130; doi:10.1186/s12870-018-1258-9)
Supplement: Supplementary file 7 — Table S2. Down-regulated protein species in the silenced line at 22 °C and corresponding ratios at 30 °C. A total of 256 down-regulated proteins in the silenced line at 22 °C were organized by localization and functional groups. Ratios of these proteins in silenced line grown at 30 °C as well as corresponding ratios in line Ox-45 grown at 22 °C were also included in the table. (XLS 90 kb) [file 12870_2018_1258_MOESM7_ESM.xls]

## Sheet: Table S2
Table S2. Down-regulated protein species in the silenced line at 22°C and corresponding ratios at 30°C
Name	Accession	Target	RNAi-20/WT at 22°C	p-value	RNAi-20/WT at 30°C	p-value	Recovered at 30°C?	Ox-45/WT at 22°C	p-value	Suppressed in 2 lines at 22°C?	Function
PSRP-3/Ycf65 family protein	NP_001052994.1	Chlo	0.28±0.01	0.000231397	1.25±0.17	0.270328	Y	0.45±0.07	0.0170601	Y	Translation
30S Ribosomal protein S1 like	NP_001056159.1	Chlo	0.49±0.03	0.00273733	1.88±0.29	0.0921198	Y	0.56±0.01	0.000152381		Translation
30S Ribosomal protein S2 like	NP_001062760.1	Chlo	0.44±0.03	0.00216405	1.02±0.01	0.262263	Y	0.65±0.08	0.053458		Translation
30S Ribosomal protein S1	NP_001049938.1	Chlo	0.08±0.01	0.00011787	0.86±0.03	0.0413687	Y	0.19±0.03	0.000976329	Y	Translation
30S Ribosomal protein S2*	NP_039376.1	Chlo	0.15±0.00	1.69745e-05	0.27±0.01	0.000170948		0.21±0.03	0.00180473	Y	Translation
30S Ribosomal protein S3*	NP_039424.1	Chlo	0.11±0.02	0.000320152	0.41±0.03	0.00327125		0.18±0.05	0.00308344	Y	Translation
30S Ribosomal protein S4*	NP_039385.1	Chlo	0.07±0.01	0.00011635	0.44±0.04	0.00590649		0.08±0.01	5.80133e-05	Y	Translation
30S Ribosomal protein S5	NP_001050474.1	Chlo	0.14±0.01	0.000193741	0.35±0.05	0.0047981		0.21±0.02	0.00088482	Y	Translation
30S Ribosomal protein S6	NP_001051863.1	Chlo	0.35±0.01	0.000133726	0.88±0.06	0.165999	Y	0.46±0.02	0.00076787	Y	Translation
30S Ribosomal protein S7*	NP_039433.1	Chlo	0.07±0.00	1.83014e-05	0.70±0.04	0.0136047	Y	0.17±0.04	0.00183537	Y	Translation
30S Ribosomal protein S8*	NP_039421.1	Chlo	0.08±0.01	0.00011787	0.27±0.01	6.7548e-05		0.17±0.00	1.29701e-05	Y	Translation
30S Ribosomal protein S9	NP_001051394.1	Chlo	0.15±0.01	7.84906e-05	0.77±0.07	0.0897178	Y	0.23±0.01	0.000205618	Y	Translation
30S Ribosomal protein S10	NP_001049266.1	Chlo	0.36±0.01	0.000174976	0.58±0.05	0.0152681	Y	0.59±0.07	0.0274184		Translation
30S Ribosomal protein S12*	NP_039359.1	Chlo	0.08±0.01	0.000216428	0.29±0.02	0.000475582		0.11±0.01	3.78889e-05	Y	Translation
30S Ribosomal protein S13	NP_001051020.2	Chlo	0.11±0.03	0.000761201	0.77±0.05	0.0482801	Y	0.26±0.03	0.00170594	Y	Translation
30S Ribosomal protein S14*	NP_039381.1	Chlo	0.07±0.01	8.41574e-05	0.46±0.04	0.00483224		0.18±0.01	0.000162141	Y	Translation
30S Ribosomal protein S15*	NP_039439.1	Chlo	0.16±0.01	7.99953e-05	0.40±0.01	0.000117536		0.27±0.04	0.00230341	Y	Translation
30S Ribosomal protein S18*	NP_039408.1	Chlo	0.07±0.01	0.000104894	0.29±0.04	0.00232337		0.08±0.01	6.56639e-05	Y	Translation
30S Ribosomal protein S19*	NP_039466.2	Chlo	0.19±0.06	0.00470225	0.70±0.09	0.078248	Y	0.37±0.07	0.0103038	Y	Translation
30S Ribosomal protein S20	NP_001043859.1	Chlo	0.19±0.06	0.00476912	0.38±0.04	0.00330134		0.27±0.06	0.00584935	Y	Translation
30S Ribosomal protein S21	NP_001046138.1	Chlo	0.15±0.02	0.00049928	0.16±0.05	0.00314579		0.21±0.06	0.00548692	Y	Translation
30S Ribosomal protein S31	NP_001054830.1	Chlo	0.08±0.01	0.000157066	0.79±0.03	0.0164358	Y	0.16±0.04	0.00238519	Y	Translation
50S Ribosomal protein L1	NP_001055429.1	Chlo	0.36±0.07	0.0111084	0.99±0.02	0.770584	Y	0.58±0.01	0.000669224		Translation
50S Ribosomal protein L2*	NP_039463.2	Chlo	0.11±0.02	0.000405141	0.68±0.05	0.0262694	Y	0.18±0.05	0.00356907	Y	Translation
50S Ribosomal protein L3	NP_001045828.1	Chlo	0.18±0.06	0.00517991	0.82±0.02	0.0131687	Y	0.42±0.08	0.0183753	Y	Translation
50S Ribosomal protein L4	NP_001049648.1	Chlo	0.20±0.05	0.00407289	0.18±0.01	0.00017903		0.24±0.08	0.0102896	Y	Translation
50S Ribosomal protein L5	NP_001048814.1	Chlo	0.32±0.04	0.00383291	1.06±0.03	0.2157	Y	0.54±0.11	0.0496764		Translation
50S Ribosomal protein L6	NP_001050139.1	Chlo	0.44±0.09	0.0249553	0.31±0.01	0.00030408		0.57±0.08	0.0350036		Translation
50S Ribosomal protein L9	NP_001048561.2	Chlo	0.22±0.06	0.00531134	0.21±0.03	0.00104954		0.28±0.06	0.00759454	Y	Translation
50S Ribosomal protein L10	NP_001049761.1	Chlo	0.27±0.02	0.000819778	1.88±0.08	0.00803582	Y	0.46±0.13	0.0530726	Y	Translation
50S Ribosomal protein L11	NP_001048798.1	Chlo	0.29±0.04	0.00233638	1.22±0.06	0.0697507	Y	0.48±0.04	0.00488152	Y	Translation
50S Ribosomal protein L12	NP_001056357.1	Chlo	0.26±0.01	6.55576e-05	1.71±0.07	0.0088806	Y	0.48±0.06	0.0140785	Y	Translation
50S Ribosomal protein L13	NP_001044246.1	Chlo	0.34±0.02	0.000594354	1.55±0.02	0.0018575	Y	0.58±0.00	5.00585e-05		Translation
50S Ribosomal protein L14*	NP_039422.1	Chlo	0.24±0.01	0.000172178	0.82±0.00	0.000280772	Y	0.38±0.01	0.00047762	Y	Translation
50S Ribosomal protein L15	NP_001049405.1	Chlo	0.22±0.06	0.00551181	0.32±0.02	0.00125808		0.29±0.08	0.0116576	Y	Translation
50S Ribosomal protein L16*	NP_039423.1	Chlo	0.16±0.01	0.000205976	0.51±0.03	0.00472258	Y	0.27±0.05	0.00518157	Y	Translation
50S Ribosomal protein L17	NP_001051684.1	Chlo	0.19±0.01	0.000108622	0.29±0.02	0.000443541		0.29±0.04	0.00283633	Y	Translation
50S Ribosomal protein L18	NP_001051775.1	Chlo	0.36±0.03	0.00238025	1.10±0.06	0.254322	Y	0.60±0.16	0.126701		Translation
50S Ribosomal protein L19	NP_001173099.1	Chlo	0.14±0.00	1.66205e-05	0.35±0.05	0.00677856		0.25±0.00	7.11104e-06	Y	Translation
50S Ribosomal protein L20*	NP_039409.1	Chlo	0.25±0.02	0.000421765	1.38±0.01	0.000254543	Y	0.38±0.09	0.0219608	Y	Translation
50S Ribosomal protein L21	NP_001046479.1	Chlo	0.26±0.01	5.53112e-05	1.41±0.01	0.000330415	Y	0.43±0.08	0.0182061	Y	Translation
50S Ribosomal protein L22*	NP_039425.1	Chlo	0.13±0.02	0.000582131	0.80±0.01	0.00141032	Y	0.27±0.10	0.0165322	Y	Translation
50S Ribosomal protein L23*	NP_039429.1	Chlo	0.44±0.05	0.00807783	0.44±0.03	0.00282736		0.51±0.03	0.00411555		Translation
50S Ribosomal protein L24	NP_001058387.1	Chlo	0.20±0.01	0.000172006	0.18±0.02	0.000619123		0.28±0.08	0.0127544	Y	Translation
50S Ribosomal protein L27	NP_001045244.1	Chlo	0.31±0.05	0.00450439	0.19±0.03	0.00147602		0.47±0.01	0.000106264	Y	Translation
50S Ribosomal protein L29	NP_001048153.1	Chlo	0.27±0.10	0.0164293	0.39±0.02	0.00111832		0.37±0.10	0.0255139	Y	Translation
50S Ribosomal protein L33*	NP_039407.1	Chlo	0.24±0.03	0.00118068	0.50±0.01	7.92376e-05		0.45±0.01	0.000431399	Y	Translation
50S Ribosomal protein L35	NP_001058203.1	Chlo	0.33±0.03	0.00166799	0.21±0.06	0.00520474		0.36±0.01	8.81543e-05	Y	Translation
Nitric oxide associated 1	NP_001045614.1	Chlo	0.46±0.03	0.00365966	0.57±0.17	0.388406		10.40±0.34	0.00133628		Translation
Elongation factor family protein	NP_001046573.1	Chlo	0.48±0.03	0.00286487	2.64±0.10	0.00389058	Y	0.74±0.09	0.0980049		Translation elongation
High Chlorophyll fluorescence phenotype 173 protein	NP_001058511.1	Chlo	0.38±0.03	0.00230341	1.37±0.06	0.0217298	Y	0.52±0.02	0.00197966		Translation initiation
Bundle sheath defective protein	NP_001057548.1	Chlo	0.43±0.11	0.0324293	1.13±0.07	0.20285	Y	0.60±0.21	0.195481		Protein folding
Peptidyl-prolyl cis-trans isomerase	NP_001048136.1	Chlo	0.27±0.06	0.0060727	0.84±0.11	0.270821	Y	0.35±0.03	0.00170006	Y	Protein folding
Peptidyl-prolyl cis-trans isomerase	NP_001058838.2	Chlo	0.47±0.01	0.000601095	1.57±0.06	0.0121217	Y	0.60±0.07	0.0257882		Protein folding
Peptidyl-prolyl cis-trans isomerase	NP_001060013.1	Chlo	0.44±0.04	0.00549979	2.19±0.01	6.37789e-05	Y	0.64±0.07	0.0365644		Protein folding
Peptidyl-prolyl cis-trans isomerase	NP_001041801.2	Chlo	0.34±0.01	8.33907e-05	1.87±0.03	0.0012424	Y	0.42±0.08	0.0182962	Y	Protein folding
Peptidyl-prolyl cis-trans isomerase	NP_001058294.1	Chlo	0.43±0.03	0.00200591	1.97±0.03	0.00114594	Y	0.63±0.05	0.0172043		Protein folding
Peptidyl-prolyl cis-trans isomerase	NP_001175087.1	Chlo	0.36±0.02	0.000554042	2.64±0.11	0.00453874	Y	0.52±0.01	0.000681729		Protein folding
Peptidyl-prolyl cis-trans isomerase	NP_001045688.2	Chlo	0.44±0.05	0.00637283	1.78±0.00	4.1677e-07	Y	0.55±0.15	0.0925574		Protein folding
Os05g0110100 protein	NP_001054438.2	Chlo	0.24±0.06	0.00651001	1.64±0.20	0.0888125	Y	0.49±0.16	0.0881351	Y	Protein folding
Carboxyl-terminal-processing protease	NP_001173208.1	Chlo	0.46±0.01	0.000484455	2.19±0.02	0.000193986	Y	0.66±0.10	0.0801047		Protein Proteolysis
Nucleoid DNA-binding protein cnd41	NP_001058055.1	Chlo	0.32±0.03	0.00157284	1.57±0.13	0.0497184	Y	0.63±0.09	0.0498348		Protein Proteolysis
Protease do-like 8	NP_001173969.1	Chlo	0.49±0.02	0.00216469	1.74±0.05	0.00494132	Y	0.65±0.09	0.0582286		Protein Proteolysis
ATP-dependent Clp protease proteolytic subunit*	NP_039410.1	Chlo	0.36±0.01	0.000448141	1.89±0.00	2.86301e-06	Y	0.54±0.06	0.0139555		Chloroplastic Clp protease
ATP-dependent Clp protease proteolytic subunit	NP_001042707.1	Chlo	0.44±0.01	0.000155104	2.33±0.11	0.00662008	Y	0.64±0.05	0.0216699		Chloroplastic Clp protease
ATP-dependent Clp protease proteolytic subunit	NP_001056493.1	Chlo	0.41±0.01	0.000341609	2.14±0.08	0.00516101	Y	0.61±0.07	0.0287981		Chloroplastic Clp protease
ATP-dependent Clp protease proteolytic subunit	NP_001056729.1	Chlo	0.37±0.01	0.000251857	1.91±0.06	0.00387924	Y	0.58±0.06	0.0170568		Chloroplastic Clp protease
16s rRNA-processing protein	NP_001056341.1	Chlo	0.45±0.17	0.0826557	1.91±0.06	0.00493136	Y	0.59±0.06	0.0191573		rRNA processing
mRNA binding protein precursor	NP_001059177.1	Chlo	0.40±0.03	0.00282299	2.17±0.10	0.00696642	Y	0.57±0.12	0.0710021		rRNA processing
DNA-directed RNA polymerase subunit beta*	NP_039375.1	Chlo	0.28±0.05	0.00458697	0.79±0.00	0.000139691	Y	0.38±0.05	0.00697115	Y	Transcription
Plastid transcriptionally active protein 16	NP_001055100.1	Chlo	0.21±0.03	0.00120194	0.60±0.03	0.00532881	Y	0.29±0.05	0.00558843	Y	Transcription
PPR-containing protein Chloroplastic like	NP_001064251.1	Chlo	0.33±0.03	0.00216749	1.81±0.06	0.00526374	Y	0.46±0.04	0.00597309	Y	mRNA Stabilization
RNA binding protein	NP_001066657.1	Chlo	0.35±0.06	0.00859144	2.06±0.06	0.00343586	Y	0.51±0.11	0.0490372		RNA binding
NAD(P)H-quinone oxidoreductase subunit H*	NP_039450.1	Chlo	0.19±0.05	0.00442588	1.42±0.00	5.17531e-05	Y	0.29±0.07	0.0103095	Y	Redox
NAD(P)H-quinone oxidoreductase subunit I*	NP_039448.1	Chlo	0.25±0.02	0.000480443	1.53±0.20	0.115699	Y	0.33±0.05	0.0064907	Y	Redox
NAD(P)H-quinone oxidoreductase subunit M precursor	NP_001053435.1	Chlo	0.36±0.03	0.00232347	2.49±0.09	0.00384982	Y	0.59±0.18	0.153866		Redox
NADH dependent flow 6 protein	NP_001048099.1	Chlo	0.22±0.02	0.000838563	1.37±0.02	0.0015616	Y	0.30±0.00	1.25568e-05	Y	Redox
NADH-quinone oxidoreductase subunit	NP_001045462.1	Chlo	0.34±0.01	0.000146891	1.64±0.13	0.0415155	Y	0.54±0.02	0.00231954		Redox
Quinone oxidoreductase-like protein Chloroplastic-like	NP_001061691.1	Chlo	0.38±0.04	0.00357498	2.10±0.01	0.000150176	Y	0.52±0.07	0.0180674		Redox
Class III peroxidase	NP_001050059.1	Chlo	0.26±0.09	0.0148269	1.40±0.01	0.000513534	Y	0.45±0.09	0.0238115	Y	Redox
Class III peroxidase 29	NP_001046401.1	Chlo	0.31±0.01	8.83456e-05	1.57±0.04	0.00453909	Y	0.25±0.05	0.0044735	Y	Redox
Glycine dehydrogenase	NP_001058062.1	Chlo	0.47±0.05	0.00706805	1.57±0.04	0.00590602	Y	0.65±0.16	0.162715		Redox
Hydroperoxide lyase	NP_001045648.1	Chlo	0.37±0.00	1.02072e-05	1.90±0.02	0.000316602	Y	0.53±0.05	0.00954659		Redox
Putative L-ascorbate peroxidase	NP_001062280.1	Chlo	0.37±0.06	0.00980603	1.46±0.20	0.148354	Y	0.59±0.11	0.0626871		Redox
Peroxiredoxin-2E-2 precursor	NP_001046165.1	Chlo	0.47±0.05	0.0094894	2.13±0.01	5.0029e-05	Y	0.65±0.09	0.0565935		Redox
Probable 5'-adenylylsulfate reductase 1 precursor	NP_001059750.1	Chlo	0.27±0.05	0.00515948	1.64±0.10	0.0215071	Y	0.31±0.00	3.37023e-05	Y	Redox
Thioredoxin M5 precursor	NP_001176826.1	Chlo	0.44±0.01	0.000532749	2.25±0.03	0.000578273	Y	0.58±0.08	0.0353992		Redox
Thioredoxin X precursor	NP_001054253.1	Chlo	0.45±0.05	0.00851601	1.68±0.04	0.00379319	Y	0.60±0.13	0.0950566		Redox
Thioredoxin-like protein CDSP32 precursor	NP_001059627.1	Chlo	0.36±0.02	0.000516938	2.52±0.02	9.78859e-05	Y	0.44±0.10	0.0306479	Y	Redox
Os04g0602100 protein	NP_001053769.1	Chlo	0.39±0.00	1.05755e-05	1.65±0.00	2.16326e-05	Y	0.50±0.10	0.0357815	Y	Redox
Class III peroxidase 113	NP_001060630.1	Chlo	0.33±0.03	0.00194747	1.87±0.07	0.0061915	Y	0.92±0.14	0.615011		Redox
Hypothetical protein OsI_13391	NP_001051164.1	Chlo	0.33±0.01	0.000219407	2.44±0.00	1.09036e-06	Y	0.45±0.08	0.0180391	Y	PSI
Photosystem I iron-sulfur center*	NP_039445.1	Chlo	0.08±0.03	0.00079255	1.58±0.11	0.0353249	Y	0.13±0.04	0.00155277	Y	PSI
Photosystem I light harvesting complex protein 5	NP_001048216.1	Chlo	0.26±0.00	4.58394e-07	1.58±0.12	0.0372626	Y	0.53±0.14	0.0731015		PSI
Photosystem I P700 Chlorophyll a apoprotein A2*	NP_039382.1	Chlo	0.08±0.03	0.00135124	1.35±0.01	0.000462823	Y	0.08±0.03	0.000856461	Y	PSI
Photosystem I reaction center subunit III	NP_001051444.2	Chlo	0.10±0.01	0.000161612	1.42±0.33	0.335288	Y	0.19±0.02	0.000610612	Y	PSI
Photosystem I reaction center subunit II-like protein	NP_001062511.1	Chlo	0.17±0.02	0.000528692	1.36±0.01	0.00108506	Y	0.25±0.01	0.000114674	Y	PSI
Photosystem I reaction center subunit N	NP_001066334.1	Chlo	0.19±0.06	0.00498314	2.39±0.03	0.000323325	Y	0.21±0.03	0.00117196	Y	PSI
Photosystem I reaction center subunit V	NP_001063493.1	Chlo	0.07±0.01	8.36151e-05	1.22±0.02	0.00932022	Y	0.11±0.03	0.000749347	Y	PSI
Photosystem I reaction center subunit VI precursor	NP_001056304.1	Chlo	0.13±0.00	1.18631e-05	1.41±0.03	0.00367955	Y	0.15±0.04	0.00181536	Y	PSI
Photosystem I reaction center subunit XI	NP_001066659.1	Chlo	0.09±0.01	0.000131803	1.19±0.03	0.0186163	Y	0.14±0.00	3.33738e-07	Y	PSI
Oxygen-evolving enhancer protein 3- Chloroplastic-like	NP_001053343.2	Chlo	0.41±0.08	0.0176473	1.85±0.07	0.00637973	Y	0.51±0.06	0.0145828		PSII
Oxygen-evolving enhancer protein 3 precursor	NP_001059911.1	Chlo	0.18±0.02	0.000377741	0.66±0.02	0.00266208	Y	0.27±0.01	6.66322e-05	Y	PSII
Oxygen-evolving enhancer protein 3-1	NP_001058698.1	Chlo	0.37±0.10	0.0243558	1.38±0.03	0.00774863	Y	0.49±0.15	0.070872	Y	PSII
Photosystem Q(B) protein 2*	NP_039360.1	Chlo	0.12±0.01	0.000105538	1.16±0.09	0.212902	Y	0.18±0.02	0.000384246	Y	PSII
Photosystem II 23 kd protein	NP_001058863.1	Chlo	0.28±0.01	0.00010864	1.66±0.03	0.00181136	Y	0.42±0.01	0.000237413	Y	PSII
Photosystem II 33kd Oxygen evolving protein	NP_001043134.1	Chlo	0.33±0.05	0.00522238	2.68±0.11	0.00447251	Y	0.53±0.02	0.00187707		PSII
Photosystem II 10 kd polypeptide	NP_001061210.1	Chlo	0.05±0.00	4.4321e-06	1.60±0.04	0.00525856	Y	0.17±0.05	0.00344235	Y	PSII
Photosystem II 11 kd protein	NP_001050024.1	Chlo	0.39±0.01	0.000386768	2.98±0.07	0.00135517	Y	0.69±0.17	0.204011		PSII
Photosystem II 22 kd protein	NP_001044929.1	Chlo	0.27±0.00	4.634e-07	2.55±0.05	0.000841808	Y	0.41±0.07	0.0141743	Y	PSII
Photosystem II CP43 Chlorophyll apoprotein precursor*	NP_039367.1	Chlo	0.09±0.02	0.000270406	1.64±0.12	0.032586	Y	0.21±0.04	0.00207014	Y	PSII
Photosystem II CP47 Chlorophyll apoprotein*	NP_039411.1	Chlo	0.12±0.01	7.30434e-05	1.60±0.12	0.0348162	Y	0.21±0.03	0.000987421	Y	PSII
Photosystem II D2 protein*	NP_039366.1	Chlo	0.22±0.01	5.90149e-05	1.56±0.16	0.070528	Y	0.27±0.00	1.18088e-05	Y	PSII
Photosystem II Oxygen-evolving enhancer protein	NP_001047226.1	Chlo	0.18±0.04	0.00229283	1.14±0.02	0.0171995	Y	0.21±0.01	0.000144394	Y	PSII
Photosystem II reaction center subunit T	NP_001047242.1	Chlo	0.26±0.01	5.51619e-05	1.34±0.05	0.0198039	Y	0.31±0.09	0.0145237	Y	PSII
Photosystem II reaction center family protein	NP_001173365.1	Chlo	0.37±0.03	0.00264649	1.25±0.15	0.246482	Y	0.48±0.03	0.00299615	Y	PSII
Calvin cycle protein cp12	NP_001042830.1	Chlo	0.47±0.14	0.0674521	2.75±0.22	0.0157242	Y	0.82±0.15	0.35953		Calvin Cycle
Fructose-bisphosphate aldolase	NP_001058042.1	Chlo	0.47±0.05	0.00899839	1.58±0.01	0.000147657	Y	0.51±0.02	0.00135775		Calvin Cycle
Fructose-bisphosphate aldolase precursor	NP_001065862.1	Chlo	0.42±0.04	0.00363418	1.86±0.03	0.000851878	Y	0.59±0.06	0.0185205		Calvin Cycle
Glyceraldehyde-3-phosphate dehydrogenase	NP_001048847.1	Chlo	0.44±0.07	0.0149488	1.79±0.01	0.000158983	Y	0.58±0.10	0.051013		Calvin Cycle
Glyceraldehyde-3-phosphate dehydrogenase	NP_001052984.1	Chlo	0.25±0.04	0.00264931	1.76±0.01	0.000270762	Y	0.45±0.09	0.0233416	Y	Calvin Cycle
Phosphoglycerate kinase	NP_001172606.1	Chlo	0.32±0.02	0.000903622	1.97±0.02	0.000224537	Y	0.36±0.14	0.042223	Y	Calvin Cycle
Phosphoribulokinase	NP_001047825.1	Chlo	0.30±0.05	0.00464275	2.01±0.02	0.000453282	Y	0.49±0.14	0.069121	Y	Calvin Cycle
Putative phosphoglycerate kinase	NP_001055937.1	Chlo	0.33±0.06	0.00874694	2.45±0.20	0.0189616	Y	0.45±0.02	0.00120874	Y	Calvin Cycle
Ribulose bisphosphate Carboxylase Oxygenase large chain precursor*	NP_039391.1	Chlo	0.04±0.01	5.31642e-05	0.43±0.02	0.000684585		0.07±0.03	0.00114897	Y	Calvin Cycle
Ribulose-bisphosphate Carboxylase Oxygenase small partial	NP_001066606.1	Chlo	0.19±0.01	4.63885e-05	0.26±0.03	0.00164837	Y	0.39±0.03	0.00198277		Calvin Cycle
Ribulose bisphosphate Carboxylase Oxygenase activase	NP_001068556.1	Chlo	0.17±0.07	0.00704494	2.97±0.15	0.00571264	Y	0.28±0.11	0.0232458	Y	Calvin Cycle
Ribulose bisphosphate Carboxylase Oxygenase activase	NP_001054128.1	Chlo	0.45±0.07	0.0155976	2.22±0.03	0.000420338	Y	0.53±0.07	0.0194801		Calvin Cycle
Ribulose bisphosphate Carboxylase/Oxygenase activase	NP_001068555.2	Chlo	0.26±0.03	0.00173626	2.20±0.05	0.00182916	Y	0.49±0.12	0.0464189	Y	Calvin Cycle
Transketolase 1	NP_001056711.1	Chlo	0.50±0.05	0.0110595	2.00±0.04	0.00180677	Y	0.59±0.11	0.0636252		Calvin Cycle
Light-harvesting complex I protein Lhca1	NP_001057513.1	Chlo	0.34±0.02	0.000621589	2.20±0.05	0.00170431	Y	0.71±0.17	0.225209		LHCI
Light-harvesting complex I protein Lhca2	NP_001060090.1	Chlo	0.42±0.27	0.1618	0.58±0.11	0.0488225	Y	0.56±0.39	0.368218		LHCI
Light-harvesting complex I protein Lhca3	NP_001046200.2	Chlo	0.21±0.00	1.58221e-06	2.10±0.13	0.0140712	Y	0.29±0.14	0.0354635	Y	LHCI
Light-harvesting complex I protein Lhca4	NP_001061884.1	Chlo	0.31±0.04	0.00378875	1.67±0.07	0.0118041	Y	0.53±0.13	0.0711653		LHCI
Light-harvesting complex I protein Lhca5	NP_001059991.1	Chlo	0.18±0.03	0.00110792	2.26±0.14	0.0124457	Y	0.29±0.15	0.0406155	Y	LHCI
Light-harvesting complex II protein Lhcb2	NP_001050586.1	Chlo	0.15±0.01	0.000151667	1.97±0.10	0.0113699	Y	0.36±0.05	0.00625148	Y	LHCII
Light-harvesting complex II protein Lhcb4	NP_001059975.1	Chlo	0.15±0.02	0.000376161	2.18±0.30	0.0586129	Y	0.39±0.08	0.0181306	Y	LHCII
Light-harvesting complex II protein Lhcb5	NP_001067593.1	Chlo	0.37±0.01	0.000182856	2.34±0.02	0.000125846	Y	0.61±0.12	0.0827255		LHCII
Light-harvesting complex II protein Lhcb6	NP_001052969.1	Chlo	0.16±0.01	8.96207e-05	2.68±0.32	0.0344627	Y	0.39±0.18	0.0744772	Y	LHCII
ATP synthase CF(0) sector subunit B like	NP_001052295.1	Chlo	0.06±0.02	0.000349006	1.24±0.11	0.160052	Y	0.12±0.04	0.0020691	Y	Atp synthase
ATP synthase CF(0) sector subunit C*	NP_039378.1	Chlo	0.04±0.01	2.7239e-05	1.90±0.04	0.00146135	Y	0.10±0.05	0.00265586	Y	Atp synthase
ATP synthase CF(0) sector subunit B	NP_001049730.1	Chlo	0.10±0.01	2.46963e-05	1.58±0.09	0.021914	Y	0.18±0.05	0.00343397	Y	Atp synthase
Atp synthase C(F1) subunit alpha*	NP_039380.1	Chlo	0.07±0.00	1.83014e-05	1.25±0.03	0.0169428	Y	0.14±0.03	0.00147259	Y	Atp synthase
Atp synthase C(F1) subunit beta*	NP_039390.1	Chlo	0.06±0.01	4.03954e-05	1.34±0.05	0.021401	Y	0.15±0.05	0.00270736	Y	Atp synthase
Atp synthase C(F1) subunit gamma	NP_001059768.1	Chlo	0.15±0.02	0.000354971	1.37±0.08	0.0387244	Y	0.26±0.07	0.00853692	Y	Atp synthase
Atp synthase (CF1) subunit delta	NP_001048130.1	Chlo	0.29±0.01	0.000110785	1.43±0.03	0.00329898	Y	0.50±0.06	0.0157798		Atp synthase
Atp synthase (CF1) subunit epsilon *	NP_039389.1	Chlo	0.11±0.02	0.000577218	0.96±0.03	0.320344	Y	0.25±0.07	0.00753102	Y	Atp synthase
2Fe-2S iron-sulfur cluster protein-like	NP_001059669.1	Chlo	0.48±0.06	0.0134212	2.20±0.16	0.0168898	Y	0.80±0.03	0.0226992		Electron transport chain
Ferredoxin family protein	NP_001050817.1	Chlo	0.49±0.02	0.0016912	3.66±0.06	0.00049161	Y	0.73±0.01	0.00118694		Electron transport chain
Ferredoxin family protein	NP_001050923.1	Chlo	0.40±0.01	0.000301571	2.91±0.06	0.00106961	Y	0.52±0.01	0.000520418		Electron transport chain
Ferredoxin-thioredoxin variable chain	NP_001047533.1	Chlo	0.50±0.03	0.00424301	1.99±0.00	2.53793e-07	Y	0.59±0.08	0.0320534		Electron transport chain
Hydroxyproline-rich glycoprotein-like	NP_001046473.1	Chlo	0.34±0.01	0.000147337	2.24±0.02	0.000342208	Y	0.59±0.16	0.122527		Electron transport chain
Putative ferredoxin-NADP(H) oxidoreductase	NP_001045608.1	Chlo	0.26±0.04	0.00328667	1.93±0.06	0.00390422	Y	0.35±0.11	0.0247757	Y	Electron transport chain
Chloroplast cytochrome f*	NP_039399.1	Chlo	0.12±0.02	0.000326694	1.29±0.07	0.0512333	Y	0.25±0.03	0.00106967	Y	Electron transport chain
Cytochrome b559 subunit alpha*	NP_039403.1	Chlo	0.06±0.01	2.84129e-05	1.87±0.05	0.00281609	Y	0.17±0.05	0.00349222	Y	Electron transport chain
Cytochrome b6*	NP_039415.1	Chlo	0.06±0.00	1.00993e-05	1.17±0.06	0.112999	Y	0.13±0.06	0.0043043	Y	Electron transport chain
Cytochrome b6-f complex iron-sulfur subunit	NP_001059962.1	Chlo	0.15±0.01	0.000136766	1.36±0.05	0.0177183	Y	0.24±0.05	0.00476912	Y	Electron transport chain
Plastocyanin precursor	NP_001056530.1	Chlo	0.32±0.07	0.00938777	1.20±0.13	0.273266	Y	0.44±0.07	0.0153215	Y	Electron transport chain
Serine threonine-protein kinase Chloroplastic	NP_001056233.1	Chlo	0.46±0.05	0.00746308	0.88±0.01	0.00391588	Y	0.58±0.00	1.29081e-05		Photosynthesis
Thylakoid lumen protein, chloroplast-like	NP_001062219.1	Chlo	0.24±0.04	0.0024482	1.61±0.07	0.0116957	Y	0.42±0.08	0.0190829	Y	Photosynthesis
Thylakoid lumenal 21.5 kDa protein, chloroplast, putative, expressed	NP_001067041.1	Chlo	0.36±0.02	0.000548864	1.55±0.04	0.0055915	Y	0.54±0.04	0.00625069		Photosynthesis
Thylakoid lumen protein	NP_001043586.2	Chlo	0.34±0.06	0.00712244	1.05±0.07	0.517323	Y	0.52±0.09	0.0320062		Photosynthesis
Isoflavone reductase, putative, expressed	NP_001050115.1	Chlo	0.38±0.04	0.00344235	2.04±0.05	0.00189947	Y	0.51±0.06	0.0128044		Photosynthesis
Thylakoid lumenal 20 kDa protein-like	NP_001044559.1	Chlo	0.45±0.04	0.00586515	1.46±0.02	0.00256074	Y	0.56±0.10	0.0488615		Photosynthesis
Thylakoid lumenal 19 kda protein	NP_001062179.1	Chlo	0.32±0.01	0.000368527	1.68±0.01	6.57026e-05	Y	0.50±0.05	0.0093568	Y	Photosynthesis
Pyruvate, phosphate dikinase 1 precursor	NP_001055507.1	Chlo	0.44±0.02	0.0012822	1.44±0.04	0.0081634	Y	0.39±0.06	0.010465	Y	Photosynthesis
Phosphoenolpyruvate Carboxylase	NP_001042358.1	Chlo	0.26±0.03	0.00195632	1.84±0.04	0.00199414	Y	0.41±0.07	0.013773	Y	Photosynthesis
Glycine dehydrogenase P protein	NP_001044046.1	Chlo	0.36±0.01	0.00031922	1.53±0.02	0.00150689	Y	0.49±0.05	0.00851377	Y	Photorespiration
Glutamine synthetase precursor	NP_001054133.1	Chlo	0.42±0.01	0.000321451	1.96±0.08	0.00716719	Y	0.60±0.08	0.0397107		Photorespiration
Ferredoxin-dependent glutamate synthase precursor	NP_001060520.1	Chlo	0.49±0.02	0.00130049	2.05±0.01	0.000142099	Y	0.65±0.13	0.110903		Photorespiration
Chlororespiratory reduction 7	NP_001172577.1	Chlo	0.38±0.01	0.00023133	1.91±0.00	2.7502e-06	Y	0.51±0.09	0.0318422		Photorespiration
Malate dehydrogenase	NP_001051419.1	Chlo	0.34±0.03	0.00200091	1.48±0.11	0.0514755	Y	0.54±0.09	0.0388335		TCA cycle
Malate dehydrogenase	NP_001060357.1	Chlo	0.46±0.06	0.0134256	2.38±0.00	1.1772e-06	Y	0.63±0.15	0.125223		TCA cycle
Carbonic anhydrase	NP_001043676.1	Chlo	0.16±0.02	0.000541685	1.83±0.02	0.000553507	Y	0.40±0.12	0.0370378	Y	TCA cycle
Os02g0280500 protein	NP_001046557.1	Chlo	0.33±0.02	0.000758154	2.00±0.10	0.0102243	Y	0.39±0.16	0.06235	Y	Carbohydrate metabolic process
Phosphoglucomutase phosphomannomutase family protein	NP_001057639.1	Chlo	0.41±0.01	0.00012197	2.12±0.11	0.0100974	Y	0.42±0.02	0.000866924	Y	Carbohydrate metabolic process
Similar to Sedoheptulose-1,7-bisphosphatase	NP_001052293.1	Chlo	0.35±0.08	0.0129028	2.16±0.01	0.000107554	Y	0.53±0.13	0.0675897		Carbohydrate metabolic process
Granule binding starch synthase II	NP_001059450.1	Chlo	0.28±0.04	0.00234172	2.18±0.02	0.000150836	Y	0.36±0.09	0.0181011	Y	Carbohydrate metabolic process
Os07g0243150 protein	NP_001175115.1	Chlo	0.05±0.02	0.000422396	0.64±0.02	0.00269874	Y	0.10±0.03	0.000896796	Y	Carbohydrate metabolic process
d-alanine-d-alanine ligase protein	NP_001060716.1	Chlo	0.19±0.03	0.00106468	1.68±0.02	0.00118002	Y	0.37±0.07	0.0113441	Y	Carbohydrate metabolic process
Ferredoxin--nitrite reductase	NP_001043008.1	Chlo	0.47±0.01	0.000254702	2.62±0.00	7.6922e-06	Y	0.85±0.09	0.223003		Nitrogen Cycle
Nitrate reductase1	NP_001062006.1	Chlo	0.43±0.02	0.00122888	1.50±0.08	0.0234822	Y	0.69±0.05	0.026508		Nitrogen Cycle
LipOxygenase Chloroplastic-like	NP_001046180.1	Chlo	0.10±0.01	3.11389e-05	3.41±0.16	0.00436775	Y	0.22±0.05	0.00330344	Y	Fatty acid metabolism
Thiamine biosynthetic enzyme	NP_001059841.1	Chlo	0.44±0.03	0.0021718	2.89±0.08	0.00161306	Y	0.64±0.03	0.00628756		Thiamin biosynthetic
D-xylose-proton symporter-like Chloroplastic-like	NP_001173691.1	Chlo	0.42±0.04	0.00420721	1.82±0.28	0.0980986	Y	0.51±0.20	0.128859		Transport
2-oxoglutarate/malate translocator	NP_001066885.1	Chlo	0.31±0.03	0.00199506	1.10±0.07	0.312159	Y	0.37±0.16	0.0564498	Y	Transport
Probable aquaporin PIP2-7	NP_001063812.1	Chlo	0.37±0.09	0.0204808	1.65±0.26	0.128965	Y	0.32±0.01	0.000392175	Y	Transport
Heavy metal transport protein	NP_001055238.2	Chlo	0.26±0.00	0.00258245	0.95±0.02	0.101665	Y	0.32±0.04	0.00328282	Y	Transport
Probable acetyltransferase NSI	NP_001055858.2	Chlo	0.41±0.05	0.00748936	2.18±0.03	0.000520498	Y	0.59±0.09	0.0402094		Transferase
Quercetin 3-o-glucoside-6 -o-malonyltransferase	NP_001053798.1	Chlo	0.33±0.01	0.000290564	1.67±0.07	0.01191	Y	0.42±0.04	0.00570584	Y	Transferase
Flavonoid glucosyl-transferase	NP_001046253.1	Chlo	0.37±0.06	0.0081634	1.30±0.15	0.181713	Y	0.63±0.10	0.0684065		Flavonoid biosynthesis
Putative arbutin synthase	NP_001044166.1	Chlo	0.31±0.03	0.00154551	1.98±0.05	0.00244276	Y	0.50±0.15	0.0789623	Y	Glycosyltransferases
Putative PrMC3	NP_001063388.1	Chlo	0.37±0.06	0.00795969	2.06±0.16	0.0213476	Y	0.58±0.13	0.0789201		Hydrolyase
Putative CfxY protein	NP_001062091.1	Chlo	0.37±0.05	0.00674396	1.65±0.05	0.00595562	Y	0.52±0.13	0.0642655		Hydrolyase
Alpha beta-hydrolase Domain-containing protein	NP_001054059.1	Chlo	0.46±0.04	0.00593035	1.80±0.00	3.51122e-06	Y	0.59±0.12	0.0732982		Lipid metabolism
Lipase, class 3 family protein	NP_001053276.1	Chlo	0.43±0.01	0.000449197	2.00±0.02	0.000528581	Y	0.38±0.16	0.0584664	Y	Lipid metabolism
HAD-superfamily hydrolase, subfamily IA, variant 3 protein	NP_001050499.1	Chlo	0.30±0.04	0.00253673	1.90±0.03	0.000872614	Y	0.42±0.12	0.0388555	Y	Phosphoryl transfer
GTP pyrophosphokinase	NP_001054726.1	Chlo	0.48±0.04	0.00507291	1.47±0.04	0.00559751	Y	0.91±0.03	0.108617		Phosphorylation
PFKB-like carbohydrate kinase family protein	NP_001062541.1	Chlo	0.45±0.02	0.00139395	1.51±0.04	0.00475042	Y	0.58±0.06	0.0197127		Phosphorylation
Probable protein phosphatase 2C	NP_001042103.1	Chlo	0.50±0.03	0.00453793	1.89±0.04	0.00169474	Y	0.77±0.08	0.0940294		Phosphorylation
Extracellular calcium sensing receptor	NP_001048006.1	Chlo	0.35±0.02	0.00134808	2.31±0.10	0.006008	Y	0.50±0.13	0.0624328		Regulation of stomatal closure
Shoot1 protein	NP_001058994.1	Chlo	0.48±0.02	0.00178515	2.02±0.05	0.00191099	Y	0.64±0.09	0.0590964		Response to wounding
Senescence-associated protein din1	NP_001063746.1	Chlo	0.44±0.07	0.0143263	2.10±0.07	0.00440709	Y	0.58±0.02	0.00206959		Aging
MurD	NP_001065308.1	Chlo	0.45±0.02	0.000780462	1.77±0.02	0.000616287	Y	0.62±0.05	0.0157451		Peptidoglycan biosynthesis
Methylthioribulose-1-phosphate dehydratase enolase-phosphatase	NP_001041741.1	Chlo	0.43±0.01	0.000559489	1.54±0.05	0.00846469	Y	0.50±0.05	0.0100278	Y	L-methionine salvage、
CBS Domain containing protein-like	NP_001062584.1	Chlo	0.36±0.01	0.000417542	1.81±0.00	3.09774e-05	Y	0.68±0.03	0.0106838		Unknown
Chaperonin-like protein	NP_001051646.1	Chlo	0.29±0.04	0.00344235	1.62±0.04	0.00489439	Y	0.36±0.05	0.00509468	Y	Unknown
Chloroplast inner envelope protein	NP_001064931.1	Chlo	0.21±0.04	0.00247503	2.39±0.08	0.00307662	Y	0.47±0.20	0.121161	Y	Unknown
Cyanobacteria-specific protein-like	NP_001042944.1	Chlo	0.37±0.04	0.00430442	1.53±0.04	0.00553967	Y	0.48±0.01	0.000293748	Y	Unknown
Nucleic acid-binding protein	NP_001063946.1	Chlo	0.42±0.02	0.0014836	2.20±0.01	2.11647e-05	Y	0.50±0.09	0.0324032	Y	Unknown
Os02g0129300 protein (Fragment)	NP_001045776.1	Chlo	0.45±0.01	0.00010127	1.86±0.04	0.00241925	Y	0.58±0.02	0.00142096		Unknown
Os02g0815300 protein	NP_001048501.1	Chlo	0.14±0.01	0.000178973	2.20±0.18	0.0215346	Y	0.29±0.04	0.00305081	Y	Unknown
Os09g0517000 protein	NP_001063677.1	Chlo	0.31±0.01	0.000135181	1.32±0.05	0.0196838	Y	0.39±0.03	0.00311257	Y	Unknown
Os09g0531100 protein	NP_001063753.1	Chlo	0.47±0.02	0.000855803	2.10±0.00	7.47867e-06	Y	0.54±0.06	0.0134318		Unknown
Os12g0575000 protein	NP_001067105.1	Chlo	0.19±0.00	2.40874e-05	1.48±0.12	0.058173	Y	0.32±0.07	0.00909273	Y	Unknown
Os01g0676200 protein	NP_001043849.1	Chlo	0.37±0.03	0.00247109	1.68±0.04	0.00323267	Y	0.51±0.04	0.00726695		Unknown
Os02g0677600 protein	NP_001047728.1	Chlo	0.48±0.01	0.000679835	2.10±0.12	0.0121433	Y	0.57±0.08	0.0290191		Unknown
Os03g0293100 protein	NP_001049809.1	Chlo	0.37±0.08	0.017371	1.59±0.10	0.0253373	Y	0.45±0.04	0.00530492	Y	Unknown
Os06g0638200 protein	NP_001058151.1	Chlo	0.47±0.10	0.0331654	2.24±0.67	0.205959	Y	0.54±0.05	0.0105177		Unknown
Os07g0196200 protein	NP_001059119.1	Chlo	0.31±0.01	0.000151939	1.50±0.16	0.0892966	Y	0.44±0.06	0.0105328	Y	Unknown
Os08g0162600 protein	NP_001061060.1	Chlo	0.40±0.09	0.0198683	2.22±0.08	0.00449453	Y	0.57±0.08	0.034988		Unknown
Os08g0266300 protein	NP_001061403.2	Chlo	0.45±0.09	0.025236	1.53±0.04	0.00668155	Y	0.58±0.10	0.048985		Unknown
Pathogenesis-related protein 5	NP_001067074.1	Chlo	0.15±0.02	0.000308366	1.55±0.08	0.0189025	Y	0.17±0.01	0.000129262	Y	Unknown
Thylakoid lumenal 16.5kda protein	NP_001058514.1	Chlo	0.49±0.03	0.00283515	2.14±0.13	0.0121217	Y	0.59±0.13	0.0895789		Unknown
Thylakoid lumenal 17.4kda Chloroplast	NP_001064989.1	Chlo	0.45±0.03	0.00284901	1.66±0.03	0.00211913	Y	0.56±0.02	0.00171999		Unknown
Thylakoid membrane phosphoprotein 14 Chloroplastic-like	NP_001044320.2	Chlo	0.41±0.00	1.80458e-05	2.45±0.09	0.00377011	Y	0.71±0.29	0.42132		Unknown
Tir-nbs-lrr resistance protein	NP_001058958.1	Chlo	0.49±0.01	0.000137301	2.13±0.07	0.00388693	Y	0.58±0.02	0.00243262		Unknown
One helix protein	NP_001055104.1	Chlo	0.48±0.06	0.0108274	2.62±0.14	0.00774918	Y	0.49±0.23	0.159682	Y	Unknown
3 -Bisphosphate nucleotidase	NP_001059974.1	Chlo	0.38±0.04	0.0039716	2.14±0.13	0.0131249	Y	0.49±0.00	4.68182e-05	Y	Unknown
Hydroxypyruvate reductase	NP_001045589.1	Pero	0.48±0.06	0.0130044	1.67±0.06	0.00780593	Y	0.62±0.11	0.0677267		Photorespiration
Alanine-2-oxoglutarate aminotransferase 2	NP_001058716.1	Pero	0.40±0.10	0.0256556	1.50±0.05	0.0115545	Y	0.57±0.13	0.0729021		Photorespiration
Peroxisomal (S)-2-hydroxy-acid oxidase GLO1	NP_001051487.1	Pero	0.37±0.04	0.00361846	1.63±0.02	0.00139513	Y	0.54±0.09	0.036676		Photorespiration
Peroxisomal (S)-2-hydroxy-acid oxidase GLO4	NP_001058909.1	Pero	0.29±0.03	0.00209169	1.63±0.01	0.00014237	Y	0.49±0.13	0.057191	Y	Photorespiration
Peroxisomal membrane protein 11-1	NP_001048765.1	Pero	0.42±0.07	0.0124116	1.79±0.05	0.00434895	Y	0.45±0.02	0.00132933	Y	Peroxisome biogenesis
Proliferating cell nuclear antigen	NP_001048438.1	Nucl	0.33±0.06	0.00741666	2.20±0.10	0.00658172	Y	0.83±0.48	0.752444		DNA replication
Mitochondrial transcription termination factor-like	NP_001057194.2	Mito	0.28±0.06	0.00651001	0.79±0.03	0.0207049	Y	0.30±0.01	0.000114612	Y	Transcription termination
Probable sucrose-phosphate synthase 1	NP_001045210.1	Mito	0.27±0.02	0.000671215	1.52±0.02	0.00197328	Y	0.35±0.06	0.00789226	Y	Carbohydrate metabolic
Mitochondrial carnitine/acylcarnitine carrier	NP_001065471.1	Mito	0.34±0.05	0.00521625	1.41±0.03	0.00364419	Y	0.42±0.04	0.00473879	Y	Transport
2-Oxoglutarate/malate translocator	NP_001067793.1	Mito	0.47±0.07	0.0172532	1.50±0.13	0.0590764	Y	0.61±0.08	0.0383002		Transport
Carboxyvinyl-Carboxyphosphonate phosphorylmutase	NP_001066333.1	Mito	0.44±0.02	0.000659141	2.08±0.05	0.0023656	Y	0.76±0.04	0.032782		Phosphorylation
UDP-glycosyltransferase 75d1-like	NP_001042201.2	Mito	0.39±0.10	0.0246668	1.07±0.07	0.405159	Y	0.71±0.13	0.162023		Glycosyltransferase
CMV 1a interacting protein 1	NP_001064252.1	Mito	0.47±0.00	4.35248e-05	1.60±0.12	0.037155	Y	0.59±0.09	0.0422251		Methylation
AMP-binding protein	NP_001049879.2	Plas	0.30±0.04	0.00359087	0.79±0.05	0.0429797	Y	0.37±0.07	0.0130061	Y	Glyoxylate cycle
Tic62 protein	NP_001064008.1	Plas	0.49±0.04	0.00570785	1.69±0.07	0.0112695	Y	0.75±0.22	0.376392		Metabolic process
Acid phosphatase	NP_001042269.1	Lyso	0.29±0.02	0.000987421	2.03±0.01	4.63639e-05	Y	0.55±0.06	0.0186193		Acid phosphatase
Bowman birk trypsin inhibitor	NP_001041885.1	E.R	0.20±0.02	0.000622858	1.94±0.14	0.0224514	Y	0.23±0.03	0.00183169	Y	Negative regulation of peptidase
Aminomethyltransferase	NP_001053928.1	Cyto	0.39±0.02	0.00136893	1.45±0.03	0.0040676	Y	0.51±0.03	0.00251618		Amino Acid Metabolism
Aminotransferase 2	NP_001062170.1	Cyto	0.45±0.07	0.0152953	1.80±0.02	0.000372847	Y	0.63±0.20	0.199501		Amino Acid Metabolism
Branched-chain amino acid aminotransferase-like	NP_001042537.1	Cyto	0.11±0.00	3.13149e-07	2.57±0.05	0.00111989	Y	0.24±0.09	0.012819	Y	Amino Acid Metabolism
Eukaryotic aspartyl protease family protein, expressed	NP_001067145.1	Cyto	0.46±0.14	0.0608849	2.84±0.16	0.00699147	Y	0.54±0.18	0.120593		Proteolysis
Haloacid dehalogenase-like hydrolase Domain-containing protein	NP_001053167.1	Cyto	0.36±0.01	0.00044955	1.73±0.09	0.0139336	Y	0.47±0.08	0.0224873	Y	Dephosphorylation
Glyoxalase II	NP_001063673.1	Cyto	0.42±0.05	0.00715919	1.53±0.04	0.0052452	Y	0.45±0.03	0.00266952	Y	Redox
Fructose-1,6-bisphosphatase, cytosolic	NP_001044906.1	Cyto	0.23±0.04	0.00270871	1.63±0.01	0.00010526	Y	0.35±0.11	0.0257726	Y	Glycolysis
Cytokinin riboside 5'-monophosphate phosphoribohydrolase LOG	NP_001043439.1	Cyto	0.48±0.05	0.00915398	1.72±0.02	0.00101326	Y	0.67±0.11	0.0899855		Cytokinin biosynthetic process
Dirigent-like protein	NP_001176680.1	Cyto	0.29±0.07	0.00869502	1.57±0.01	0.000194869	Y	0.45±0.10	0.0299657	Y	Unknown
Os01g0896500 protein	NP_001045081.1	Cyto	0.37±0.05	0.00527244	2.65±0.07	0.00171181	Y	0.54±0.18	0.127082		Unknown
* represent the chloroplast-encoded protein
