# Supplementary material for: OsNOA1 functions in a threshold-dependent manner to regulate chloroplast proteins in rice at lower temperatures
Source: BMC Plant Biol. 2018 Mar 16;18:44. doi: 10.1186/s12870-018-1258-9 (PMC5857130; doi:10.1186/s12870-018-1258-9)
Supplement: Supplementary file 8 — Table S3. Up-regulated protein species in the silenced line at 22 °C and corresponding ratios at 30 °C. A total of 241 up-regulated proteins in the silenced line at 22 °C were organized by functional groups. Corresponding ratios of these proteins in line Ox-45 were also included in the table. (XLS 65 kb) [file 12870_2018_1258_MOESM8_ESM.xls]

## Sheet: Table S3
Table S3. Up-regulated protein species in the silenced line at 22°C and corresponding ratios at 30°C
Name	Accession	Target	RNAi-20/WT	p-value	Ox-45/WT	p-value	Functional Groups	Up-regulated in both lines
Anionic Peroxidase	NP_001054337.1	Cell wall	3.64±0.25	0.00872786	1.65±0.27	0.13869	Redox
Acc oxidase	NP_001054657.1	Cyto	2.33±0.30	0.0470237	1.18±0.17	0.391441	Redox
Aldehyde dehydrogenase	NP_001065921.1	Cyto	2.32±0.13	0.00980848	1.66±0.19	0.0751165	Redox
Class III Peroxidase 86	NP_001057822.1	Cyto	2.44±0.06	0.00153699	1.70±0.13	0.0351259	Redox
Class III Peroxidase 98	NP_001058755.1	Cyto	2.61±0.21	0.0165373	1.61±0.04	0.00478017	Redox
Glutaredoxin-C6	NP_001053270.1	Cyto	2.14±0.05	0.00166693	1.74±0.13	0.0279754	Redox
L-ascorbate peroxidase 1	NP_001049769.1	Cyto	2.27±0.13	0.00960206	1.39±0.24	0.247789	Redox
Peroxidase	NP_001060628.1	Cyto	2.03±0.08	0.00592181	0.85±0.11	0.297411	Redox
Peroxidase 12-like	NP_001054341.1	Cyto	5.62±0.97	0.0412413	1.76±0.17	0.0460583	Redox
Phenylalanine ammonia-lyase	NP_001067395.2	Cyto	2.05±0.08	0.00608952	1.87±0.55	0.257072	Redox
Probable nucleoredoxin 1-1	NP_001050329.1	Cyto	5.65±0.29	0.00376158	4.14±0.22	0.00495201	Redox	Y
Probable nucleoredoxin 1-2	NP_001050331.2	Cyto	9.22±2.05	0.0567009	6.32±0.49	0.00822413	Redox	Y
Thioredoxin-like Protein 1	NP_001051549.1	Cyto	2.08±0.19	0.0303961	1.82±0.14	0.0289561	Redox
4-hydroxyphenylpyruvate dioxygenase	NP_001046010.1	Mito	2.97±0.21	0.0108153	2.19±0.32	0.0638223	Redox	Y
Aldehyde dehydrogenase	NP_001063281.1	Mito	2.22±0.17	0.0179473	1.53±0.28	0.195377	Redox
External NADH-Ubiquinone oxidoreductase mitochondrial-like	NP_001175374.1	Mito	2.93±0.11	0.00313286	2.33±0.23	0.0284306	Redox	Y
Glutathione Peroxidase	NP_001047659.1	Mito	2.02±0.00	1.17626e-05	1.68±0.20	0.0788362	Redox
Methylmalonate semi-aldehyde dehydrogenase	NP_001059082.1	Mito	2.01±0.07	0.00415888	1.69±0.08	0.0121907	Redox
Mitochondrial aldehyde dehydrogenase ALDH2a	NP_001048010.1	Mito	2.27±0.06	0.00191481	1.29±0.17	0.229071	Redox
NADPH dehydrogenase	NP_001055220.1	Mito	3.86±0.33	0.0127712	3.17±0.09	0.00156839	Redox	Y
Thioredoxin Peroxidase	NP_001042680.1	Mito	2.34±0.10	0.00579596	1.65±0.35	0.205055	Redox
3-Hydroxybutyryl- dehydrogenase	NP_001044515.1	Pero	2.23±0.21	0.0286141	1.81±0.06	0.00596662	Redox
Glutathione Peroxidase	NP_001050145.1	Plas	2.26±0.02	0.000361467	1.77±0.18	0.0508286	Redox
Glutathione Peroxidase	NP_001053524.1	Chlo	2.52±0.09	0.00322075	2.10±0.05	0.0021144	Redox	Y
Peroxiredoxin-like Protein	NP_001058113.1	Chlo	2.15±0.02	0.000219215	1.74±0.14	0.0325739	Redox
Putative copper chaperone	NP_001173001.1	Chlo	2.26±0.19	0.0224834	2.40±0.01	3.71515e-05	Redox	Y
Class III Peroxidase 22	NP_001045483.1	Vacu	2.88±0.20	0.0106436	0.92±0.05	0.210823	Redox
26S protease regulatory subunit 6A homolog	NP_001048428.1	Cyto	2.05±0.19	0.0296146	1.60±0.08	0.0179948	Proteolysis
Aspartic Proteinase	NP_001042785.1	Cyto	2.22±0.13	0.0108819	1.85±0.47	0.211463	Proteolysis
Aspartic Proteinase oryzasin 1	NP_001056348.1	Cyto	2.59±0.15	0.00862642	1.96±0.12	0.0150347	Proteolysis
Aspartic Proteinase precursor	NP_001054586.1	Cyto	2.41±0.34	0.0532897	1.99±0.15	0.0225604	Proteolysis
Cysteine Proteinase 1 precursor	NP_001046828.1	Cyto	3.43±0.18	0.0056518	1.81±0.12	0.0205207	Proteolysis
Serine carboxypeptidase-like 19-like	NP_001047778.1	Cyto	2.13±0.07	0.00353366	2.09±0.05	0.00223511	Proteolysis	Y
ATP-dependent Proteinase lon2	NP_001175344.1	Mito	2.02±0.02	0.000421951	1.70±0.22	0.0834933	Proteolysis
ATP-dependent zinc metalloprotease FTSH 8, mitochondrial precursor	NP_001055745.1	Mito	2.20±0.30	0.0558004	1.72±0.12	0.0269583	Proteolysis
PI starvation-induced Protein	NP_001055634.1	Plas	2.49±0.16	0.0112558	1.87±0.31	0.104287	Proteolysis
Prolyl endopeptidase	NP_001041787.1	Chlo	2.03±0.01	2.35184e-05	1.78±0.14	0.0321457	Proteolysis
26S Proteasome non-ATPase regulatory subunit 6	NP_001053129.1	Proteasome	2.10±0.10	0.00836943	1.70±0.13	0.0347462	Proteolysis
Proteasome subunit alpha type	NP_001056922.1	Proteasome	2.34±0.07	0.00282031	1.96±0.03	0.000709983	Proteolysis
Proteasome subunit alpha type 3	NP_001055904.2	Proteasome	2.20±0.21	0.0294903	2.02±0.19	0.0314156	Proteolysis	Y
Proteasome subunit alpha type-1	NP_001045808.1	Proteasome	2.23±0.01	1.65241e-05	1.94±0.06	0.00457455	Proteolysis
Proteasome subunit alpha type-5	NP_001068278.1	Proteasome	2.01±0.04	0.00118928	1.71±0.19	0.0649622	Proteolysis
Proteasome subunit beta type	NP_001063665.1	Proteasome	2.52±0.13	0.0069311	2.19±0.24	0.038353	Proteolysis	Y
Carboxypeptidase c cbp31	NP_001059634.1	Vacu	2.82±0.28	0.0225642	1.69±0.33	0.168647	Proteolysis
Oryzain gamma chain precursor	NP_001063289.1	Vacu	2.21±0.23	0.0344393	1.64±0.22	0.103248	Proteolysis
Similar to Cathepsin B	NP_001174338.1	Vacu	3.13±0.27	0.0151493	2.24±0.01	2.73223e-05	Proteolysis	Y
PolyUbiquitin	NP_001174294.1	Cyto	3.31±1.21	0.196222	2.67±0.03	0.000270568	Ubiquitination reaction	Y
skp1 Protein	NP_001176525.1	Mito	2.64±0.28	0.0271114	2.08±0.30	0.0685284	Ubiquitination reaction	Y
Ubiquinone biosynthesis Protein coq9	NP_001050328.1	Mito	2.36±0.13	0.00920006	1.83±0.08	0.00952913	Ubiquitination reaction
Chaperonin	NP_001050177.2	Cyto	2.48±0.00	9.23852e-06	2.33±0.12	0.00760246	Protein folding	Y
Calnexin precursor	NP_001052692.1	E.R	2.26±0.50	0.128985	1.56±0.02	0.000830067	Protein folding
Calreticulin precursor	NP_001059283.1	E.R	2.38±0.23	0.0276073	1.78±0.13	0.0281008	Protein folding
Heat shock 70 kda mitochondrial-like	NP_001175918.1	Mito	3.00±0.13	0.00396521	2.06±0.04	0.00142902	Protein folding	Y
Hsp90 Protein	NP_001066882.1	Mito	2.28±0.11	0.00758114	1.91±0.11	0.0135526	Protein folding
Mitochondrial Chaperonin-60	NP_001048938.1	Mito	2.52±0.16	0.0112271	2.43±0.12	0.00687768	Protein folding	Y
Mitochondrial Chaperonin-60KD	NP_001064784.1	Mito	3.29±0.27	0.01365	2.97±0.06	0.000987021	Protein folding	Y
Putative 70 kDa peptidylprolyl isomerase	NP_001062292.1	Plas	2.05±0.20	0.0342166	1.90±0.09	0.00946697	Protein folding
Chaperonin 20	NP_001057055.1	Chlo	3.54±0.10	0.00151451	3.07±0.26	0.0156303	Protein folding	Y
Peptidyl-Prolyl cis-trans isomerase	NP_001175928.1	Vacu	2.05±0.19	0.0299036	1.45±0.14	0.0874836	Protein folding
Putative ribophorin II	NP_001045159.1	Mito	2.34±0.03	0.000629567	1.55±0.12	0.0458461	Translation
Fasciclin-like arabinogalactan Protein	NP_001061532.1	Cyto	2.84±0.11	0.00334243	1.64±0.31	0.170935	Posttranlational modification
Fasciclin-like arabinogalactan Protein 2-like	NP_001062666.1	Cyto	2.41±0.06	0.00205973	1.86±0.12	0.0193577	Posttranlational modification
Fasciclin-like arabinogalactan Protein 7 precursor	NP_001056328.1	Cyto	2.62±0.14	0.00702919	1.74±0.04	0.00265509	Posttranlational modification
Putative RNase S-like protein	NP_001063794.2	Cyto	6.74±0.15	0.000681492	3.38±0.89	0.115125	Degradation.RNA	Y
Rae1-like Protein	NP_001061119.1	Cyto	2.39±0.01	8.12695e-05	1.94±0.43	0.160272	mRNA export
40S ribosomal Protein S21	NP_001050088.1	Cyto	4.44±0.48	0.0188098	4.47±0.79	0.047582	Cytosolic Ribosome Biogenesis	Y
Alpha-galactosidase	NP_001060639.1	Cell wall	2.59±0.11	0.00437649	2.05±0.09	0.00685354	Carbohydrate metabolic process	Y
Alpha-glucosidase	NP_001058353.1	Cell wall	2.30±0.14	0.0106127	1.94±0.04	0.00181356	Carbohydrate metabolic process
Glucan endo-1,3-beta-glucosidase	NP_001068545.2	Cell wall	2.83±0.61	0.0960944	2.42±0.30	0.0423208	Carbohydrate metabolic process	Y
Lysosomal beta glucosidase-like	NP_001051275.1	Cyto	2.09±0.24	0.0441222	1.67±0.16	0.0537052	Carbohydrate metabolic process
Probable rhamnose biosynthetic enzyme 1-like	NP_001049724.1	Cyto	2.09±0.21	0.0352942	1.81±0.36	0.154798	Carbohydrate metabolic process
Glucan -beta-glucosidase	NP_001064458.1	Mito	3.17±0.07	0.000939967	2.42±0.01	1.7828e-05	Carbohydrate metabolic process	Y
Sucrase-like Protein	NP_001047981.2	Mito	2.04±0.18	0.0287996	1.85±0.01	0.000269899	Carbohydrate metabolic process
UDP-glycosyltransferase-like Protein	NP_001174726.1	Chlo	2.01±0.00	2.46292e-07	1.95±0.18	0.0319626	Carbohydrate metabolic process
Beta-galactosidase 8 precursor	NP_001056172.1	Extr	2.19±0.19	0.0252039	1.95±0.01	5.40614e-05	Carbohydrate metabolic process
Xylose isomerase	NP_001060585.1	Vacu	2.14±0.04	0.00108126	1.76±0.09	0.0145109	Carbohydrate metabolic process
Sucrose synthase 4	NP_001050064.1	Cyto	2.17±0.27	0.0507379	1.72±0.12	0.0250282	Carbohydrate metabolic process
Sucrose synthase 2	NP_001057047.1	Mito	2.81±0.20	0.0121743	1.96±0.05	0.00298666	Carbohydrate metabolic process
Probable UDP-arabinopyranose mutase 2	NP_001054143.1	Cell wall	2.08±0.08	0.00557798	1.62±0.10	0.0236136	Cell wall biogenesis
Xyloglucan endotransglycosylase/hydrolase Protein 8 precursor	NP_001061319.1	Cell wall	2.14±0.01	5.60308e-05	1.51±0.16	0.083304	Cell wall biogenesis
Annexin	NP_001048149.1	Cyto	2.34±0.03	0.000469438	1.68±0.09	0.0174533	Transport
Annexin	NP_001057176.1	Cyto	2.16±0.16	0.0190488	1.55±0.21	0.121179	Transport
Annexin d4-like	NP_001055407.1	Cyto	2.11±0.06	0.00250188	1.54±0.16	0.0753224	Transport
Cytosolic factor-like Protein	NP_001044958.1	Cyto	2.14±0.15	0.0166858	1.69±0.25	0.112604	Transport
ATPase 2	NP_001051601.1	E.R	4.75±0.98	0.0616782	3.08±0.27	0.016009	Transport	Y
Cellular retinaldehyde-binding triple function	NP_001055617.1	E.R	2.24±0.10	0.00681823	1.74±0.07	0.00836095	Transport
Putative coat protein complex II (COPII) component	NP_001051797.1	Nucl	2.16±0.23	0.0370767	1.68±0.29	0.14425	Transport
Cell death associated Protein	NP_001055531.1	Cyto	2.13±0.09	0.00665166	1.62±0.24	0.126628	Lipid transport
Plant lipid transfer Protein	NP_001173351.1	Cyto	2.35±0.24	0.0309736	3.20±0.35	0.024275	Lipid transport	Y
Lipid transfer Protein	NP_001056241.1	E.R	2.09±0.16	0.0209491	1.49±0.24	0.173262	Lipid transport
Lipid-transfer Protein	NP_001065583.1	E.R	3.59±0.01	7.30452e-06	2.07±0.38	0.105249	Lipid transport	Y
Type 1 non specific lipid transfer Protein precursor	NP_001044654.1	E.R	2.80±0.24	0.0178415	1.27±0.37	0.545074	Lipid transport
Nuclear transport factor 2	NP_001062338.1	Cyto	3.06±0.07	0.00125706	1.24±0.77	0.786681	Transport.Protein transport
Protein casp	NP_001051052.1	E.R	2.05±0.24	0.0501059	1.57±0.12	0.0378744	Transport.Extrtransport
Mitochondrial import inner E.R translocase subunit tim8	NP_001066061.1	Mito	2.01±0.18	0.0288301	1.59±0.01	0.000289106	Transport.transE.R transport
Non-symbiotic hemoglobin 2	NP_001049437.1	Cyto	2.24±0.04	0.00112092	1.29±0.21	0.309381	Transport.oxygen transport
Alternative oxidase	NP_001053758.1	Mito	3.38±0.18	0.00582129	2.51±0.38	0.056601	Electron transport chain	Y
Cytochrome b5	NP_001045534.1	Mito	2.30±0.07	0.00309814	1.62±0.11	0.0275033	Electron transport chain
Cytochrome c oxidase subunit Vb	NP_001043555.1	Mito	2.50±0.11	0.00542425	2.00±0.13	0.0152831	Electron transport chain
NADH dehydrogenase	NP_001060455.1	Mito	2.18±0.08	0.00496588	1.84±0.28	0.095072	Electron transport chain
Pathogenesis-related Protein 1	NP_001049857.1	Cyto	2.48±0.14	0.00872901	1.33±0.04	0.0120505	Plant defense
Pathogenesis-related Protein 10	NP_001066994.1	Cyto	2.47±0.41	0.0708657	1.58±0.02	0.000904455	Plant defense
Probenazole-inducible protein PBZ1	NP_001066998.1	Cyto	2.16±0.89	0.324341	1.23±0.05	0.042806	Plant defense
Chitin elicitor-binding protein	NP_001048875.1	E.R	3.43±0.01	3.31366e-05	2.81±0.07	0.00132115	Plant defense	Y
Pathogen-induced defense-response protein	NP_001175389.1	Mito	12.74±0.21	0.000303312	12.83±6.19	0.196444	Plant defense	Y
Cysteine Proteinase inhibitor 12	NP_001042702.1	Extr	2.36±0.18	0.0170945	1.87±0.06	0.00504025	Plant defense
Elicitor-responsive protein 3	NP_001053394.1	Extr	2.27±0.15	0.0143071	1.67±0.19	0.0689992	Plant defense
Wound-induced serine protease inhibitor	NP_001041929.1	Extr	5.05±0.10	0.000658435	5.27±0.13	0.000946841	Plant defense	Y
Putative stress related-like protein interactor	NP_001062259.1	Cyto	2.02±0.56	0.20979	1.26±0.05	0.0300551	Stress response
Putative uncharacterized protein OSJNBa0017K09.8	NP_001055972.1	Cyto	2.09±0.07	0.0039616	1.49±0.01	8.55468e-05	Stress response
Subitilisin-chymotrypsin inhibitor	NP_001066687.1	Cyto	6.91±0.23	0.00151639	1.97±0.35	0.108425	Stress response
Temperature-induced lipocalin	NP_001047416.1	Cyto	6.27±0.02	1.9083e-05	4.53±0.14	0.00157188	Stress response	Y
ABA/WDS induced Protein	NP_001065841.1	Mito	2.25±0.09	0.00558835	2.12±0.50	0.154126	Stress response	Y
Asr2 Protein	NP_001173936.1	Nucl	4.38±0.16	0.00222937	2.80±0.32	0.0294753	Stress response	Y
Late embryogenesis abundant Protein, group 3	NP_001056195.1	Nucl	7.30±0.28	0.00200987	1.49±0.46	0.40562	Stress response
Universal stress Protein family Protein	NP_001054704.1	Nucl	2.14±0.14	0.0141205	1.40±0.24	0.24123	Stress response
Chloroplastic short	NP_001052335.1	Chlo	2.05±0.11	0.00971457	1.56±0.14	0.0560766	Stress response
Cysteine synthase	NP_001051262.1	Cyto	2.14±0.04	0.00141972	1.60±0.07	0.0114911	Amino acid metabolic process
Putative leucyl-tRNA synthetase	NP_001063048.1	Cyto	3.20±0.02	5.26966e-05	3.26±0.32	0.0190443	Amino acid metabolic process	Y
Alanine aminotransferase	NP_001060284.1	Mito	2.28±0.03	0.000569517	1.81±0.03	0.00127307	Amino acid metabolic process
Alanine aminotransferase 2	NP_001064504.1	Mito	2.86±0.06	0.00103562	2.36±0.12	0.00768454	Amino acid metabolic process	Y
Gamma-aminobutyrate transaminase 1	NP_001053863.1	Mito	2.21±0.03	0.000762481	1.56±0.05	0.00796389	Amino acid metabolic process
Glutamate dehydrogenase	NP_001053457.2	Mito	4.01±0.17	0.00310277	3.19±0.61	0.0698217	Amino acid metabolic process	Y
Isovaleryl- dehydrogenase	NP_001054521.1	Mito	2.22±0.02	0.000218686	1.81±0.06	0.00545557	Amino acid metabolic process
Glutamate decarboxylase	NP_001051099.1	Chlo	2.07±0.12	0.011833	1.39±0.14	0.105801	Amino acid metabolic process
Enolase	NP_001056727.1	Cyto	3.40±0.12	0.00241866	2.88±0.22	0.0131559	Glycolysis	Y
Fructose-bisphosphate aldolase	NP_001055494.1	Cyto	2.80±0.28	0.0238641	2.31±0.19	0.0205729	Glycolysis	Y
Glyceraldehyde-3-phosphate dehydrogenase	NP_001047348.1	Cyto	2.87±0.03	0.000185799	2.23±0.50	0.131805	Glycolysis	Y
Glyceraldehyde-3-phosphate dehydrogenase	NP_001053139.1	Cyto	2.81±0.18	0.00913219	1.81±0.25	0.0805568	Glycolysis
Glyceraldehyde-3-phosphate dehydrogenase	NP_001060897.1	Cyto	2.71±0.15	0.0075982	2.13±0.10	0.00754868	Glycolysis	Y
2,3-Bisphosphoglycerate-independent phosphoglycerate mutase	NP_001055868.1	Cyto	2.28±0.13	0.00970134	1.68±0.04	0.00263103	Glycolysis
Pyruvate kinase	NP_001054265.1	Cyto	2.13±0.00	1.76052e-06	1.70±0.25	0.104303	Glycolysis
Triosephosphate isomerase	NP_001044768.1	Cyto	3.10±0.22	0.010805	1.90±0.52	0.227669	Glycolysis
Calmodulin	NP_001049948.1	Plas	2.26±0.11	0.00713443	1.92±0.03	0.000885553	Signal transduction
Calcium-dependent Protein kinase	NP_001056455.1	Plas	2.28±0.11	0.00734187	1.62±0.13	0.0385572	Signal transduction
gtp-binding Protein yptm2	NP_001042202.1	Cyto	2.02±0.06	0.00314742	1.48±0.13	0.0619874	Signal transduction
ras-related Protein rab11c	NP_001054408.1	Cyto	3.39±0.28	0.0135878	2.24±0.53	0.144259	Signal transduction	Y
Phosphoinositide-specific phospholipase c	NP_001060735.1	Plas	2.06±0.25	0.0499254	1.48±0.12	0.0551121	Signal transduction
Prenylated rab receptor 2	NP_001055824.1	E.R	2.02±0.08	0.00539748	1.57±0.01	0.000368329	Signal transduction
ran-binding Protein	NP_001055275.1	Extr	2.22±0.09	0.00584607	1.82±0.26	0.0838935	Regulation of GTPase
Band 7 family Protein	NP_001061036.1	Mito	2.19±0.19	0.0233911	1.81±0.39	0.169928	Regulation of cation conductance
F1F0-ATPase inhibitor Protein	NP_001062498.1	Mito	2.09±0.17	0.0231348	1.74±0.00	1.13671e-05	Regulation of ATPase
F1F0-ATPase inhibitor Protein	NP_001062499.2	Mito	2.51±0.26	0.0275249	1.89±0.28	0.0844041	Regulation of ATPase
F1F0-ATPase inhibitor Protein	NP_001063974.1	Mito	2.23±0.28	0.0490976	1.76±0.40	0.199585	Regulation of ATPase
E.R steroid binding Protein 1	NP_001064993.1	Mito	2.50±0.25	0.0265354	1.96±0.13	0.0179704	Negetive regulation of cell growth
14-3-3 Protein	NP_001053003.1	Nucl	2.33±0.01	8.1765e-05	1.69±0.01	0.000275662	Regulation of transcript
Antitermination NusB domain-containing Protein	NP_001050811.1	Chlo	2.81±0.37	0.0387783	2.53±0.14	0.00877608	Regulation of transcription, DNA-dependent	Y
Tubulin alpha-2 chain	NP_001067613.1	Cyto	2.55±0.30	0.0356635	1.58±0.06	0.0093724	Structural molecule activity
Tubulin beta-5 chain	NP_001046006.1	Cyto	4.06±0.25	0.00641336	2.18±0.39	0.0958847	Structural molecule activity	Y
snf1-related Protein kinase regulatory subunit gamma-1-like	NP_001052607.1	Cell wall	2.06±0.16	0.0222197	1.66±0.03	0.00180587	Phosphorylation
Cytosolic acetyl- carboxylase	NP_001064439.1	Cyto	2.02±0.18	0.0283779	1.85±0.38	0.152786	Fatty acid biosynthetic process
Putative lipase	NP_001056855.1	Cyto	2.24±0.02	0.000210651	1.50±0.20	0.127089	Lipid metabolic process
Cinnamyl alcohol dehydrogenase 1	NP_001064283.2	Cyto	2.46±0.27	0.0312679	1.99±0.07	0.00472258	Lignin biosynthesis
Glutathione S-transferase GSTU6	NP_001065136.1	Chlo	2.04±0.22	0.0429797	1.90±0.21	0.0507835	Glutathione metabolic process
pre-mRNA-splicing factor cwc24	NP_001043544.2	Mito	2.18±0.18	0.021774	1.93±0.20	0.0410137	Metabolic process
Os05g0565400 protein	NP_001056338.1	Chlo	3.97±0.30	0.00997389	3.52±0.31	0.0151382	Metabolic process	Y
Mitochondrial prohibitin complex Protein 2	NP_001051853.1	Mito	3.56±0.77	0.0788418	3.00±0.31	0.022827	Cell prolife	Y
Prohibitin- mitochondrial-like	NP_001053006.2	Mito	2.87±0.40	0.0420672	2.45±0.98	0.277806	Cell prolife	Y
Tricin synthase 1	NP_001062142.1	Nucl	2.07±0.34	0.0864004	1.16±0.32	0.671294	Methylation
rRNA methyltransferase ylbh-like	NP_001051193.1	Chlo	2.82±0.65	0.107043	5.42±0.03	5.74001e-05	Methylation	Y
Aconitate hydratase, Cytoic	NP_001048898.1	Mito	2.33±0.01	2.03204e-05	1.70±0.17	0.0528606	TCA
Succinyl-CoA ligase [ADP-forming] subunit beta	NP_001047463.1	Mito	2.22±0.07	0.00303479	1.90±0.08	0.00777462	TCA
Drought-induced S-like ribonuclease	NP_001063793.1	Cyto	9.49±2.21	0.061463	5.18±0.32	0.00586794	Aging	Y
Strictosidine synthase family Protein	NP_001051286.2	E.R	2.11±0.09	0.00614184	1.60±0.03	0.0026588	Alkaloid biosynthetic process
Cell division cycle Protein 48	NP_001048987.1	Cyto	2.03±0.03	0.00102292	1.82±0.06	0.00468559	Cell division
Pantothenate kinase-like	NP_001057524.1	Chlo	2.18±0.12	0.0100176	1.65±0.11	0.0277918	Coenzyme A biosynthetic pathway
Neutral ceramidase precursor	NP_001043618.1	Extr	2.21±0.24	0.0369313	1.71±0.11	0.0211715	Hydrolyase
RNA recognition motif family protein	NP_001066827.1	Mito	2.22±0.16	0.0175262	1.91±0.56	0.247901	Nucleoid acid binding
Putative nucleosome/chromatin assembly factor A	NP_001047218.1	Nucl	2.64±0.19	0.0136126	2.18±0.20	0.0266282	Nucleosome assembly	Y
rad23 Protein	NP_001061854.1	Nucl	2.16±0.38	0.0906866	1.76±0.14	0.0324778	Nucleotide-excision repair
Legumin-like Protein	NP_001054469.1	NA	2.69±0.01	2.53107e-05	2.07±0.01	8.76598e-05	Nutrient reservoir	Y
Transaldolase 2	NP_001045261.1	Chlo	2.02±0.19	0.0310502	1.72±0.28	0.123372	Pentose phosphate pathway
N-Carbamoylputrescine amidase	NP_001047033.1	Cyto	2.59±0.15	0.00840897	2.07±0.12	0.012887	Polyamine biosynthetic process	Y
Jasmonate-induced Protein	NP_001050311.2	Cyto	3.15±0.23	0.0114864	2.31±0.02	0.000199223	Ribosome-inactiviting
Apyrase	NP_001067813.1	E.R	2.48±0.16	0.0115494	1.51±0.02	0.00201975	Unknown
Os12g0563600 protein	NP_001067038.1	Cyto	2.76±0.40	0.0474649	1.28±0.28	0.426818	Unknown
Os01g0210600 protein	NP_001042369.1	Cyto	3.38±0.04	0.000275219	2.60±0.07	0.00204565	Unknown	Y
Protein tolb	NP_001060406.1	Cyto	3.00±0.33	0.0264669	2.16±0.26	0.0451212	Unknown	Y
Putative phosphate-induced protein 1	NP_001048170.1	Cyto	2.03±0.32	0.0851951	1.97±0.14	0.0204012	Unknown
Putative uncharacterized protein OSJNBb0061M13.13	NP_001055066.1	Cyto	2.16±0.13	0.0122244	1.46±0.12	0.0647093	Unknown
Ricin B-related lectin domain containing protein	NP_001049995.1	Cyto	2.21±0.15	0.0145342	1.70±0.42	0.236902	Unknown
Protein	NP_001054104.1	E.R	2.70±0.29	0.0277359	1.99±0.26	0.0618769	Unknown
Os06g0157800 Protein	NP_001056861.1	Mito	2.51±0.06	0.00176261	2.01±0.03	0.000747161	Unknown	Y
Uncharacterized conserved	NP_001064789.1	Mito	2.55±0.27	0.028711	1.55±0.09	0.0283836	Unknown
Os09g0484200 protein	NP_001063513.1	NA	3.02±0.08	0.00155377	1.49±0.16	0.0878011	Unknown
Auxin-repressed Protein-like Protein ARP1	NP_001068430.1	Nucl	4.43±0.52	0.0225267	2.71±0.46	0.0651377	Unknown	Y
Os03g0265900 Protein	NP_001049653.1	Nucl	2.02±0.15	0.0218024	1.80±0.00	3.56445e-06	Unknown
Ubx domain-containing Protein	NP_001054216.1	Nucl	2.33±0.04	0.000710087	1.93±0.07	0.00621876	Unknown
Ankyrin repeat domain-containing	NP_001063647.1	Chlo	2.07±0.11	0.0110756	1.67±0.21	0.0853409	Unknown
Early light-induced Protein	NP_001042574.1	Chlo	5.14±0.13	0.000924991	6.32±0.14	0.000653364	Unknown	Y
E1 protein and Def2/Der2 allergen family protein	NP_001058934.1	Vacu	2.51±0.14	0.00852023	1.83±0.15	0.0301031	Unknown
* represent the chloroplast-encoded protein
