# Supplementary material for: OsNOA1 functions in a threshold-dependent manner to regulate chloroplast proteins in rice at lower temperatures
Source: BMC Plant Biol. 2018 Mar 16;18:44. doi: 10.1186/s12870-018-1258-9 (PMC5857130; doi:10.1186/s12870-018-1258-9)
Supplement: Supplementary file 9 — Table S4. A comparison of proteomics data with previously published microarray data. Transcripts matched to down-regulated proteins in the silenced line at 22 °C were listed in this table (mentioned in Table S2). (XLS 86 kb) [file 12870_2018_1258_MOESM9_ESM.xls]

## Sheet: Table S4
Table S4. A comparison of proteomics data with previously published microarray data
Protein Name	Rice Accession	Protein Accession	Protein levels	Probe Set ID	RNAi-20 mRNA Signal	WT mRNA Signal	fold change	Target	Functional Groups	Significantly reduced in transcript levels
PSRP-3/Ycf65 family protein	Os04g0461100	NP_001052994.1	0.28±0.01	Os.7714.1.S1_at	4876.91	5163.06	-1.06	Chlo	Translation
30S Ribosomal protein S1 like	Os05g0535800	NP_001056159.1	0.49±0.03	OsAffx.15118.1.S1_at	427.6	459.54	-1.07	Chlo	Translation
30S Ribosomal protein S2 like	Os09g0279500	NP_001062760.1	0.44±0.03	Os.8938.1.S1_at	3706.59	3875.06	-1.05	Chlo	Translation
30S Ribosomal protein S1	Os03g0315800	NP_001049938.1	0.08±0.01	Os.5261.1.S1_a_at	3591.2	4547.38	-1.27	Chlo	Translation
30S Ribosomal protein S2*	OrsajCp018	NP_039376.1	0.15±0.00	OsAffx.8235.1.S1_x_at	1730.82	1468.2	1.18	Chlo	Translation
30S Ribosomal protein S3*	OrsajCp066	NP_039424.1	0.11±0.02	OsAffx.32195.1.S1_x_at	5095.97	5317.93	-1.04	Chlo	Translation
30S Ribosomal protein S4*	OrsajCp027	NP_039385.1	0.07±0.01	Os.46636.1.S1_x_at	42.44	48.7	-1.15	Chlo	Translation
30S Ribosomal protein S5	Os03g0452300	NP_001050474.1	0.14±0.01	Os.14870.1.S1_at	3576.34	3860.61	-1.08	Chlo	Translation
30S Ribosomal protein S6	Os03g0843400	NP_001051863.1	0.35±0.01	Os.26040.1.S1_at	4280.71	5001	-1.17	Chlo	Translation
30S Ribosomal protein S7*	OrsajCp076	NP_039433.1	0.07±0.00	OsAffx.32204.1.S1_x_at	9038.18	8566.94	1.06	Chlo	Translation
30S Ribosomal protein S8*	OrsajCp063	NP_039421.1	0.08±0.01	OsAffx.32335.1.S1_x_at	3709.28	3591.43	1.03	Chlo	Translation
30S Ribosomal protein S9	Os03g0769100	NP_001051394.1	0.15±0.01	Os.4177.1.S1_at	3986.74	3909.7	1.02	Chlo	Translation
30S Ribosomal protein S10	Os03g0196800	NP_001049266.1	0.36±0.01	Os.28094.1.S1_at	2562.35	2736.62	-1.07	Chlo	Translation
30S Ribosomal protein S12*	OrsajCp001	NP_039359.1	0.08±0.01	OsAffx.32268.1.S1_x_at	7442.82	7732.84	-1.04	Chlo	Translation
30S Ribosomal protein S13	Os03g0704000	NP_001051020.2	0.11±0.03	OsAffx.25646.1.S1_at	4570.24	4839.81	-1.06	Chlo	Translation
30S Ribosomal protein S14*	OrsajCp023	NP_039381.1	0.07±0.01	OsAffx.32212.1.S1_x_at	150.45	285.43	-1.9	Chlo	Translation
30S Ribosomal protein S15*	OrsajCp083	NP_039439.1	0.16±0.01	OsAffx.32220.1.A1_s_at	3636.47	4168.65	-1.15	Chlo	Translation
30S Ribosomal protein S18*	OrsajCp050	NP_039408.1	0.07±0.01	OsAffx.32312.1.S1_at	31.93	28.62	1.12	Chlo	Translation
30S Ribosomal protein S19*	OrsajCp112	NP_039466.2	0.19±0.06	OsAffx.32287.1.S1_x_at	10718.6	8472.49	1.27	Chlo	Translation
30S Ribosomal protein S20	Os01g0678600	NP_001043859.1	0.19±0.06	Os.4701.1.S1_at	5556.03	5615.06	-1.01	Chlo	Translation
30S Ribosomal protein S21	Os02g0189000	NP_001046138.1	0.15±0.02	Os.6830.1.S1_at	3256.24	3750.37	-1.15	Chlo	Translation
30S Ribosomal protein S31	Os05g0186000	NP_001054830.1	0.08±0.01	OsAffx.26384.8.S1_x_at	4439.75	4665.94	-1.05	Chlo	Translation
50S Ribosomal protein L1	Os05g0388500	NP_001055429.1	0.36±0.07	Os.12053.1.S1_at	4734.79	4672.25	1.01	Chlo	Translation
50S Ribosomal protein L2*	OrsajCp109	NP_039463.2	0.11±0.02	OsAffx.23039.1.S1_x_at	3346.45	2227.25	1.5	Chlo	Translation
50S Ribosomal protein L3	Os02g0137200	NP_001045828.1	0.18±0.06	Os.27375.1.A1_at	4892.09	5603.38	-1.15	Chlo	Translation
50S Ribosomal protein L4	Os03g0265400	NP_001049648.1	0.20±0.05	Os.9226.1.S1_a_at	2663.54	3483.79	-1.31	Chlo	Translation
50S Ribosomal protein L5	Os03g0125000	NP_001048814.1	0.32±0.04	Os.2243.2.S1_at	5431.34	5475.32	-1.01	Chlo	Translation
50S Ribosomal protein L6	Os03g0356300	NP_001050139.1	0.44±0.09	Os.7949.1.S1_at	4276.88	4847.82	-1.13	Chlo	Translation
50S Ribosomal protein L9	Os02g0822600	NP_001048561.2	0.22±0.06	Os.5401.1.S1_at	4492.96	5090.7	-1.13	Chlo	Translation
50S Ribosomal protein L10	Os03g0284400	NP_001049761.1	0.27±0.02	Os.2244.1.S1_s_at	870.05	1041.1	-1.2	Chlo	Translation
50S Ribosomal protein L11	Os03g0122200	NP_001048798.1	0.29±0.04	Os.1148.1.S1_at	4251.38	4588.98	-1.08	Chlo	Translation
50S Ribosomal protein L12	Os05g0568300	NP_001056357.1	0.26±0.01	OsAffx.4662.1.S1_at	3427.17	3938.44	-1.15	Chlo	Translation
50S Ribosomal protein L13	Os01g0749200	NP_001044246.1	0.34±0.02	Os.11152.1.S1_at	5259.03	5671.91	-1.08	Chlo	Translation
50S Ribosomal protein L14*	OrsajCp064	NP_039422.1	0.24±0.01	Os.26688.1.S2_s_at	7119.3	6487.13	1.1	Chlo	Translation
50S Ribosomal protein L15	Os03g0219900	NP_001049405.1	0.22±0.06	Os.27826.1.S1_at	4104.03	4148.7	-1.01	Chlo	Translation
50S Ribosomal protein L16*	OrsajCp065	NP_039423.1	0.16±0.01	OsAffx.32337.1.S1_x_at	7184.29	6061.98	1.19	Chlo	Translation
50S Ribosomal protein L17	Os03g0815400	NP_001051684.1	0.19±0.01	Os.7864.1.S1_at	4403.56	4553.5	-1.03	Chlo	Translation
50S Ribosomal protein L18	Os03g0828100	NP_001051775.1	0.36±0.03	Os.10156.1.S1_a_at	6026.49	6600.25	-1.1	Chlo	Translation
50S Ribosomal protein L19	Os02g0652600	NP_001173099.1	0.14±0.00	OsAffx.12479.1.S1_at	18.91	24.51	-1.3	Chlo	Translation
50S Ribosomal protein L20*	OrsajCp051	NP_039409.1	0.25±0.02	OsAffx.32313.1.S1_x_at	1375.55	951.58	1.45	Chlo	Translation
50S Ribosomal protein L21	Os02g0259600	NP_001046479.1	0.26±0.01	Os.20857.1.S1_at	4864.97	5347.73	-1.1	Chlo	Translation
50S Ribosomal protein L22*	OrsajCp067	NP_039425.1	0.13±0.02	OsAffx.32196.1.S1_x_at	8616.87	7736.64	1.11	Chlo	Translation
50S Ribosomal protein L23*	OrsajCp071	NP_039429.1	0.44±0.05	OsAffx.32200.1.S1_x_at	2790.84	1943.82	1.44	Chlo	Translation
50S Ribosomal protein L24	Os06g0683200	NP_001058387.1	0.20±0.01	Os.7589.1.S1_at	6707.54	7256.27	-1.08	Chlo	Translation
50S Ribosomal protein L27	Os01g0924000	NP_001045244.1	0.31±0.05	Os.4997.1.S1_s_at	2403.02	3096.25	-1.29	Chlo	Translation
50S Ribosomal protein L29	Os02g0754300	NP_001048153.1	0.27±0.10	Os.5206.1.S2_at	58.33	67.76	-1.16	Chlo	Translation
50S Ribosomal protein L33*	OrsajCp049	NP_039407.1	0.24±0.03	Os.48833.1.A1_s_at	52.95	46.49	1.14	Chlo	Translation
50S Ribosomal protein L35	Os06g0647100	NP_001058203.1	0.33±0.03	Os.12024.1.S1_at	5109.75	5566.6	-1.09	Chlo	Translation
Nitric oxide associated 1	Os02g0104700	NP_001045614.1	0.46±0.03	Os.27378.1.A1_at	341.64	759.11	-2.22	Chlo	Translation	Y
Elongation factor family protein	Os02g0285800	NP_001046573.1	0.48±0.03	Os.17566.1.S1_at	3139.55	5170.52	-1.65	Chlo	Translation elongation
High Chlorophyll fluorescence phenotype 173 protein	Os06g0704700	NP_001058511.1	0.38±0.03	Os.26393.1.S1_at	1465.63	2036.34	-1.39	Chlo	Translation initiation
Bundle sheath defective protein	Os06g0332800	NP_001057548.1	0.43±0.11	Os.8520.1.S1_at	3394.59	4008.06	-1.18	Chlo	Protein folding
Peptidyl-prolyl cis-trans isomerase	Os02g0751600	NP_001048136.1	0.27±0.06	Os.11397.1.S1_at	1198.89	1668.04	-1.39	Chlo	Protein folding
Peptidyl-prolyl cis-trans isomerase	Os07g0133700	NP_001058838.2	0.47±0.01	Os.11581.1.S1_at	587.91	1002.59	-1.71	Chlo	Protein folding
Peptidyl-prolyl cis-trans isomerase	Os07g0565600	NP_001060013.1	0.44±0.04	Os.44471.1.S1_a_at	1671.18	2227.73	-1.33	Chlo	Protein folding
Peptidyl-prolyl cis-trans isomerase	Os01g0111100	NP_001041801.2	0.34±0.01	Os.35815.1.S1_at	1782.74	2422.42	-1.36	Chlo	Protein folding
Peptidyl-prolyl cis-trans isomerase	Os06g0663800	NP_001058294.1	0.43±0.03	Os.47784.1.S1_at	1294.89	1704.02	-1.32	Chlo	Protein folding
Peptidyl-prolyl cis-trans isomerase	Os07g0188233	NP_001175087.1	0.36±0.02	Os.2370.2.S1_at	449.94	778.27	-1.73	Chlo	Protein folding
Peptidyl-prolyl cis-trans isomerase	Os02g0117600	NP_001045688.2	0.44±0.05	Os.2370.1.S1_at	125.72	314.68	-2.5	Chlo	Protein folding	Y
Os05g0110100 protein	Os05g0110100	NP_001054438.2	0.24±0.06	Os.50420.1.S1_s_at	5091.22	5984.85	-1.18	Chlo	Protein folding
Carboxyl-terminal-processing protease	Os02g0815700	NP_001173208.1	0.46±0.01	Os.9385.1.S1_at	220.49	475.44	-2.16	Chlo	Protein Proteolysis	Y
Nucleoid DNA-binding protein cnd41	Os06g0610800	NP_001058055.1	0.32±0.03	Os.6790.1.S1_at	321.59	1075.57	-3.34	Chlo	Protein Proteolysis	Y
Protease do-like 8	Os04g0459900	NP_001173969.1	0.49±0.02	Os.17129.1.S1_at	847.26	1254.05	-1.48	Chlo	Protein Proteolysis
ATP-dependent Clp protease proteolytic subunit*	OrsajCp052	NP_039410.1	0.36±0.01	OsAffx.32314.1.S1_at	1734.92	2200.48	-1.27	Chlo	Chloroplastic Clp protease
ATP-dependent Clp protease proteolytic subunit	Os01g0271400	NP_001042707.1	0.44±0.01	OsAffx.23276.1.S1_at	36.34	41.62	-1.15	Chlo	Chloroplastic Clp protease
ATP-dependent Clp protease proteolytic subunit	Os05g0592100	NP_001056493.1	0.41±0.01	Os.12065.1.S1_at	2775.88	3246.89	-1.17	Chlo	Chloroplastic Clp protease
ATP-dependent Clp protease proteolytic subunit	Os06g0136800	NP_001056729.1	0.37±0.01	Os.14723.1.S1_at	2786.89	2928.14	-1.05	Chlo	Chloroplastic Clp protease
16s rRNA-processing protein	Os05g0566300	NP_001056341.1	0.45±0.17	Os.53738.1.S1_at	424.48	293.38	1.45	Chlo	rRNA processing
mRNA binding protein precursor	Os07g0212200	NP_001059177.1	0.40±0.03	Os.8521.2.S1_x_at	857.95	1871.86	-2.18	Chlo	rRNA processing	Y
DNA-directed RNA polymerase subunit beta*	OrsajCp017	NP_039375.1	0.28±0.05	Os.26588.1.S1_x_at	5157.89	4185.17	1.23	Chlo	Transcription
Plastid transcriptionally active protein 16	Os05g0291700	NP_001055100.1	0.21±0.03	Os.10522.2.S1_at	488.51	1631.37	-3.34	Chlo	Transcription	Y
PPR-containing protein Chloroplastic like	Os10g0181200	NP_001064251.1	0.33±0.03	Os.19627.1.S1_a_at	2125.68	3598.17	-1.69	Chlo	mRNA Stabilization
RNA binding protein	Os12g0420200	NP_001066657.1	0.35±0.06	Os.46071.1.S1_x_at	2775	5519.08	-1.99	Chlo	RNA binding	Y
NAD(P)H-quinone oxidoreductase subunit H*	OrsajCp094	NP_039450.1	0.19±0.05	OsAffx.32241.1.S1_x_at	85.19	116.76	-1.37	Chlo	Redox
NAD(P)H-quinone oxidoreductase subunit I*	OrsajCp092	NP_039448.1	0.25±0.02	OsAffx.32239.1.S1_at	31.03	22.88	1.36	Chlo	Redox
NAD(P)H-quinone oxidoreductase subunit M precursor	Os04g0539000	NP_001053435.1	0.36±0.03	Os.47301.1.A1_at	1009.94	1947.26	-1.93	Chlo	Redox
NADH dependent flow 6 protein	Os02g0744000	NP_001048099.1	0.22±0.02	Os.32449.1.S1_at	1985.16	2661.6	-1.34	Chlo	Redox
NADH-quinone oxidoreductase subunit	Os01g0959900	NP_001045462.1	0.34±0.01	Os.15864.1.S1_s_at	1889.2	2767.03	-1.46	Chlo	Redox
Quinone oxidoreductase-like protein Chloroplastic-like	Os08g0379400	NP_001061691.1	0.38±0.04	Os.14369.2.S1_at	1196.74	3155.56	-2.64	Chlo	Redox	Y
Class III peroxidase	Os03g0339300	NP_001050059.1	0.26±0.09	Os.11561.2.S1_a_at	467.11	1607.65	-3.44	Chlo	Redox	Y
Class III peroxidase 29	Os02g0240300	NP_001046401.1	0.31±0.01	Os.15355.1.S1_x_at	1645.43	3141.75	-1.91	Chlo	Redox
Glycine dehydrogenase	Os06g0611900	NP_001058062.1	0.47±0.05	Os.56587.1.S1_at	24.86	22.81	1.09	Chlo	Redox
Hydroperoxide lyase	Os02g0110200	NP_001045648.1	0.37±0.00	Os.53784.1.S1_at	401.31	1409.19	-3.51	Chlo	Redox	Y
Putative L-ascorbate peroxidase	Os08g0522400	NP_001062280.1	0.37±0.06	Os.17125.1.S1_at	356.31	483.45	-1.36	Chlo	Redox
Peroxiredoxin-2E-2 precursor	Os02g0192700	NP_001046165.1	0.47±0.05	Os.4251.1.S1_at	1343.93	3019.41	-2.25	Chlo	Redox	Y
Probable 5'-adenylylsulfate reductase 1 precursor	Os07g0509800	NP_001059750.1	0.27±0.05	Os.12165.1.S1_at	259.17	2214.15	-8.54	Chlo	Redox	Y
Thioredoxin M5 precursor	Os12g0188700	NP_001176826.1	0.44±0.01	Os.38257.1.S1_x_at	2820.55	4178.73	-1.48	Chlo	Redox
Thioredoxin X precursor	Os04g0676100	NP_001054253.1	0.45±0.05	OsAffx.14459.1.S1_at	924.48	1487.09	-1.61	Chlo	Redox
Thioredoxin-like protein CDSP32 precursor	Os07g0476900	NP_001059627.1	0.36±0.02	Os.52278.1.S1_s_at	798.14	2138.97	-2.68	Chlo	Redox	Y
Os04g0602100 protein	Os04g0602100	NP_001053769.1	0.39±0.00	Os.17232.1.S1_at	1391.9	3126.48	-2.25	Chlo	Redox	Y
Class III peroxidase 113	Os07g0677400	NP_001060630.1	0.33±0.03	Os.11770.1.S1_at	104.42	368.37	-3.53	Chlo	Redox	Y
Hypothetical protein OsI_13391	Os03g0731100	NP_001051164.1	0.33±0.01	Os.8553.1.S1_at	868.25	1113.89	-1.28	Chlo	PSI
Photosystem I iron-sulfur center*	OrsajCp089	NP_039445.1	0.08±0.03	OsAffx.1590.1.S1_x_at	194.51	187.3	1.04	Chlo	PSI
Photosystem I light harvesting complex protein 5	Os02g0764500	NP_001048216.1	0.26±0.00	Os.8514.1.S1_at	1954.63	4140.93	-2.12	Chlo	PSI	Y
Photosystem I P700 Chlorophyll a apoprotein A2*	OrsajCp024	NP_039382.1	0.08±0.03	OsAffx.32213.1.S1_s_at	1875.38	2657.11	-1.42	Chlo	PSI
Photosystem I reaction center subunit III	Os03g0778100	NP_001051444.2	0.10±0.01	Os.12283.1.S1_at	7242.47	9127.73	-1.26	Chlo	PSI
Photosystem I reaction center subunit II-like protein	Os08g0560900	NP_001062511.1	0.17±0.02	Os.7974.1.S1_at	6617.25	8693.66	-1.31	Chlo	PSI
Photosystem I reaction center subunit N	Os12g0189400	NP_001066334.1	0.19±0.06	Os.12313.1.S1_at	6110.13	7914.33	-1.3	Chlo	PSI
Photosystem I reaction center subunit V	Os09g0481200	NP_001063493.1	0.07±0.01	Os.12127.1.S1_at	1881.98	3335.74	-1.77	Chlo	PSI
Photosystem I reaction center subunit VI precursor	Os05g0560000	NP_001056304.1	0.13±0.00	Os.10136.1.S1_at	4930.47	7411.8	-1.5	Chlo	PSI
Photosystem I reaction center subunit XI	Os12g0420400	NP_001066659.1	0.09±0.01	Os.47679.1.S1_at	983.49	2588.27	-2.63	Chlo	PSI	Y
Oxygen-evolving enhancer protein 3- Chloroplastic-like	Os04g0523000	NP_001053343.2	0.41±0.08	NA				Chlo	PSII
Oxygen-evolving enhancer protein 3 precursor	Os07g0544800	NP_001059911.1	0.18±0.02	Os.11078.1.S1_a_at	7122.17	9101.53	-1.28	Chlo	PSII
Oxygen-evolving enhancer protein 3-1	Os07g0105600	NP_001058698.1	0.37±0.10	Os.27830.1.S1_at	1888.13	1812.45	1.04	Chlo	PSII
Photosystem Q(B) protein 2*	OrsajCp002	NP_039360.1	0.12±0.01	Os.46404.1.S1_x_at	345.71	995.87	-2.88	Chlo	PSII	Y
Photosystem II 23 kd protein	Os07g0141400	NP_001058863.1	0.28±0.01	Os.12627.1.S1_at	6145.96	8557.4	-1.39	Chlo	PSII
Photosystem II 33kd Oxygen evolving protein	Os01g0501800	NP_001043134.1	0.33±0.05	Os.28438.4.S1_x_at	2775.51	4286.6	-1.54	Chlo	PSII
Photosystem II 10 kd polypeptide	Os08g0200300	NP_001061210.1	0.05±0.00	Os.7962.1.S1_a_at	9386.74	11178.3	-1.19	Chlo	PSII
Photosystem II 11 kd protein	Os03g0333400	NP_001050024.1	0.39±0.01	Os.20465.1.S1_at	2383.09	4076.58	-1.71	Chlo	PSII
Photosystem II 22 kd protein	Os01g0869800	NP_001044929.1	0.27±0.00	Os.10671.1.S1_at	2874.13	5346.62	-1.86	Chlo	PSII
Photosystem II CP43 Chlorophyll apoprotein precursor*	OrsajCp009	NP_039367.1	0.09±0.02	OsAffx.30473.2.S1_x_at	3177.62	6255.18	-1.97	Chlo	PSII	Y
Photosystem II CP47 Chlorophyll apoprotein*	OrsajCp053	NP_039411.1	0.12±0.01	Os.26592.3.S1_x_at	408.8	1219.33	-2.98	Chlo	PSII	Y
Photosystem II D2 protein*	OrsajCp008	NP_039366.1	0.22±0.01	OsAffx.30473.1.S1_x_at	678.04	2832.58	-4.18	Chlo	PSII	Y
Photosystem II Oxygen-evolving enhancer protein	Os02g0578400	NP_001047226.1	0.18±0.04	OsAffx.12379.1.S1_at	1102.69	1438.38	-1.3	Chlo	PSII
Photosystem II reaction center subunit T	Os02g0581100	NP_001047242.1	0.26±0.01	OsAffx.12382.1.S1_at	4930.88	6765.41	-1.37	Chlo	PSII
Photosystem II reaction center family protein	Os03g0279950	NP_001173365.1	0.37±0.03	NA				Chlo	PSII
Calvin cycle protein cp12	Os01g0303000	NP_001042830.1	0.47±0.14	Os.7872.1.S1_at	4158.24	5077.05	-1.22	Chlo	Calvin Cycle
Fructose-bisphosphate aldolase	Os06g0608700	NP_001058042.1	0.47±0.05	Os.46386.1.S1_at	3735.38	6564.61	-1.76	Chlo	Calvin Cycle
Fructose-bisphosphate aldolase precursor	Os11g0171300	NP_001065862.1	0.42±0.04	Os.7988.1.S1_s_at	5395.66	8247.31	-1.53	Chlo	Calvin Cycle
Glyceraldehyde-3-phosphate dehydrogenase	Os03g0129300	NP_001048847.1	0.44±0.07	Os.4329.1.S1_at	6691.24	8198.83	-1.23	Chlo	Calvin Cycle
Glyceraldehyde-3-phosphate dehydrogenase	Os04g0459500	NP_001052984.1	0.25±0.04	Os.28203.1.S1_a_at	5630.41	8225.2	-1.46	Chlo	Calvin Cycle
Phosphoglycerate kinase	Os01g0800266	NP_001172606.1	0.32±0.02	NA				Chlo	Calvin Cycle
Phosphoribulokinase	Os02g0698000	NP_001047825.1	0.30±0.05	Os.46383.2.A1_s_at	5591.43	8455.17	-1.51	Chlo	Calvin Cycle
Putative phosphoglycerate kinase	Os05g0496200	NP_001055937.1	0.33±0.06	Os.9261.1.A1_at	7233.84	9508.93	-1.31	Chlo	Calvin Cycle
Ribulose bisphosphate Carboxylase/Oxygenase large chain precursor*	OrsajCp033	NP_039391.1	0.04±0.01	OsAffx.26050.37.S1_s_at	5200.35	9563.03	-1.84	Chlo	Calvin Cycle
Ribulose bisphosphate Carboxylase/Oxygenase small subunit	Os12g0291400	NP_001066606.1	0.19±0.01	Os.40411.1.A1_x_at	15.77	22.97	-1.46	Chlo	Calvin Cycle
Ribulose bisphosphate Carboxylase/Oxygenase activase	Os11g0707100	NP_001068556.1	0.17±0.07	OsAffx.19434.1.S1_at	37.32	53.65	-1.44	Chlo	Calvin Cycle
Ribulose bisphosphate Carboxylase/Oxygenase activase	Os04g0658300	NP_001054128.1	0.45±0.07	Os.52480.1.S1_at	396.32	835.4	-2.11	Chlo	Calvin Cycle	Y
Ribulose bisphosphate Carboxylase/Oxygenase activase	Os11g0707000	NP_001068555.2	0.26±0.03	Os.11573.2.A1_a_at	7447.29	10343.8	-1.39	Chlo	Calvin Cycle
Transketolase 1	Os06g0133800	NP_001056711.1	0.50±0.05	Os.609.1.S2_a_at	6220.72	8218.29	-1.32	Chlo	Calvin Cycle
Light-harvesting complex I protein Lhca1	Os06g0320500	NP_001057513.1	0.34±0.02	Os.12713.1.S1_at	6654.61	8444.94	-1.27	Chlo	LHCI
Light-harvesting complex I protein Lhca2	Os07g0577600	NP_001060090.1	0.42±0.27	Os.37713.1.S1_at	252.22	597.38	-2.37	Chlo	LHCI	Y
Light-harvesting complex I protein Lhca3	Os02g0197600	NP_001046200.2	0.21±0.00	Os.28403.1.S1_a_at	8071.29	9747.56	-1.21	Chlo	LHCI
Light-harvesting complex I protein Lhca4	Os08g0435900	NP_001061884.1	0.31±0.04	Os.7890.1.S1_a_at	5650.49	7359.47	-1.3	Chlo	LHCI
Light-harvesting complex I protein Lhca5	Os07g0562700	NP_001059991.1	0.18±0.03	Os.28216.2.S1_a_at	7062.61	10384.4	-1.47	Chlo	LHCI
Light-harvesting complex II protein Lhcb2	Os03g0592500	NP_001050586.1	0.15±0.01	Os.12296.1.S1_at	9506.12	11194.5	-1.18	Chlo	LHCII
Light-harvesting complex II protein Lhcb4	Os07g0558400	NP_001059975.1	0.15±0.02	Os.12624.1.S1_s_at	6448.58	8410.58	-1.3	Chlo	LHCII
Light-harvesting complex II protein Lhcb5	Os11g0242800	NP_001067593.1	0.37±0.01	OsAffx.18836.1.S1_at	142.98	357.5	-2.5	Chlo	LHCII	Y
Light-harvesting complex II protein Lhcb6	Os04g0457000	NP_001052969.1	0.16±0.01	Os.27609.1.A1_x_at	72.57	235.83	-3.25	Chlo	LHCII	Y
ATP synthase CF(0) sector subunit B like	Os04g0235600	NP_001052295.1	0.06±0.02	Os.26770.2.S1_x_at	5038.09	5838	-1.16	Chlo	Atp synthase
ATP synthase CF(0) sector subunit C*	OrsajCp020	NP_039378.1	0.04±0.01	OsAffx.32209.1.S1_x_at	9159.11	9748.9	-1.06	Chlo	Atp synthase
ATP synthase CF(0) sector subunit B	Os03g0278900	NP_001049730.1	0.10±0.01	Os.5694.1.S1_at	5994.54	7733.93	-1.29	Chlo	Atp synthase
Atp synthase C(F1) subunit alpha*	OrsajCp022	NP_039380.1	0.07±0.00	OsAffx.30475.3.S1_s_at	30.31	30.13	1.01	Chlo	Atp synthase
Atp synthase C(F1) subunit beta*	OrsajCp032	NP_039390.1	0.06±0.01	OsAffx.30475.5.S1_x_at	469.12	1311.66	-2.8	Chlo	Atp synthase	Y
Atp synthase C(F1) subunit gamma	Os07g0513000	NP_001059768.1	0.15±0.02	Os.12371.1.S2_at	2145.15	3962.04	-1.85	Chlo	Atp synthase
Atp synthase (CF1) subunit delta	Os02g0750100	NP_001048130.1	0.29±0.01	Os.15071.2.S1_s_at	2401.05	4056.08	-1.69	Chlo	Atp synthase
Atp synthase (CF1) subunit epsilon *	OrsajCp031	NP_039389.1	0.11±0.02	OsAffx.30475.9.S1_s_at	559.55	1432.41	-2.56	Chlo	Atp synthase	Y
2Fe-2S iron-sulfur cluster protein-like	Os07g0489800	NP_001059669.1	0.48±0.06	Os.52588.1.S1_at	1434.58	1917.26	-1.34	Chlo	Electron transport chain
Ferredoxin family protein	Os03g0659200	NP_001050817.1	0.49±0.02	Os.26499.1.S1_at	2212.3	2173.44	1.02	Chlo	Electron transport chain
Ferredoxin family protein	Os03g0685000	NP_001050923.1	0.40±0.01	Os.50976.1.S1_at	2184.1	2868.53	-1.31	Chlo	Electron transport chain
Ferredoxin-thioredoxin variable chain	Os02g0638300	NP_001047533.1	0.50±0.03	Os.27686.1.S1_at	1631.21	3070.21	-1.88	Chlo	Electron transport chain
Hydroxyproline-rich glycoprotein-like	Os02g0257300	NP_001046473.1	0.34±0.01	Os.16733.1.S1_at	3188.48	5099.47	-1.6	Chlo	Electron transport chain
Putative ferredoxin-NADP(H) oxidoreductase	Os02g0103800	NP_001045608.1	0.26±0.04	Os.15243.1.S1_a_at	651.01	2579.98	-3.96	Chlo	Electron transport chain	Y
Chloroplast cytochrome f*	OrsajCp041	NP_039399.1	0.12±0.02	Os.29056.1.S1_s_at	141.06	175.25	-1.24	Chlo	Electron transport chain
Cytochrome b559 subunit alpha*	OrsajCp045	NP_039403.1	0.06±0.01	OsAffx.32264.1.S1_x_at	108.21	143.86	-1.33	Chlo	Electron transport chain
Cytochrome b6*	OrsajCp057	NP_039415.1	0.06±0.00	OsAffx.32329.1.S1_x_at	101.18	221.92	-2.19	Chlo	Electron transport chain	Y
Cytochrome b6-f complex iron-sulfur subunit	Os07g0556200	NP_001059962.1	0.15±0.01	Os.2248.1.S1_at	4971.3	6666.49	-1.34	Chlo	Electron transport chain
Plastocyanin precursor	Os06g0101600	NP_001056530.1	0.32±0.07	Os.7915.1.S1_a_at	8742.59	9661.89	-1.11	Chlo	Electron transport chain
Serine threonine-protein kinase Chloroplastic	Os05g0549100	NP_001056233.1	0.46±0.05	Os.38365.1.S1_a_at	2336.25	3373.45	-1.44	Chlo	Photosynthesis
Thylakoid lumen protein, chloroplast-like	Os08g0512500	NP_001062219.1	0.24±0.04	Os.11578.1.S1_at	1209.34	2023.71	-1.67	Chlo	Photosynthesis
Thylakoid lumenal 21.5 kDa protein, chloroplast, putative, expressed	Os12g0564400	NP_001067041.1	0.36±0.02	Os.26814.1.S1_x_at	96.28	121.6	-1.26	Chlo	Photosynthesis
Thylakoid lumen protein	Os01g0617900	NP_001043586.2	0.34±0.06	Os.1500.2.S1_x_at	2598.05	2422.7	1.07	Chlo	Photosynthesis
Isoflavone reductase, putative, expressed	Os03g0351200	NP_001050115.1	0.38±0.04	Os.17351.1.A1_at	1057.91	1617.85	-1.53	Chlo	Photosynthesis
Thylakoid lumenal 20 kDa protein-like	Os01g0805300	NP_001044559.1	0.45±0.04	Os.32482.2.S1_x_at	943.5	1544.49	-1.64	Chlo	Photosynthesis
Thylakoid lumenal 19 kda protein	Os08g0504500	NP_001062179.1	0.32±0.01	Os.47358.1.A1_at	754.41	1337.51	-1.77	Chlo	Photosynthesis
Pyruvate, phosphate dikinase 1 precursor	Os05g0405000	NP_001055507.1	0.44±0.02	Os.7144.2.S1_a_at	1250.41	2852.41	-2.28	Chlo	Photosynthesis	Y
Phosphoenolpyruvate Carboxylase	Os01g0208700	NP_001042358.1	0.26±0.03	Os.27513.1.A1_a_at	137.36	379.31	-2.76	Chlo	Photosynthesis	Y
Glycine dehydrogenase P protein	Os01g0711400	NP_001044046.1	0.36±0.01	Os.26642.1.S1_a_at	3203.84	5655.63	-1.77	Chlo	Photorespiration
Glutamine synthetase precursor	Os04g0659100	NP_001054133.1	0.42±0.01	Os.7879.2.S1_at	345.97	664.47	-1.92	Chlo	Photorespiration
Ferredoxin-dependent glutamate synthase precursor	Os07g0658400	NP_001060520.1	0.49±0.02	Os.7907.2.S1_x_at	2139.31	4916.23	-2.3	Chlo	Photorespiration	Y
Chlororespiratory reduction 7	Os01g0763650	NP_001172577.1	0.38±0.01	Os.11990.1.S1_a_at	934.42	1031.52	-1.1	Chlo	Photorespiration
Malate dehydrogenase	Os03g0773800	NP_001051419.1	0.34±0.03	Os.26206.1.S1_at	2539.3	4650.51	-1.83	Chlo	TCA cycle
Malate dehydrogenase	Os07g0630800	NP_001060357.1	0.46±0.06	Os.17814.2.S1_x_at	331.07	752.27	-2.27	Chlo	TCA cycle	Y
Carbonic anhydrase	Os01g0639900	NP_001043676.1	0.16±0.02	Os.2329.1.S1_a_at	4953.86	8380.8	-1.69	Chlo	TCA cycle
Os02g0280500 protein	Os02g0280500	NP_001046557.1	0.33±0.02	Os.17563.1.S1_at	900	1726.04	-1.92	Chlo	Carbohydrate metabolic process
Phosphoglucomutase phosphomannomutase family protein	Os06g0476200	NP_001057639.1	0.41±0.01	Os.17494.2.S1_at	82.81	314.03	-3.79	Chlo	Carbohydrate metabolic process	Y
Similar to Sedoheptulose-1,7-bisphosphatase	Os04g0234600	NP_001052293.1	0.35±0.08	Os.48773.1.A1_at	106.32	189.85	-1.79	Chlo	Carbohydrate metabolic process
Granule binding starch synthase II	Os07g0412100	NP_001059450.1	0.28±0.04	Os.9212.1.S1_at	480.89	2626.66	-5.46	Chlo	Carbohydrate metabolic process	Y
Os07g0243150 protein	Os07g0243150	NP_001175115.1	0.05±0.02	NA				Chlo	Carbohydrate metabolic process
d-alanine-d-alanine ligase protein	Os07g0691200	NP_001060716.1	0.19±0.03	Os.15204.2.S1_x_at	407.06	2229.42	-5.48	Chlo	Carbohydrate metabolic process	Y
Ferredoxin--nitrite reductase	Os01g0357100	NP_001043008.1	0.47±0.01	Os.142.2.A1_a_at	3458.35	4109.8	-1.19	Chlo	Nitrogen Cycle
Nitrate reductase1	Os08g0468100	NP_001062006.1	0.43±0.02	Os.4717.1.S1_at	1553.99	3154.14	-2.03	Chlo	Nitrogen Cycle	Y
LipOxygenase Chloroplastic-like	Os02g0194700	NP_001046180.1	0.10±0.01	Os.15829.1.S1_at	67.76	559.86	-8.26	Chlo	Fatty acid metabolism	Y
Thiamine biosynthetic enzyme	Os07g0529600	NP_001059841.1	0.44±0.03	Os.12767.1.S1_a_at	7453.46	6487	1.15	Chlo	Thiamin biosynthetic
D-xylose-proton symporter-like Chloroplastic-like	Os03g0823200	NP_001173691.1	0.42±0.04	Os.6533.1.S1_at	17.94	21.64	-1.21	Chlo	Transport
2-oxoglutarate/malate translocator	Os12g0515400	NP_001066885.1	0.31±0.03	Os.11364.1.S1_at	492.36	1911.51	-3.88	Chlo	Transport	Y
Probable aquaporin PIP2-7	Os09g0541000	NP_001063812.1	0.37±0.09	Os.14256.1.S1_a_at	1178.55	4946.93	-4.2	Chlo	Transport	Y
Heavy metal transport protein	Os05g0337400	NP_001055238.2	0.26±0.00	Os.8457.1.S1_at	2777.95	4016.57	-1.45	Chlo	Transport
Probable acetyltransferase NSI	Os05g0481000	NP_001055858.2	0.41±0.05	Os.7020.2.S1_at	65.91	88.24	-1.34	Chlo	Transferase
Quercetin 3-o-glucoside-6 -o-malonyltransferase	Os04g0606000	NP_001053798.1	0.33±0.01	Os.53597.1.S1_at	169.16	239.34	-1.41	Chlo	Transferase
Flavonoid glucosyl-transferase	Os02g0206700	NP_001046253.1	0.37±0.06	OsAffx.11989.2.S1_s_at	289.29	271.54	1.07	Chlo	Flavonoid biosynthesis
Putative arbutin synthase	Os01g0734600	NP_001044166.1	0.31±0.03	Os.32721.1.S1_at	274.07	767.41	-2.8	Chlo	Glycosyltransferases	Y
Putative PrMC3	Os09g0460300	NP_001063388.1	0.37±0.06	Os.52987.1.S1_at	110.97	433.88	-3.91	Chlo	Hydrolyase	Y
Putative CfxY protein	Os08g0485900	NP_001062091.1	0.37±0.05	Os.56997.1.S1_at	767.23	1799.04	-2.34	Chlo	Hydrolyase	Y
Alpha beta-hydrolase Domain-containing protein	Os04g0644600	NP_001054059.1	0.46±0.04	Os.12025.1.S1_a_at	637.67	1357.6	-2.13	Chlo	Lipid metabolism	Y
Lipase, class 3 family protein	Os04g0509100	NP_001053276.1	0.43±0.01	OsAffx.26669.1.S1_at	276.04	359.46	-1.3	Chlo	Lipid metabolism
HAD-superfamily hydrolase, subfamily IA, variant 3 protein	Os03g0565200	NP_001050499.1	0.30±0.04	Os.6292.1.S1_at	2067.96	5107.66	-2.47	Chlo	Phosphoryl transfer	Y
GTP pyrophosphokinase	Os05g0161500	NP_001054726.1	0.48±0.04	Os.16903.1.A1_at	1265.2	2517.96	-1.99	Chlo	Phosphorylation	Y
PFKB-like carbohydrate kinase family protein	Os08g0566400	NP_001062541.1	0.45±0.02	Os.7146.1.S1_at	1203.73	1875.57	-1.56	Chlo	Phosphorylation
Probable protein phosphatase 2C	Os01g0164600	NP_001042103.1	0.50±0.03	Os.5408.1.S1_at	1211.42	1747.6	-1.44	Chlo	Phosphorylation
Extracellular calcium sensing receptor	Os02g0729400	NP_001048006.1	0.35±0.02	Os.7676.1.S1_at	2766.56	4971.67	-1.8	Chlo	Regulation of stomatal closure
Shoot1 protein	Os07g0171100	NP_001058994.1	0.48±0.02	Os.2422.1.S1_a_at	1981.19	4293.29	-2.17	Chlo	Response to wounding	Y
Senescence-associated protein din1	Os09g0530000	NP_001063746.1	0.44±0.07	OsAffx.18004.1.S1_x_at	1899.77	4172.14	-2.2	Chlo	Aging	Y
MurD	Os10g0548900	NP_001065308.1	0.45±0.02	Os.3278.1.S1_at	515.75	461.26	1.12	Chlo	Peptidoglycan biosynthesis
Methylthioribulose-1-phosphate dehydratase enolase-phosphatase	Os01g0101200	NP_001041741.1	0.43±0.01	Os.13225.1.S1_a_at	901.53	1995.99	-2.21	Chlo	L-methionine salvage、	Y
CBS Domain containing protein-like	Os09g0115500	NP_001062584.1	0.36±0.01	Os.11629.1.S1_at	806.78	1802.8	-2.23	Chlo	Unknown	Y
Chaperonin-like protein	Os03g0807900	NP_001051646.1	0.29±0.04	Os.10146.1.S1_at	973.7	2328.4	-2.39	Chlo	Unknown	Y
Chloroplast inner envelope protein	Os10g0492300	NP_001064931.1	0.21±0.04	Os.7861.2.S1_s_at	2285.85	6564.79	-2.87	Chlo	Unknown	Y
Cyanobacteria-specific protein-like	Os01g0338600	NP_001042944.1	0.37±0.04	Os.19014.1.S1_at	797.21	1588.67	-1.99	Chlo	Unknown	Y
Nucleic acid-binding protein	Os09g0565200	NP_001063946.1	0.42±0.02	Os.47913.1.A1_at	1418.4	3127.98	-2.21	Chlo	Unknown	Y
Os02g0129300 protein (Fragment)	Os02g0129300	NP_001045776.1	0.45±0.01	Os.14493.1.S1_at	619.86	1307.31	-2.11	Chlo	Unknown	Y
Os02g0815300 protein	Os02g0815300	NP_001048501.1	0.14±0.01	Os.51208.1.S1_s_at	1663.38	3606.6	-2.17	Chlo	Unknown	Y
Os09g0517000 protein	Os09g0517000	NP_001063677.1	0.31±0.01	Os.8469.1.S1_at	3210	5132.4	-1.6	Chlo	Unknown
Os09g0531100 protein	Os09g0531100	NP_001063753.1	0.47±0.02	Os.57099.1.S1_at	1198.48	2031.53	-1.7	Chlo	Unknown
Os12g0575000 protein	Os12g0575000	NP_001067105.1	0.19±0.00	Os.5518.1.S1_at	2997.24	4341.93	-1.45	Chlo	Unknown
Os01g0676200 protein	Os01g0676200	NP_001043849.1	0.37±0.03	Os.6981.1.S1_at	769.16	799.62	-1.04	Chlo	Unknown
Os02g0677600 protein	Os02g0677600	NP_001047728.1	0.48±0.01	Os.35302.1.S1_at	221.72	387.28	-1.75	Chlo	Unknown
Os03g0293100 protein	Os03g0293100	NP_001049809.1	0.37±0.08	Os.11927.1.S1_x_at	3492.9	3921.61	-1.12	Chlo	Unknown
Os06g0638200 protein	Os06g0638200	NP_001058151.1	0.47±0.10	Os.50917.1.S1_at	1580.07	2788.79	-1.76	Chlo	Unknown
Os07g0196200 protein	Os07g0196200	NP_001059119.1	0.31±0.01	Os.53087.1.S1_at	497.76	660.99	-1.33	Chlo	Unknown
Os08g0162600 protein	Os08g0162600	NP_001061060.1	0.40±0.09	Os.8000.1.S1_at	2015.2	3424.91	-1.7	Chlo	Unknown
Os08g0266300 protein	Os08g0266300	NP_001061403.2	0.45±0.09	OsAffx.17026.1.S1_at	391.3	853.58	-2.18	Chlo	Unknown	Y
Pathogenesis-related protein 5	Os12g0569500	NP_001067074.1	0.15±0.02	Os.17108.1.S1_at	90.72	2216.99	-24.44	Chlo	Unknown	Y
Thylakoid lumenal 16.5kda protein	Os06g0705100	NP_001058514.1	0.49±0.03	Os.22683.1.S1_at	3131.56	5038.35	-1.61	Chlo	Unknown
Thylakoid lumenal 17.4kda Chloroplast	Os10g0502000	NP_001064989.1	0.45±0.03	Os.16692.1.S1_x_at	2516.23	3752.89	-1.49	Chlo	Unknown
Thylakoid membrane phosphoprotein 14 Chloroplastic-like	Os01g0761000	NP_001044320.2	0.41±0.00	Os.9814.1.S1_at	2375.23	3983.36	-1.68	Chlo	Unknown
Tir-nbs-lrr resistance protein	Os07g0164200	NP_001058958.1	0.49±0.01	Os.28059.5.A1_x_at	857.4	1290.65	-1.51	Chlo	Unknown
One helix protein	Os05g0292800	NP_001055104.1	0.48±0.06	Os.25561.1.S1_at	1920.32	2758.57	-1.44	Chlo	Unknown
3 -Bisphosphate nucleotidase	Os07g0558300	NP_001059974.1	0.38±0.04	Os.27580.1.S1_at	168.7	1388.7	-8.23	Chlo	Unknown	Y
Hydroxypyruvate reductase	Os02g0101500	NP_001045589.1	0.48±0.06	Os.7218.1.S2_at	174.92	952.16	-5.44	Pero	Photorespiration	Y
Alanine-2-oxoglutarate aminotransferase 2	Os07g0108300	NP_001058716.1	0.40±0.10	Os.11824.1.S1_a_at	1816.45	3688.15	-2.03	Pero	Photorespiration	Y
Peroxisomal (S)-2-hydroxy-acid oxidase GLO1	Os03g0786100	NP_001051487.1	0.37±0.04	Os.12394.1.S1_at	5699.4	7021.34	-1.23	Pero	Photorespiration
Peroxisomal (S)-2-hydroxy-acid oxidase GLO4	Os07g0152900	NP_001058909.1	0.29±0.03	Os.7873.1.S1_at	3765.18	5512.87	-1.46	Pero	Photorespiration
Peroxisomal membrane protein 11-1	Os03g0117100	NP_001048765.1	0.42±0.07	Os.6448.1.S1_at	4472.63	5229.37	-1.17	Pero	Peroxisome biogenesis
Proliferating cell nuclear antigen	Os02g0805200	NP_001048438.1	0.33±0.06	Os.3376.1.S1_at	880.95	395.76	2.23	Nucl	DNA replication
Mitochondrial transcription termination factor-like	Os06g0225100	NP_001057194.2	0.28±0.06	Os.47936.1.A1_at	130.78	115.41	1.13	Mito	Transcription termination
Probable sucrose-phosphate synthase 1	Os01g0919400	NP_001045210.1	0.27±0.02	Os.3454.1.S1_at	232.53	913.64	-3.93	Mito	Carbohydrate metabolic	Y
Mitochondrial carnitine/acylcarnitine carrier	Os10g0573700	NP_001065471.1	0.34±0.05	Os.2759.1.S1_s_at	1185.44	2692.16	-2.27	Mito	Transport	Y
2-Oxoglutarate/malate translocator	Os11g0432400	NP_001067793.1	0.47±0.07	Os.11670.1.S1_at	1406.51	2995.67	-2.13	Mito	Transport	Y
Carboxyvinyl-Carboxyphosphonate phosphorylmutase	Os12g0189300	NP_001066333.1	0.44±0.02	Os.38240.1.S1_a_at	7320.7	9603.98	-1.31	Mito	Phosphorylation
UDP-glycosyltransferase 75d1-like	Os01g0179600	NP_001042201.2	0.39±0.10	Os.8045.1.S1_at	461.45	688.31	-1.49	Mito	Glycosyltransferase
CMV 1a interacting protein 1	Os10g0181600	NP_001064252.1	0.47±0.00	Os.8014.2.S1_x_at	1326.81	3095.97	-2.33	Mito	Methylation	Y
AMP-binding protein	Os03g0305000	NP_001049879.2	0.30±0.04	Os.14974.1.S1_at	124.53	232.26	-1.87	Plas	Glyoxylate cycle
Tic62 protein	Os10g0100300	NP_001064008.1	0.49±0.04	Os.17906.1.S1_at	1773.79	3657.25	-2.06	Plas	Metabolic process	Y
Acid phosphatase	Os01g0191200	NP_001042269.1	0.29±0.02	Os.1475.1.S1_at	697.31	2127.12	-3.05	Lyso	Acid phosphatase	Y
Bowman birk trypsin inhibitor	Os01g0123900	NP_001041885.1	0.20±0.02	Os.32459.1.S1_at	488.69	4355.45	-8.91	E.R	Negative regulation of peptidase	Y
Aminomethyltransferase	Os04g0623800	NP_001053928.1	0.39±0.02	Os.20702.1.S1_at	3801.57	6722.32	-1.77	Cyto	Amino Acid Metabolism
Aminotransferase 2	Os08g0502700	NP_001062170.1	0.45±0.07	Os.10113.1.S1_at	3937.92	5610.43	-1.42	Cyto	Amino Acid Metabolism
Branched-chain amino acid aminotransferase-like	Os01g0238500	NP_001042537.1	0.11±0.00	Os.1224.1.S1_at	2014.63	6172.26	-3.06	Cyto	Amino Acid Metabolism	Y
Eukaryotic aspartyl protease family protein, expressed	Os12g0583300	NP_001067145.1	0.46±0.14	Os.26801.1.A1_at	5.61	11.92	-2.12	Cyto	Proteolysis	Y
Haloacid dehalogenase-like hydrolase Domain-containing protein	Os04g0490800	NP_001053167.1	0.36±0.01	Os.12371.1.S1_at	3751.18	6831.03	-1.82	Cyto	Dephosphorylation
Glyoxalase II	Os09g0516600	NP_001063673.1	0.42±0.05	Os.14721.1.S1_at	1345.83	2018.04	-1.5	Cyto	Redox
Fructose-1,6-bisphosphatase, cytosolic	Os01g0866400	NP_001044906.1	0.23±0.04	Os.3408.1.A1_x_at	597.96	2129.15	-3.56	Cyto	Glycolysis	Y
Cytokinin riboside 5'-monophosphate phosphoribohydrolase LOG	Os01g0588900	NP_001043439.1	0.48±0.05	Os.11222.2.S1_x_at	573.41	1281.57	-2.23	Cyto	Cytokinin biosynthetic process	Y
Dirigent-like protein	Os11g0645300	NP_001176680.1	0.29±0.07	Os.7850.1.S1_at	4404.75	4600.6	-1.04	Cyto	Unknown
Os01g0896500 protein	Os01g0896500	NP_001045081.1	0.37±0.05	Os.47695.1.S1_at	98.43	225.92	-2.3	Cyto	Unknown	Y
