# Supplementary material for: OsNOA1 functions in a threshold-dependent manner to regulate chloroplast proteins in rice at lower temperatures
Source: BMC Plant Biol. 2018 Mar 16;18:44. doi: 10.1186/s12870-018-1258-9 (PMC5857130; doi:10.1186/s12870-018-1258-9)
Supplement: Supplementary file 10 — Table S5. Predicted functional partners of OsNOA1. 44 potential interaction partners of OsNOA1 predicted by STRING database were listed in this table. (XLS 22 kb) [file 12870_2018_1258_MOESM10_ESM.xls]

## Sheet: Table S5
Table S5. Predicted functional partners of OsNOA1
COG	Name	Scores
COG1499	NMD protein affecting ribosome stability and mRNA decay	0.999
COG1084	Predicted GTPase	0.999
COG5117	Protein involved in the nuclear export of pre-ribosomes	0.999
COG0244	Ribosomal protein L10	0.999
COG2007	Ribosomal protein S8E	0.999
NOG45551	Component of the RIX1 complex	0.999
COG1976	Translation initiation factor 6 (eIF-6)	0.998
COG5163	Protein required for biogenesis of the 60S ribosomal subunit	0.998
COG2136	Predicted exosome subunit	0.998
NOG43371	Required for efficient assembly and nuclear export of the 60S ribosomal protein	0.998
COG5604	Uncharacterized conserved protein	0.998
COG5112	U1-like Zn-finger-containing protein	0.998
COG1374	Protein involved in ribosomal biogenesis, contains PUA domain	0.998
COG0293	23S rRNA methylase	0.998
COG1841	Ribosomal protein L30/L7E	0.997
COG0024	Methionine aminopeptidase	0.997
COG5271	AAA ATPase containing von Willebrand factor type A (vWA) domain	0.996
COG5106	Uncharacterized conserved protein	0.996
COG0087	Ribosomal protein L3	0.996
COG1358	Ribosomal protein HS6-type (S12/L30/L7a)	0.994
COG0256	Ribosomal protein L18	0.994
COG0144	tRNA and rRNA cytosine-C5-methylases	0.994
COG0545	FKBP-type peptidyl-prolyl cis-trans isomerases 1	0.988
COG0089	Ribosomal protein L23	0.983
COG5051	Ribosomal protein L36E	0.982
COG2163	Ribosomal protein L14E/L6E/L27E	0.98
COG5154	RNA-binding protein required for 60S ribosomal subunit biogenesis	0.978
COG2097	Ribosomal protein L31E	0.978
COG0197	Ribosomal protein L16/L10E	0.972
COG5593	Nucleic-acid-binding protein possibly involved in ribosomal biogenesis	0.97
COG2075	Ribosomal protein L24E	0.969
COG1911	Ribosomal protein L30E	0.968
COG0094	Ribosomal protein L5	0.964
COG0081	Ribosomal protein L1	0.964
COG5277	Actin and related proteins	0.964
COG2453	Predicted protein-tyrosine phosphatase	0.952
COG5422	RhoGEF, Guanine nucleotide exchange factor for Rho/Rac/Cdc42-like GTPases	0.95
COG5260	DNA polymerase sigma	0.949
COG5069	Ca2+-binding actin-bundling protein fimbrin/plastin (EF-Hand superfamily)	0.947
NOG79897	Nucleophosmin (nucleolar phosphoprotein B23, numatrin)	0.935
COG2214	DnaJ-class molecular chaperone	0.933
NOG72230	Telomeric repeat binding factor (NIMA-interacting) 1	0.93
COG5537	Cohesin	0.909
COG0098	Ribosomal protein S5	0.901
